# Supplementary material for: Molecular imine cages with π-basic Au3(pyrazolate) faces
Source: Chem Sci. 2024 Feb 1;15(10):3539–44. doi: 10.1039/d3sc06280e (PMC10915823; doi:10.1039/d3sc06280e)
Supplement: SC-015-D3SC06280E-s002 [file SC-015-D3SC06280E-s002.cif]

# Electronic Supplementary Material (ESI) for Chemical Science.
# This journal is © The Royal Society of Chemistry 2024

####################################################################### 
# 
# This file contains crystal structure data downloaded from the 
# Cambridge Structural Database (CSD) hosted by the Cambridge 
# Crystallographic Data Centre (CCDC).
# 
# Full information about CCDC data access policies and citation 
# guidelines are available at http://www.ccdc.cam.ac.uk/access/V1 
# 
# Audit and citation data items may have been added by the CCDC. 
# Please retain this information to preserve the provenance of 
# this file and to allow appropriate attribution of the data. 
# 
#######################################################################

data_ne_02_15_mo
_database_code_depnum_ccdc_archive 'CCDC 2284420'
loop_
_audit_author_name
_audit_author_address
'Farzaneh Fadaei Tirani'
;EPFL
Switzerland
;
_audit_update_record             
;
2023-07-25 deposited with the CCDC.	2024-01-25 downloaded from the CCDC.
;
_audit_creation_date             2023-07-05
_audit_creation_method           
;
Olex2 1.5
(compiled 2023.03.06 svn.rbb2c1857 for OlexSys, GUI svn.r6748)
;
_shelx_SHELXL_version_number     2019/3
_audit_contact_author            'Farzaneh Fadaei Tirani'
_chemical_name_common            ?
_chemical_name_systematic        ?
_chemical_formula_moiety         'C48 H57 Au3 N6 O3'
_chemical_formula_sum            'C48 H57 Au3 N6 O3'
_chemical_formula_weight         1356.89
_chemical_melting_point          ?
_chemical_oxdiff_formula         'C48 H57 Au3 N6 O3'
loop_
_atom_type_symbol
_atom_type_description
_atom_type_scat_dispersion_real
_atom_type_scat_dispersion_imag
_atom_type_scat_source
C C 0.0033 0.0016 'International Tables Vol C Tables 4.2.6.8 and 6.1.1.4'
H H 0.0000 0.0000 'International Tables Vol C Tables 4.2.6.8 and 6.1.1.4'
Au Au -2.0133 8.8022 'International Tables Vol C Tables 4.2.6.8 and 6.1.1.4'
N N 0.0061 0.0033 'International Tables Vol C Tables 4.2.6.8 and 6.1.1.4'
O O 0.0106 0.0060 'International Tables Vol C Tables 4.2.6.8 and 6.1.1.4'

_shelx_space_group_comment       
;
The symmetry employed for this shelxl refinement is uniquely defined
by the following loop, which should always be used as a source of
symmetry information in preference to the above space-group names.
They are only intended as comments.
;
_space_group_crystal_system      monoclinic
_space_group_IT_number           14
_space_group_name_H-M_alt        'P 1 21/c 1'
_space_group_name_Hall           '-P 2ybc'
loop_
_space_group_symop_operation_xyz
'x, y, z'
'-x, y+1/2, -z+1/2'
'-x, -y, -z'
'x, -y-1/2, z-1/2'

_cell_length_a                   20.0056(4)
_cell_length_b                   29.2892(6)
_cell_length_c                   8.03827(16)
_cell_angle_alpha                90
_cell_angle_beta                 95.696(2)
_cell_angle_gamma                90
_cell_volume                     4686.76(17)
_cell_formula_units_Z            4
_cell_measurement_reflns_used    18163
_cell_measurement_temperature    140.00(10)
_cell_measurement_theta_max      34.2750
_cell_measurement_theta_min      2.0370
_shelx_estimated_absorpt_T_max   0.705
_shelx_estimated_absorpt_T_min   0.113
_exptl_absorpt_coefficient_mu    9.414
_exptl_absorpt_correction_T_max  0.832
_exptl_absorpt_correction_T_min  0.361
_exptl_absorpt_correction_type   Gaussian
_exptl_absorpt_process_details   
;
CrysAlisPro 1.171.42.75a (Rigaku Oxford Diffraction, 2022)
Numerical absorption correction based on Gaussian integration over
a multifaceted crystal model.
Empirical absorption correction using spherical harmonics
as implemented in SCALE3 ABSPACK scaling algorithm
;
_exptl_absorpt_special_details   ?
_exptl_crystal_colour            colourless
_exptl_crystal_colour_primary    colourless
_exptl_crystal_density_diffrn    1.923
_exptl_crystal_density_meas      ?
_exptl_crystal_density_method    ?
_exptl_crystal_description       needle
_exptl_crystal_F_000             2592
loop_
_exptl_crystal_face_index_h
_exptl_crystal_face_index_k
_exptl_crystal_face_index_l
_exptl_crystal_face_perp_dist
-1 0 0 0.0210
1 0 0 0.0210
0 0 1 0.0997
0 0 -1 0.2976
0 -1 0 0.0245
0 1 0 0.0169
1 -1 0 0.0220
-1 1 0 0.0179

_exptl_crystal_size_max          0.41
_exptl_crystal_size_mid          0.05
_exptl_crystal_size_min          0.04
loop_
_exptl_oxdiff_crystal_face_indexfrac_h
_exptl_oxdiff_crystal_face_indexfrac_k
_exptl_oxdiff_crystal_face_indexfrac_l
_exptl_oxdiff_crystal_face_x
_exptl_oxdiff_crystal_face_y
_exptl_oxdiff_crystal_face_z
-1.0000 0.0000 -0.0000 -0.0319 0.0024 0.0158
1.0000 -0.0000 0.0000 0.0319 -0.0024 -0.0158
0.0000 0.0000 1.0000 0.0471 0.0012 0.0751
-0.0000 -0.0000 -1.0000 -0.0471 -0.0012 -0.0751
0.0000 -1.0000 -0.0000 -0.0012 -0.0242 0.0012
-0.0000 1.0000 0.0000 0.0012 0.0242 -0.0012
1.0000 -1.0000 0.0000 0.0306 -0.0266 -0.0146
-1.0000 1.0000 -0.0000 -0.0306 0.0266 0.0146

_exptl_transmission_factor_max   ?
_exptl_transmission_factor_min   ?
_diffrn_reflns_av_R_equivalents  0.0378
_diffrn_reflns_av_unetI/netI     0.0376
_diffrn_reflns_Laue_measured_fraction_full 1.000
_diffrn_reflns_Laue_measured_fraction_max 1.000
_diffrn_reflns_limit_h_max       28
_diffrn_reflns_limit_h_min       -28
_diffrn_reflns_limit_k_max       41
_diffrn_reflns_limit_k_min       -41
_diffrn_reflns_limit_l_max       11
_diffrn_reflns_limit_l_min       -11
_diffrn_reflns_number            54089
_diffrn_reflns_point_group_measured_fraction_full 1.000
_diffrn_reflns_point_group_measured_fraction_max 1.000
_diffrn_reflns_theta_full        25.242
_diffrn_reflns_theta_max         30.508
_diffrn_reflns_theta_min         2.046
_diffrn_ambient_environment      N~2~
_diffrn_ambient_temperature      140.00(10)
_diffrn_detector                 'Hybrid Pixel Array Detector'
_diffrn_detector_area_resol_mean 10.0000
_diffrn_detector_type            'HyPix-Arc 150'
_diffrn_measured_fraction_theta_full 1.000
_diffrn_measured_fraction_theta_max 1.000
_diffrn_measurement_details      
;
List of Runs (angles in degrees, time in seconds):

  # Type    Start    End  Width  t~exp~   \w     \q     \k     \f   Frames
#--------------------------------------------------------------------------
  1  \w     10.00  44.00   0.50   10.00    --   -0.82  47.00 174.90   68
  2  \w      8.00  39.00   0.50   10.00    --   -0.82  65.00 -83.06   62
  3  \w     -3.00  25.00   0.50   10.00    --   -0.82  95.00  18.80   56
  4  \w      9.00  34.00   0.50   10.00    --   -0.82  58.00   0.18   50
  5  \w    -13.00  12.00   0.50   10.00    --   -0.82 102.00-153.41   50
  6  \w    -12.00  34.00   0.50   10.00    --  -14.00  28.00 168.21   92
  7  \w     -8.00  25.00   0.50   10.00    --  -18.00  30.00  38.77   66
  8  \w    -49.00 -24.00   0.50   10.00    --  -18.00 135.00  33.12   50
;
_diffrn_measurement_device       'four-circle diffractometer'
_diffrn_measurement_device_type  'XtaLAB Synergy R, DW system, HyPix-Arc 150'
_diffrn_measurement_method       '\w scans'
_diffrn_orient_matrix_type       
'CrysAlisPro convention (1999,Acta A55,543-557)'
_diffrn_orient_matrix_UB_11      0.0318511000
_diffrn_orient_matrix_UB_12      0.0012465000
_diffrn_orient_matrix_UB_13      0.0470848000
_diffrn_orient_matrix_UB_21      -0.0024116000
_diffrn_orient_matrix_UB_22      0.0241692000
_diffrn_orient_matrix_UB_23      0.0012453000
_diffrn_orient_matrix_UB_31      -0.0157753000
_diffrn_orient_matrix_UB_32      -0.0011874000
_diffrn_orient_matrix_UB_33      0.0750888000
_diffrn_radiation_monochromator  mirror
_diffrn_radiation_probe          x-ray
_diffrn_radiation_type           'Mo K\a'
_diffrn_radiation_wavelength     0.71073
_diffrn_source                   'Rotating-anode X-ray tube'
_diffrn_source_type              'Rigaku (Mo) X-ray Source'
_reflns_Friedel_coverage         0.000
_reflns_Friedel_fraction_full    .
_reflns_Friedel_fraction_max     .
_reflns_number_gt                10387
_reflns_number_total             14329
_reflns_special_details          
;
 Reflections were merged by SHELXL according to the crystal
 class for the calculation of statistics and refinement.
 
 _reflns_Friedel_fraction is defined as the number of unique
 Friedel pairs measured divided by the number that would be
 possible theoretically, ignoring centric projections and
 systematic absences.
;
_reflns_threshold_expression     'I > 2\s(I)'
_computing_cell_refinement       'CrysAlisPro 1.171.42.75a (Rigaku OD, 2022)'
_computing_data_collection       'CrysAlisPro 1.171.42.75a (Rigaku OD, 2022)'
_computing_data_reduction        'CrysAlisPro 1.171.42.75a (Rigaku OD, 2022)'
_computing_molecular_graphics    'Olex2 1.5 (Dolomanov et al., 2009)'
_computing_publication_material  'Olex2 1.5 (Dolomanov et al., 2009)'
_computing_structure_refinement  'ShelXL 2019/3 (Sheldrick, 2015)'
_computing_structure_solution    'ShelXT 2018/2 (Sheldrick, 2015)'
_refine_diff_density_max         1.569
_refine_diff_density_min         -1.494
_refine_diff_density_rms         0.126
_refine_ls_extinction_coef       .
_refine_ls_extinction_method     none
_refine_ls_goodness_of_fit_ref   0.998
_refine_ls_hydrogen_treatment    constr
_refine_ls_matrix_type           full
_refine_ls_number_parameters     643
_refine_ls_number_reflns         14329
_refine_ls_number_restraints     564
_refine_ls_R_factor_all          0.0558
_refine_ls_R_factor_gt           0.0295
_refine_ls_restrained_S_all      1.025
_refine_ls_shift/su_max          0.004
_refine_ls_shift/su_mean         0.000
_refine_ls_structure_factor_coef Fsqd
_refine_ls_weighting_details     
'w=1/[\s^2^(Fo^2^)+(0.0197P)^2^+6.2292P] where P=(Fo^2^+2Fc^2^)/3'
_refine_ls_weighting_scheme      calc
_refine_ls_wR_factor_gt          0.0519
_refine_ls_wR_factor_ref         0.0575
_refine_special_details          ?
_olex2_refinement_description    
;
1. Fixed Uiso
 At 1.2 times of:
  All C(H) groups, All C(H,H) groups
 At 1.5 times of:
  All C(H,H,H) groups
2. Restrained distances
 O2A-C29 = C29-O2B
 1.2 with sigma of 0.01
 C7B-C2 \\sim C2-C7A
 with sigma of 0.02
 O3A-C45 \\sim O3B-C45
 with sigma of 0.02
 O1A-C13A \\sim O1B-C13B
 with sigma of 0.02
 C13A-C11A \\sim C11B-C13B
 with sigma of 0.02
3. Uiso/Uaniso restraints and constraints
C1 \\sim C2 \\sim C3 \\sim C4 \\sim C5 \\sim C6 \\sim C7A \\sim C8A \\sim C9A
\\sim C10A \\sim C11A \\sim C12A \\sim C7B \\sim C12B \\sim C11B \\sim C10B
\\sim C9B \\sim C8B \\sim C13A \\sim C13B \\sim C14 \\sim C15A \\sim C15B \\sim
C16A \\sim C16B \\sim C17 \\sim C18 \\sim C19 \\sim C20 \\sim C21 \\sim C22
\\sim C23 \\sim C24 \\sim C25 \\sim C26 \\sim C27 \\sim C28 \\sim C29 \\sim C30
\\sim C31 \\sim C32 \\sim C33 \\sim C34 \\sim C35 \\sim C36 \\sim C37 \\sim C38
\\sim C39 \\sim C40 \\sim C41 \\sim C42 \\sim C43 \\sim C44 \\sim C45 \\sim C46
\\sim C47 \\sim C48 \\sim O1A \\sim O1B \\sim O2A \\sim O2B \\sim O3A \\sim
O3B: within 2A with sigma of 0.005 and sigma for terminal atoms of 0.01 within
2A
4. Others
 Sof(O1B)=Sof(C7B)=Sof(C12B)=Sof(H12B)=Sof(C11B)=Sof(C10B)=Sof(H10B)=Sof(C9B)=
 Sof(H9B)=Sof(C8B)=Sof(H8B)=Sof(C13B)=Sof(H13B)=1-FVAR(1)
 Sof(O1A)=Sof(C7A)=Sof(C8A)=Sof(H8A)=Sof(C9A)=Sof(H9A)=Sof(C10A)=Sof(H10A)=
 Sof(C11A)=Sof(C12A)=Sof(H12A)=Sof(C13A)=Sof(H13A)=FVAR(1)
 Sof(O2B)=Sof(H29A)=1-FVAR(2)
 Sof(O2A)=Sof(H29)=FVAR(2)
 Sof(O3B)=Sof(H45A)=1-FVAR(3)
 Sof(O3A)=Sof(H45)=FVAR(3)
 Sof(H14A)=Sof(C15B)=Sof(H15D)=Sof(H15E)=Sof(H15F)=Sof(C16B)=Sof(H16D)=
 Sof(H16E)=Sof(H16F)=1-FVAR(4)
 Sof(H14)=Sof(C15A)=Sof(H15A)=Sof(H15B)=Sof(H15C)=Sof(C16A)=Sof(H16A)=
 Sof(H16B)=Sof(H16C)=FVAR(4)
5.a Ternary CH refined with riding coordinates:
 C4(H4), C14(H14), C14(H14A), C20(H20), C30(H30), C36(H36), C46(H46)
5.b Aromatic/amide H refined with riding coordinates:
 C8A(H8A), C9A(H9A), C10A(H10A), C12A(H12A), C12B(H12B), C10B(H10B), C9B(H9B),
 C8B(H8B), C13A(H13A), C13B(H13B), C24(H24), C25(H25), C26(H26), C28(H28),
 C29(H29), C29(H29A), C40(H40), C42(H42), C43(H43), C44(H44), C45(H45),
 C45(H45A)
5.c Fitted hexagon refined as free rotating group:
 C7A(C8A,C9A,C10A,C11A,C12A), C7B(C12B,C11B,C10B,C9B,C8B)
5.d Idealised Me refined as rotating group:
 C5(H5A,H5B,H5C), C6(H6A,H6B,H6C), C15A(H15A,H15B,H15C), C15B(H15D,H15E,H15F),
 C16A(H16A,H16B,H16C), C16B(H16D,H16E,H16F), C21(H21A,H21B,H21C), C22(H22A,H22B,
 H22C), C31(H31A,H31B,H31C), C32(H32A,H32B,H32C), C37(H37A,H37B,H37C), C38(H38A,
 H38B,H38C), C47(H47A,H47B,H47C), C48(H48A,H48B,H48C)
;
_atom_sites_solution_hydrogens   geom
_atom_sites_solution_primary     dual
_atom_sites_solution_secondary   difmap
loop_
_atom_site_label
_atom_site_type_symbol
_atom_site_fract_x
_atom_site_fract_y
_atom_site_fract_z
_atom_site_U_iso_or_equiv
_atom_site_adp_type
_atom_site_occupancy
_atom_site_site_symmetry_order
_atom_site_calc_flag
_atom_site_refinement_flags_posn
_atom_site_refinement_flags_adp
_atom_site_refinement_flags_occupancy
_atom_site_disorder_assembly
_atom_site_disorder_group
Au1 Au 0.32344(2) 0.59869(2) 0.23482(2) 0.03276(4) Uani 1 1 d . . . . .
Au2 Au 0.20502(2) 0.51766(2) 0.23798(2) 0.03445(4) Uani 1 1 d . . . . .
Au3 Au 0.31953(2) 0.51348(2) -0.03958(2) 0.03313(4) Uani 1 1 d . . . . .
O1A O 0.0822(4) 0.6693(3) 1.2576(9) 0.087(2) Uani 0.526(3) 1 d D U P A 1
O1B O 0.0038(5) 0.7338(4) 0.9691(10) 0.097(2) Uani 0.474(3) 1 d D U P A 2
O2A O 0.2003(3) 0.19427(19) -0.0851(8) 0.083(2) Uani 0.666(8) 1 d D U P B 1
O2B O 0.2547(6) 0.2321(4) 0.0378(16) 0.089(3) Uani 0.334(8) 1 d D U P B 2
O3A O 0.5759(3) 0.76229(19) -0.2362(10) 0.090(2) Uani 0.647(8) 1 d D U P C 1
O3B O 0.6566(5) 0.7524(4) -0.3284(17) 0.083(3) Uani 0.353(8) 1 d D U P C 2
N1 N 0.25414(16) 0.60239(11) 0.3984(4) 0.0350(7) Uani 1 1 d . . . . .
N2 N 0.20727(16) 0.56873(12) 0.4016(4) 0.0361(7) Uani 1 1 d . . . . .
N3 N 0.20342(17) 0.46607(11) 0.0759(4) 0.0384(8) Uani 1 1 d . . . . .
N4 N 0.25218(17) 0.46361(11) -0.0322(4) 0.0371(7) Uani 1 1 d . . . . .
N5 N 0.38904(15) 0.56198(10) -0.0467(4) 0.0333(7) Uani 1 1 d . . . . .
N6 N 0.39381(16) 0.59509(10) 0.0753(4) 0.0338(7) Uani 1 1 d . . . . .
C1 C 0.2446(2) 0.63401(15) 0.5162(5) 0.0416(9) Uani 1 1 d . U . . .
C2 C 0.1889(2) 0.62012(17) 0.5965(5) 0.0469(9) Uani 1 1 d D U . . .
C3 C 0.1673(2) 0.57916(16) 0.5212(5) 0.0430(9) Uani 1 1 d . U . . .
C4 C 0.2903(2) 0.67448(16) 0.5420(5) 0.0468(10) Uani 1 1 d . U . . .
H4 H 0.325936 0.671250 0.463957 0.056 Uiso 1 1 calc R U . . .
C5 C 0.2533(3) 0.7191(2) 0.4994(8) 0.0793(17) Uani 1 1 d . U . . .
H5A H 0.232250 0.717829 0.384013 0.119 Uiso 1 1 calc R U . . .
H5B H 0.285195 0.744554 0.510941 0.119 Uiso 1 1 calc R U . . .
H5C H 0.218570 0.723617 0.575683 0.119 Uiso 1 1 calc R U . . .
C6 C 0.3251(3) 0.67613(18) 0.7192(6) 0.0639(13) Uani 1 1 d . U . . .
H6A H 0.291491 0.680288 0.798643 0.096 Uiso 1 1 calc R U . . .
H6B H 0.356882 0.701685 0.729162 0.096 Uiso 1 1 calc R U . . .
H6C H 0.349393 0.647473 0.743823 0.096 Uiso 1 1 calc R U . . .
C7A C 0.1471(3) 0.6513(2) 0.7059(6) 0.0469(12) Uani 0.526(3) 1 d DG U P A 1
C8A C 0.1044(3) 0.6860(2) 0.6430(5) 0.0563(14) Uani 0.526(3) 1 d G U P A 1
H8A H 0.101523 0.693495 0.527514 0.068 Uiso 0.526(3) 1 calc R U P A 1
C9A C 0.0659(3) 0.7097(2) 0.7490(7) 0.0620(13) Uani 0.526(3) 1 d G U P A 1
H9A H 0.036757 0.733438 0.706028 0.074 Uiso 0.526(3) 1 calc R U P A 1
C10A C 0.0701(3) 0.6987(2) 0.9180(6) 0.0604(12) Uani 0.526(3) 1 d G U P A 1
H10A H 0.043843 0.714965 0.990451 0.072 Uiso 0.526(3) 1 calc R U P A 1
C11A C 0.1128(3) 0.6640(2) 0.9809(5) 0.0566(12) Uani 0.526(3) 1 d DG U P A 1
C12A C 0.1513(3) 0.6403(2) 0.8749(6) 0.0532(11) Uani 0.526(3) 1 d G U P A 1
H12A H 0.180459 0.616604 0.917850 0.064 Uiso 0.526(3) 1 calc R U P A 1
C7B C 0.1663(3) 0.6365(2) 0.7581(6) 0.0479(13) Uani 0.474(3) 1 d DG U P A 2
C12B C 0.1160(3) 0.6693(2) 0.7365(6) 0.0537(11) Uani 0.474(3) 1 d G U P A 2
H12B H 0.100390 0.679468 0.627292 0.064 Uiso 0.474(3) 1 calc R U P A 2
C11B C 0.0885(3) 0.6872(2) 0.8747(7) 0.0576(12) Uani 0.474(3) 1 d DG U P A 2
C10B C 0.1114(4) 0.6723(3) 1.0344(6) 0.0580(12) Uani 0.474(3) 1 d G U P A 2
H10B H 0.092574 0.684509 1.128866 0.070 Uiso 0.474(3) 1 calc R U P A 2
C9B C 0.1617(3) 0.6395(3) 1.0560(5) 0.0597(13) Uani 0.474(3) 1 d G U P A 2
H9B H 0.177321 0.629307 1.165205 0.072 Uiso 0.474(3) 1 calc R U P A 2
C8B C 0.1892(3) 0.6216(2) 0.9178(7) 0.0565(15) Uani 0.474(3) 1 d G U P A 2
H8B H 0.223602 0.599184 0.932589 0.068 Uiso 0.474(3) 1 calc R U P A 2
C13A C 0.1136(5) 0.6503(4) 1.1552(11) 0.0654(15) Uani 0.526(3) 1 d D U P A 1
H13A H 0.140409 0.624726 1.191510 0.078 Uiso 0.526(3) 1 calc R U P A 1
C13B C 0.0317(6) 0.7176(4) 0.8523(13) 0.0681(16) Uani 0.474(3) 1 d D U P A 2
H13B H 0.014821 0.725589 0.741517 0.082 Uiso 0.474(3) 1 calc R U P A 2
C14 C 0.1082(2) 0.54920(19) 0.5537(6) 0.0561(11) Uani 1 1 d . U . . .
H14 H 0.122543 0.522169 0.490031 0.067 Uiso 0.560(16) 1 calc R U P D 1
H14A H 0.107788 0.532880 0.444314 0.067 Uiso 0.440(16) 1 calc R U P D 2
C15A C 0.1162(5) 0.5265(4) 0.7230(14) 0.051(2) Uani 0.560(16) 1 d . U P D 1
H15A H 0.161030 0.512751 0.741770 0.076 Uiso 0.560(16) 1 calc R U P D 1
H15B H 0.082054 0.502636 0.727244 0.076 Uiso 0.560(16) 1 calc R U P D 1
H15C H 0.110825 0.549246 0.809962 0.076 Uiso 0.560(16) 1 calc R U P D 1
C15B C 0.1203(7) 0.5112(6) 0.644(2) 0.065(3) Uani 0.440(16) 1 d . U P D 2
H15D H 0.078507 0.500498 0.684543 0.098 Uiso 0.440(16) 1 calc R U P D 2
H15E H 0.153378 0.517760 0.739091 0.098 Uiso 0.440(16) 1 calc R U P D 2
H15F H 0.137963 0.487582 0.573764 0.098 Uiso 0.440(16) 1 calc R U P D 2
C16A C 0.0487(7) 0.5595(5) 0.440(2) 0.069(3) Uani 0.560(16) 1 d . U P D 1
H16A H 0.040614 0.592555 0.439028 0.104 Uiso 0.560(16) 1 calc R U P D 1
H16B H 0.009701 0.543747 0.477739 0.104 Uiso 0.560(16) 1 calc R U P D 1
H16C H 0.055684 0.549287 0.327044 0.104 Uiso 0.560(16) 1 calc R U P D 1
C16B C 0.0419(8) 0.5696(6) 0.5116(18) 0.050(3) Uani 0.440(16) 1 d . U P D 2
H16D H 0.035759 0.595096 0.587734 0.076 Uiso 0.440(16) 1 calc R U P D 2
H16E H 0.007075 0.546610 0.522526 0.076 Uiso 0.440(16) 1 calc R U P D 2
H16F H 0.038459 0.580922 0.396243 0.076 Uiso 0.440(16) 1 calc R U P D 2
C17 C 0.1639(2) 0.42916(14) 0.0553(5) 0.0416(9) Uani 1 1 d . U . . .
C18 C 0.1879(2) 0.40151(14) -0.0692(5) 0.0431(8) Uani 1 1 d . U . . .
C19 C 0.2436(2) 0.42451(14) -0.1198(5) 0.0431(9) Uani 1 1 d . U . . .
C20 C 0.1040(2) 0.42403(16) 0.1527(6) 0.0514(10) Uani 1 1 d . U . . .
H20 H 0.111836 0.445613 0.249033 0.062 Uiso 1 1 calc R U . . .
C21 C 0.0414(3) 0.4402(3) 0.0541(8) 0.100(2) Uani 1 1 d . U . . .
H21A H 0.004470 0.440538 0.125709 0.151 Uiso 1 1 calc R U . . .
H21B H 0.030080 0.419587 -0.040551 0.151 Uiso 1 1 calc R U . . .
H21C H 0.048388 0.471100 0.012435 0.151 Uiso 1 1 calc R U . . .
C22 C 0.0977(3) 0.3775(2) 0.2291(7) 0.0764(16) Uani 1 1 d . U . . .
H22A H 0.086173 0.355084 0.140494 0.115 Uiso 1 1 calc R U . . .
H22B H 0.062354 0.378135 0.305206 0.115 Uiso 1 1 calc R U . . .
H22C H 0.140504 0.369068 0.291525 0.115 Uiso 1 1 calc R U . . .
C23 C 0.1615(2) 0.35645(15) -0.1281(6) 0.0485(9) Uani 1 1 d . U . . .
C24 C 0.1070(3) 0.35233(19) -0.2462(7) 0.0626(11) Uani 1 1 d . U . . .
H24 H 0.085816 0.379001 -0.293465 0.075 Uiso 1 1 calc R U . . .
C25 C 0.0826(3) 0.3092(2) -0.2975(7) 0.0706(13) Uani 1 1 d . U . . .
H25 H 0.044365 0.306366 -0.376913 0.085 Uiso 1 1 calc R U . . .
C26 C 0.1150(3) 0.27113(19) -0.2310(7) 0.0683(12) Uani 1 1 d . U . . .
H26 H 0.099258 0.241852 -0.267539 0.082 Uiso 1 1 calc R U . . .
C27 C 0.1687(3) 0.27395(16) -0.1147(7) 0.0596(10) Uani 1 1 d . U . . .
C28 C 0.1916(2) 0.31652(15) -0.0632(6) 0.0518(10) Uani 1 1 d . U . . .
H28 H 0.228968 0.318696 0.018959 0.062 Uiso 1 1 calc R U . . .
C29 C 0.2064(4) 0.23293(17) -0.0488(8) 0.0704(13) Uani 1 1 d D U . . .
H29 H 0.241243 0.239102 0.037258 0.085 Uiso 0.666(8) 1 calc R U P B 1
H29A H 0.187828 0.204177 -0.083101 0.085 Uiso 0.334(8) 1 calc R U P B 2
C30 C 0.2886(3) 0.41451(16) -0.2541(6) 0.0572(11) Uani 1 1 d . U . . .
H30 H 0.327859 0.435585 -0.234154 0.069 Uiso 1 1 calc R U . . .
C31 C 0.3171(2) 0.36639(16) -0.2526(6) 0.0552(12) Uani 1 1 d . U . . .
H31A H 0.338696 0.359355 -0.140733 0.083 Uiso 1 1 calc R U . . .
H31B H 0.350271 0.364233 -0.334085 0.083 Uiso 1 1 calc R U . . .
H31C H 0.280688 0.344570 -0.281933 0.083 Uiso 1 1 calc R U . . .
C32 C 0.2542(4) 0.4265(3) -0.4220(7) 0.103(2) Uani 1 1 d . U . . .
H32A H 0.214123 0.407496 -0.445381 0.154 Uiso 1 1 calc R U . . .
H32B H 0.284966 0.421194 -0.507663 0.154 Uiso 1 1 calc R U . . .
H32C H 0.241146 0.458775 -0.423045 0.154 Uiso 1 1 calc R U . . .
C33 C 0.44110(19) 0.56691(13) -0.1397(4) 0.0330(8) Uani 1 1 d . U . . .
C34 C 0.47967(19) 0.60426(12) -0.0782(5) 0.0324(7) Uani 1 1 d . U . . .
C35 C 0.44844(19) 0.62079(13) 0.0579(5) 0.0340(8) Uani 1 1 d . U . . .
C36 C 0.4513(2) 0.53675(13) -0.2874(5) 0.0362(8) Uani 1 1 d . U . . .
H36 H 0.487316 0.551265 -0.347313 0.043 Uiso 1 1 calc R U . . .
C37 C 0.4761(2) 0.48908(14) -0.2356(5) 0.0441(10) Uani 1 1 d . U . . .
H37A H 0.517523 0.491560 -0.160029 0.066 Uiso 1 1 calc R U . . .
H37B H 0.485043 0.471686 -0.335151 0.066 Uiso 1 1 calc R U . . .
H37C H 0.441715 0.473376 -0.178268 0.066 Uiso 1 1 calc R U . . .
C38 C 0.3883(2) 0.53425(16) -0.4122(5) 0.0473(10) Uani 1 1 d . U . . .
H38A H 0.352934 0.517586 -0.361713 0.071 Uiso 1 1 calc R U . . .
H38B H 0.398985 0.518332 -0.513503 0.071 Uiso 1 1 calc R U . . .
H38C H 0.372682 0.565219 -0.441223 0.071 Uiso 1 1 calc R U . . .
C39 C 0.54131(19) 0.62221(13) -0.1415(5) 0.0338(7) Uani 1 1 d . U . . .
C40 C 0.5479(2) 0.66790(14) -0.1794(5) 0.0422(9) Uani 1 1 d . U . . .
H40 H 0.512202 0.688385 -0.164167 0.051 Uiso 1 1 calc R U . . .
C41 C 0.6065(2) 0.68437(14) -0.2400(6) 0.0464(9) Uani 1 1 d . U . . .
C42 C 0.6586(2) 0.65493(15) -0.2648(5) 0.0449(9) Uani 1 1 d . U . . .
H42 H 0.697884 0.666037 -0.308727 0.054 Uiso 1 1 calc R U . . .
C43 C 0.6533(2) 0.60942(15) -0.2253(5) 0.0431(9) Uani 1 1 d . U . . .
H43 H 0.689480 0.589259 -0.239375 0.052 Uiso 1 1 calc R U . . .
C44 C 0.5951(2) 0.59275(14) -0.1649(5) 0.0380(8) Uani 1 1 d . U . . .
H44 H 0.591708 0.561219 -0.139339 0.046 Uiso 1 1 calc R U . . .
C45 C 0.6124(3) 0.73337(17) -0.2745(8) 0.0661(12) Uani 1 1 d D U . . .
H45 H 0.649147 0.742623 -0.333010 0.079 Uiso 0.647(8) 1 calc R U P C 1
H45A H 0.575664 0.751832 -0.249725 0.079 Uiso 0.353(8) 1 calc R U P C 2
C46 C 0.4705(2) 0.65938(13) 0.1758(5) 0.0383(8) Uani 1 1 d . U . . .
H46 H 0.514129 0.670893 0.141404 0.046 Uiso 1 1 calc R U . . .
C47 C 0.4211(2) 0.69978(14) 0.1590(6) 0.0452(10) Uani 1 1 d . U . . .
H47A H 0.416163 0.710536 0.043000 0.068 Uiso 1 1 calc R U . . .
H47B H 0.438318 0.724627 0.232835 0.068 Uiso 1 1 calc R U . . .
H47C H 0.377255 0.689883 0.190518 0.068 Uiso 1 1 calc R U . . .
C48 C 0.4842(2) 0.64363(16) 0.3575(5) 0.0458(10) Uani 1 1 d . U . . .
H48A H 0.442421 0.632281 0.396872 0.069 Uiso 1 1 calc R U . . .
H48B H 0.501099 0.669372 0.427282 0.069 Uiso 1 1 calc R U . . .
H48C H 0.517712 0.619145 0.364681 0.069 Uiso 1 1 calc R U . . .

loop_
_atom_site_aniso_label
_atom_site_aniso_U_11
_atom_site_aniso_U_22
_atom_site_aniso_U_33
_atom_site_aniso_U_23
_atom_site_aniso_U_13
_atom_site_aniso_U_12
Au1 0.03477(7) 0.03151(7) 0.03406(7) 0.00168(6) 0.01362(6) 0.00395(6)
Au2 0.03846(8) 0.02900(7) 0.03726(8) 0.00333(6) 0.01057(6) 0.00412(6)
Au3 0.03847(8) 0.02500(7) 0.03782(8) 0.00337(6) 0.01326(6) 0.00293(6)
O1A 0.081(4) 0.128(5) 0.057(4) 0.000(4) 0.029(3) 0.029(4)
O1B 0.107(5) 0.121(5) 0.068(4) 0.010(4) 0.027(4) 0.063(4)
O2A 0.092(4) 0.052(3) 0.111(4) -0.006(3) 0.046(3) 0.006(3)
O2B 0.100(6) 0.055(5) 0.119(7) 0.010(5) 0.048(6) 0.008(5)
O3A 0.073(4) 0.042(3) 0.161(5) 0.033(3) 0.040(4) 0.008(3)
O3B 0.074(5) 0.045(5) 0.136(6) 0.017(5) 0.036(5) -0.010(4)
N1 0.0345(16) 0.0383(18) 0.0341(16) -0.0029(14) 0.0126(14) 0.0018(14)
N2 0.0339(17) 0.0398(18) 0.0360(17) 0.0007(14) 0.0097(14) 0.0022(15)
N3 0.0437(19) 0.0279(16) 0.0456(19) 0.0020(14) 0.0148(16) 0.0024(14)
N4 0.0420(18) 0.0281(16) 0.0435(18) 0.0008(14) 0.0153(15) -0.0003(14)
N5 0.0381(17) 0.0277(16) 0.0358(17) 0.0026(13) 0.0130(14) 0.0040(13)
N6 0.0384(17) 0.0283(16) 0.0368(16) 0.0023(13) 0.0139(14) 0.0048(14)
C1 0.0412(19) 0.048(2) 0.0377(18) -0.0092(17) 0.0159(16) -0.0017(17)
C2 0.0441(18) 0.058(2) 0.0409(17) -0.0095(16) 0.0167(15) -0.0011(17)
C3 0.0381(19) 0.052(2) 0.0403(19) 0.0019(17) 0.0129(16) -0.0041(17)
C4 0.045(2) 0.051(2) 0.047(2) -0.0126(19) 0.0175(18) -0.0094(19)
C5 0.083(4) 0.063(4) 0.088(4) 0.016(3) -0.007(3) -0.015(3)
C6 0.072(3) 0.048(3) 0.068(3) -0.011(2) -0.009(3) -0.008(3)
C7A 0.045(2) 0.060(3) 0.038(2) 0.000(2) 0.017(2) 0.011(2)
C8A 0.057(3) 0.069(3) 0.045(3) 0.006(2) 0.019(2) 0.022(2)
C9A 0.063(3) 0.075(3) 0.051(3) 0.007(2) 0.019(2) 0.027(2)
C10A 0.060(2) 0.076(3) 0.048(2) 0.004(2) 0.018(2) 0.026(2)
C11A 0.053(2) 0.075(3) 0.044(2) 0.002(2) 0.018(2) 0.020(2)
C12A 0.050(2) 0.069(2) 0.042(2) 0.001(2) 0.0144(19) 0.020(2)
C7B 0.046(2) 0.061(3) 0.039(2) -0.002(2) 0.014(2) 0.013(2)
C12B 0.053(2) 0.069(2) 0.042(2) 0.004(2) 0.017(2) 0.021(2)
C11B 0.058(2) 0.073(3) 0.045(2) 0.004(2) 0.019(2) 0.024(2)
C10B 0.055(2) 0.077(3) 0.045(2) 0.002(2) 0.018(2) 0.024(2)
C9B 0.059(3) 0.078(3) 0.044(2) 0.000(2) 0.013(2) 0.027(2)
C8B 0.057(3) 0.073(3) 0.041(3) -0.003(3) 0.011(3) 0.025(3)
C13A 0.060(3) 0.087(3) 0.050(3) 0.003(3) 0.014(3) 0.025(3)
C13B 0.070(3) 0.084(3) 0.052(3) 0.005(3) 0.017(3) 0.034(3)
C14 0.047(2) 0.069(3) 0.054(2) 0.008(2) 0.0134(19) -0.011(2)
C15A 0.047(4) 0.063(5) 0.044(5) 0.004(4) 0.015(4) -0.007(4)
C15B 0.051(5) 0.076(6) 0.068(6) 0.012(5) 0.007(5) -0.013(5)
C16A 0.045(5) 0.076(6) 0.086(7) 0.015(6) 0.001(6) -0.013(5)
C16B 0.044(5) 0.063(6) 0.045(6) 0.007(5) 0.007(5) -0.013(5)
C17 0.046(2) 0.0301(18) 0.050(2) 0.0047(16) 0.0119(17) -0.0007(16)
C18 0.0479(19) 0.0313(17) 0.0515(19) 0.0003(16) 0.0129(16) -0.0025(16)
C19 0.056(2) 0.0286(18) 0.047(2) -0.0007(16) 0.0178(18) -0.0019(17)
C20 0.050(2) 0.045(2) 0.062(2) 0.007(2) 0.021(2) 0.0003(19)
C21 0.059(3) 0.142(6) 0.106(5) 0.043(4) 0.033(3) 0.027(4)
C22 0.084(4) 0.065(3) 0.086(4) 0.006(3) 0.038(3) -0.010(3)
C23 0.052(2) 0.0375(19) 0.059(2) -0.0068(17) 0.0204(18) -0.0087(17)
C24 0.063(3) 0.057(2) 0.068(3) -0.013(2) 0.011(2) -0.008(2)
C25 0.068(3) 0.070(3) 0.075(3) -0.020(2) 0.016(2) -0.016(2)
C26 0.077(3) 0.054(2) 0.079(3) -0.022(2) 0.034(2) -0.014(2)
C27 0.068(2) 0.041(2) 0.077(2) -0.008(2) 0.041(2) -0.0059(19)
C28 0.056(2) 0.037(2) 0.066(2) -0.0056(19) 0.026(2) -0.0039(18)
C29 0.089(3) 0.036(2) 0.094(3) -0.005(2) 0.050(3) -0.004(2)
C30 0.078(3) 0.040(2) 0.059(2) -0.0064(19) 0.031(2) -0.004(2)
C31 0.058(3) 0.047(3) 0.064(3) -0.013(2) 0.024(2) -0.001(2)
C32 0.164(6) 0.094(5) 0.057(3) 0.012(3) 0.043(4) 0.050(4)
C33 0.0393(18) 0.0284(16) 0.0333(17) 0.0072(14) 0.0137(15) 0.0091(14)
C34 0.0377(17) 0.0270(15) 0.0343(16) 0.0083(13) 0.0121(14) 0.0067(14)
C35 0.0365(18) 0.0274(16) 0.0396(18) 0.0061(14) 0.0109(15) 0.0061(14)
C36 0.0421(19) 0.0329(18) 0.0356(18) 0.0082(15) 0.0136(16) 0.0068(16)
C37 0.053(2) 0.039(2) 0.042(2) 0.0001(18) 0.0115(19) 0.0151(19)
C38 0.053(3) 0.052(3) 0.038(2) 0.0045(19) 0.0095(19) 0.010(2)
C39 0.0372(17) 0.0297(16) 0.0362(16) 0.0063(14) 0.0118(14) 0.0042(14)
C40 0.0422(19) 0.0341(18) 0.053(2) 0.0070(17) 0.0170(17) 0.0070(16)
C41 0.0464(19) 0.0350(18) 0.061(2) 0.0100(17) 0.0193(17) -0.0002(16)
C42 0.0402(19) 0.046(2) 0.051(2) 0.0029(18) 0.0193(17) 0.0006(17)
C43 0.0427(19) 0.044(2) 0.0448(19) 0.0023(17) 0.0169(16) 0.0118(17)
C44 0.0421(19) 0.0342(18) 0.0401(18) 0.0060(15) 0.0161(16) 0.0064(16)
C45 0.059(3) 0.042(2) 0.101(3) 0.020(2) 0.027(2) -0.002(2)
C46 0.0410(19) 0.0326(18) 0.0433(19) 0.0015(16) 0.0145(16) 0.0034(16)
C47 0.053(2) 0.031(2) 0.053(2) -0.0062(18) 0.013(2) 0.0066(18)
C48 0.048(2) 0.048(2) 0.043(2) 0.0003(19) 0.0080(19) -0.002(2)

_geom_special_details            
;
 All esds (except the esd in the dihedral angle between two l.s. planes)
 are estimated using the full covariance matrix.  The cell esds are taken
 into account individually in the estimation of esds in distances, angles
 and torsion angles; correlations between esds in cell parameters are only
 used when they are defined by crystal symmetry.  An approximate (isotropic)
 treatment of cell esds is used for estimating esds involving l.s. planes.
;
loop_
_geom_bond_atom_site_label_1
_geom_bond_atom_site_label_2
_geom_bond_distance
_geom_bond_site_symmetry_2
_geom_bond_publ_flag
Au1 Au2 3.3551(2) . ?
Au1 Au3 3.3264(2) . ?
Au1 N1 2.006(3) . ?
Au1 N6 1.999(3) . ?
Au2 Au3 3.3549(2) . ?
Au2 N2 1.989(3) . ?
Au2 N3 1.993(3) . ?
Au3 N4 1.992(3) . ?
Au3 N5 1.993(3) . ?
O1A C13A 1.219(10) . ?
O1B C13B 1.234(11) . ?
O2A C29 1.173(6) . ?
O2B C29 1.134(8) . ?
O3A C45 1.180(7) . ?
O3B C45 1.165(9) . ?
N1 N2 1.363(4) . ?
N1 C1 1.351(5) . ?
N2 C3 1.345(5) . ?
N3 N4 1.371(4) . ?
N3 C17 1.340(5) . ?
N4 C19 1.346(5) . ?
N5 N6 1.376(4) . ?
N5 C33 1.349(4) . ?
N6 C35 1.346(5) . ?
C1 C2 1.404(6) . ?
C1 C4 1.498(6) . ?
C2 C3 1.393(6) . ?
C2 C7A 1.566(5) . ?
C2 C7B 1.495(5) . ?
C3 C14 1.516(6) . ?
C4 H4 1.0000 . ?
C4 C5 1.524(7) . ?
C4 C6 1.523(6) . ?
C5 H5A 0.9800 . ?
C5 H5B 0.9800 . ?
C5 H5C 0.9800 . ?
C6 H6A 0.9800 . ?
C6 H6B 0.9800 . ?
C6 H6C 0.9800 . ?
C7A C8A 1.3900 . ?
C7A C12A 1.3900 . ?
C8A H8A 0.9500 . ?
C8A C9A 1.3900 . ?
C9A H9A 0.9500 . ?
C9A C10A 1.3900 . ?
C10A H10A 0.9500 . ?
C10A C11A 1.3900 . ?
C11A C12A 1.3900 . ?
C11A C13A 1.456(9) . ?
C12A H12A 0.9500 . ?
C7B C12B 1.3900 . ?
C7B C8B 1.3900 . ?
C12B H12B 0.9500 . ?
C12B C11B 1.3900 . ?
C11B C10B 1.3900 . ?
C11B C13B 1.441(10) . ?
C10B H10B 0.9500 . ?
C10B C9B 1.3900 . ?
C9B H9B 0.9500 . ?
C9B C8B 1.3900 . ?
C8B H8B 0.9500 . ?
C13A H13A 0.9500 . ?
C13B H13B 0.9500 . ?
C14 H14 1.0000 . ?
C14 H14A 1.0000 . ?
C14 C15A 1.509(11) . ?
C14 C15B 1.336(14) . ?
C14 C16A 1.459(14) . ?
C14 C16B 1.464(16) . ?
C15A H15A 0.9800 . ?
C15A H15B 0.9800 . ?
C15A H15C 0.9800 . ?
C15B H15D 0.9800 . ?
C15B H15E 0.9800 . ?
C15B H15F 0.9800 . ?
C16A H16A 0.9800 . ?
C16A H16B 0.9800 . ?
C16A H16C 0.9800 . ?
C16B H16D 0.9800 . ?
C16B H16E 0.9800 . ?
C16B H16F 0.9800 . ?
C17 C18 1.408(6) . ?
C17 C20 1.502(6) . ?
C18 C19 1.397(6) . ?
C18 C23 1.481(6) . ?
C19 C30 1.501(6) . ?
C20 H20 1.0000 . ?
C20 C21 1.492(7) . ?
C20 C22 1.505(7) . ?
C21 H21A 0.9800 . ?
C21 H21B 0.9800 . ?
C21 H21C 0.9800 . ?
C22 H22A 0.9800 . ?
C22 H22B 0.9800 . ?
C22 H22C 0.9800 . ?
C23 C24 1.378(7) . ?
C23 C28 1.393(6) . ?
C24 H24 0.9500 . ?
C24 C25 1.402(7) . ?
C25 H25 0.9500 . ?
C25 C26 1.371(8) . ?
C26 H26 0.9500 . ?
C26 C27 1.355(8) . ?
C27 C28 1.377(6) . ?
C27 C29 1.487(8) . ?
C28 H28 0.9500 . ?
C29 H29 0.9500 . ?
C29 H29A 0.9500 . ?
C30 H30 1.0000 . ?
C30 C31 1.520(6) . ?
C30 C32 1.494(8) . ?
C31 H31A 0.9800 . ?
C31 H31B 0.9800 . ?
C31 H31C 0.9800 . ?
C32 H32A 0.9800 . ?
C32 H32B 0.9800 . ?
C32 H32C 0.9800 . ?
C33 C34 1.400(5) . ?
C33 C36 1.510(5) . ?
C34 C35 1.399(5) . ?
C34 C39 1.477(5) . ?
C35 C46 1.512(5) . ?
C36 H36 1.0000 . ?
C36 C37 1.526(5) . ?
C36 C38 1.533(6) . ?
C37 H37A 0.9800 . ?
C37 H37B 0.9800 . ?
C37 H37C 0.9800 . ?
C38 H38A 0.9800 . ?
C38 H38B 0.9800 . ?
C38 H38C 0.9800 . ?
C39 C40 1.382(5) . ?
C39 C44 1.406(5) . ?
C40 H40 0.9500 . ?
C40 C41 1.398(6) . ?
C41 C42 1.384(6) . ?
C41 C45 1.469(6) . ?
C42 H42 0.9500 . ?
C42 C43 1.377(6) . ?
C43 H43 0.9500 . ?
C43 C44 1.393(5) . ?
C44 H44 0.9500 . ?
C45 H45 0.9500 . ?
C45 H45A 0.9500 . ?
C46 H46 1.0000 . ?
C46 C47 1.539(5) . ?
C46 C48 1.530(6) . ?
C47 H47A 0.9800 . ?
C47 H47B 0.9800 . ?
C47 H47C 0.9800 . ?
C48 H48A 0.9800 . ?
C48 H48B 0.9800 . ?
C48 H48C 0.9800 . ?

loop_
_geom_angle_atom_site_label_1
_geom_angle_atom_site_label_2
_geom_angle_atom_site_label_3
_geom_angle
_geom_angle_site_symmetry_1
_geom_angle_site_symmetry_3
_geom_angle_publ_flag
Au3 Au1 Au2 60.277(5) . . ?
N1 Au1 Au2 59.92(9) . . ?
N1 Au1 Au3 120.19(9) . . ?
N6 Au1 Au2 120.69(9) . . ?
N6 Au1 Au3 60.45(9) . . ?
N6 Au1 N1 178.95(14) . . ?
Au3 Au2 Au1 59.437(4) . . ?
N2 Au2 Au1 60.23(9) . . ?
N2 Au2 Au3 119.67(9) . . ?
N2 Au2 N3 179.35(14) . . ?
N3 Au2 Au1 119.79(9) . . ?
N3 Au2 Au3 60.36(9) . . ?
Au1 Au3 Au2 60.286(4) . . ?
N4 Au3 Au1 120.12(9) . . ?
N4 Au3 Au2 59.90(9) . . ?
N4 Au3 N5 178.29(13) . . ?
N5 Au3 Au1 60.90(8) . . ?
N5 Au3 Au2 121.18(8) . . ?
N2 N1 Au1 119.7(2) . . ?
C1 N1 Au1 130.6(3) . . ?
C1 N1 N2 109.7(3) . . ?
N1 N2 Au2 120.1(2) . . ?
C3 N2 Au2 131.9(3) . . ?
C3 N2 N1 107.9(3) . . ?
N4 N3 Au2 119.2(2) . . ?
C17 N3 Au2 131.6(3) . . ?
C17 N3 N4 109.1(3) . . ?
N3 N4 Au3 120.4(2) . . ?
C19 N4 Au3 131.3(3) . . ?
C19 N4 N3 108.3(3) . . ?
N6 N5 Au3 118.8(2) . . ?
C33 N5 Au3 132.2(3) . . ?
C33 N5 N6 108.5(3) . . ?
N5 N6 Au1 119.4(2) . . ?
C35 N6 Au1 131.9(3) . . ?
C35 N6 N5 108.7(3) . . ?
N1 C1 C2 107.3(4) . . ?
N1 C1 C4 120.9(3) . . ?
C2 C1 C4 131.8(4) . . ?
C1 C2 C7A 125.6(5) . . ?
C1 C2 C7B 128.9(5) . . ?
C3 C2 C1 106.0(4) . . ?
C3 C2 C7A 125.9(4) . . ?
C3 C2 C7B 123.1(5) . . ?
N2 C3 C2 109.0(4) . . ?
N2 C3 C14 121.4(4) . . ?
C2 C3 C14 129.6(4) . . ?
C1 C4 H4 107.5 . . ?
C1 C4 C5 111.8(4) . . ?
C1 C4 C6 111.8(4) . . ?
C5 C4 H4 107.5 . . ?
C6 C4 H4 107.5 . . ?
C6 C4 C5 110.5(4) . . ?
C4 C5 H5A 109.5 . . ?
C4 C5 H5B 109.5 . . ?
C4 C5 H5C 109.5 . . ?
H5A C5 H5B 109.5 . . ?
H5A C5 H5C 109.5 . . ?
H5B C5 H5C 109.5 . . ?
C4 C6 H6A 109.5 . . ?
C4 C6 H6B 109.5 . . ?
C4 C6 H6C 109.5 . . ?
H6A C6 H6B 109.5 . . ?
H6A C6 H6C 109.5 . . ?
H6B C6 H6C 109.5 . . ?
C8A C7A C2 124.4(4) . . ?
C8A C7A C12A 120.0 . . ?
C12A C7A C2 115.5(4) . . ?
C7A C8A H8A 120.0 . . ?
C9A C8A C7A 120.0 . . ?
C9A C8A H8A 120.0 . . ?
C8A C9A H9A 120.0 . . ?
C8A C9A C10A 120.0 . . ?
C10A C9A H9A 120.0 . . ?
C9A C10A H10A 120.0 . . ?
C11A C10A C9A 120.0 . . ?
C11A C10A H10A 120.0 . . ?
C10A C11A C12A 120.0 . . ?
C10A C11A C13A 120.0(5) . . ?
C12A C11A C13A 119.9(5) . . ?
C7A C12A H12A 120.0 . . ?
C11A C12A C7A 120.0 . . ?
C11A C12A H12A 120.0 . . ?
C12B C7B C2 113.0(4) . . ?
C12B C7B C8B 120.0 . . ?
C8B C7B C2 127.0(4) . . ?
C7B C12B H12B 120.0 . . ?
C7B C12B C11B 120.0 . . ?
C11B C12B H12B 120.0 . . ?
C12B C11B C13B 120.2(6) . . ?
C10B C11B C12B 120.0 . . ?
C10B C11B C13B 119.5(6) . . ?
C11B C10B H10B 120.0 . . ?
C11B C10B C9B 120.0 . . ?
C9B C10B H10B 120.0 . . ?
C10B C9B H9B 120.0 . . ?
C8B C9B C10B 120.0 . . ?
C8B C9B H9B 120.0 . . ?
C7B C8B H8B 120.0 . . ?
C9B C8B C7B 120.0 . . ?
C9B C8B H8B 120.0 . . ?
O1A C13A C11A 124.5(9) . . ?
O1A C13A H13A 117.7 . . ?
C11A C13A H13A 117.7 . . ?
O1B C13B C11B 123.7(10) . . ?
O1B C13B H13B 118.2 . . ?
C11B C13B H13B 118.2 . . ?
C3 C14 H14 95.8 . . ?
C3 C14 H14A 93.7 . . ?
C15A C14 C3 113.3(5) . . ?
C15A C14 H14 95.8 . . ?
C15B C14 C3 118.2(7) . . ?
C15B C14 H14A 93.7 . . ?
C15B C14 C16B 125.3(9) . . ?
C16A C14 C3 112.0(6) . . ?
C16A C14 H14 95.8 . . ?
C16A C14 C15A 131.5(7) . . ?
C16B C14 C3 115.3(7) . . ?
C16B C14 H14A 93.7 . . ?
C14 C15A H15A 109.5 . . ?
C14 C15A H15B 109.5 . . ?
C14 C15A H15C 109.5 . . ?
H15A C15A H15B 109.5 . . ?
H15A C15A H15C 109.5 . . ?
H15B C15A H15C 109.5 . . ?
C14 C15B H15D 109.5 . . ?
C14 C15B H15E 109.5 . . ?
C14 C15B H15F 109.5 . . ?
H15D C15B H15E 109.5 . . ?
H15D C15B H15F 109.5 . . ?
H15E C15B H15F 109.5 . . ?
C14 C16A H16A 109.5 . . ?
C14 C16A H16B 109.5 . . ?
C14 C16A H16C 109.5 . . ?
H16A C16A H16B 109.5 . . ?
H16A C16A H16C 109.5 . . ?
H16B C16A H16C 109.5 . . ?
C14 C16B H16D 109.5 . . ?
C14 C16B H16E 109.5 . . ?
C14 C16B H16F 109.5 . . ?
H16D C16B H16E 109.5 . . ?
H16D C16B H16F 109.5 . . ?
H16E C16B H16F 109.5 . . ?
N3 C17 C18 108.3(3) . . ?
N3 C17 C20 120.5(4) . . ?
C18 C17 C20 131.2(4) . . ?
C17 C18 C23 127.1(4) . . ?
C19 C18 C17 105.5(4) . . ?
C19 C18 C23 127.3(4) . . ?
N4 C19 C18 108.8(4) . . ?
N4 C19 C30 119.2(4) . . ?
C18 C19 C30 131.9(4) . . ?
C17 C20 H20 105.6 . . ?
C17 C20 C22 114.0(4) . . ?
C21 C20 C17 111.3(4) . . ?
C21 C20 H20 105.6 . . ?
C21 C20 C22 113.8(5) . . ?
C22 C20 H20 105.6 . . ?
C20 C21 H21A 109.5 . . ?
C20 C21 H21B 109.5 . . ?
C20 C21 H21C 109.5 . . ?
H21A C21 H21B 109.5 . . ?
H21A C21 H21C 109.5 . . ?
H21B C21 H21C 109.5 . . ?
C20 C22 H22A 109.5 . . ?
C20 C22 H22B 109.5 . . ?
C20 C22 H22C 109.5 . . ?
H22A C22 H22B 109.5 . . ?
H22A C22 H22C 109.5 . . ?
H22B C22 H22C 109.5 . . ?
C24 C23 C18 122.0(5) . . ?
C24 C23 C28 117.8(4) . . ?
C28 C23 C18 120.1(4) . . ?
C23 C24 H24 119.7 . . ?
C23 C24 C25 120.7(6) . . ?
C25 C24 H24 119.7 . . ?
C24 C25 H25 120.6 . . ?
C26 C25 C24 118.7(6) . . ?
C26 C25 H25 120.6 . . ?
C25 C26 H26 118.9 . . ?
C27 C26 C25 122.1(5) . . ?
C27 C26 H26 118.9 . . ?
C26 C27 C28 118.6(5) . . ?
C26 C27 C29 122.4(5) . . ?
C28 C27 C29 118.9(6) . . ?
C23 C28 H28 119.0 . . ?
C27 C28 C23 122.0(5) . . ?
C27 C28 H28 119.0 . . ?
O2A C29 C27 130.9(8) . . ?
O2A C29 H29 114.5 . . ?
O2B C29 C27 127.3(9) . . ?
O2B C29 H29A 116.3 . . ?
C27 C29 H29 114.5 . . ?
C27 C29 H29A 116.3 . . ?
C19 C30 H30 106.4 . . ?
C19 C30 C31 115.3(4) . . ?
C31 C30 H30 106.4 . . ?
C32 C30 C19 110.4(5) . . ?
C32 C30 H30 106.4 . . ?
C32 C30 C31 111.3(4) . . ?
C30 C31 H31A 109.5 . . ?
C30 C31 H31B 109.5 . . ?
C30 C31 H31C 109.5 . . ?
H31A C31 H31B 109.5 . . ?
H31A C31 H31C 109.5 . . ?
H31B C31 H31C 109.5 . . ?
C30 C32 H32A 109.5 . . ?
C30 C32 H32B 109.5 . . ?
C30 C32 H32C 109.5 . . ?
H32A C32 H32B 109.5 . . ?
H32A C32 H32C 109.5 . . ?
H32B C32 H32C 109.5 . . ?
N5 C33 C34 108.5(3) . . ?
N5 C33 C36 123.1(3) . . ?
C34 C33 C36 128.4(3) . . ?
C33 C34 C39 127.3(3) . . ?
C35 C34 C33 105.8(3) . . ?
C35 C34 C39 126.8(4) . . ?
N6 C35 C34 108.5(3) . . ?
N6 C35 C46 122.9(3) . . ?
C34 C35 C46 128.6(3) . . ?
C33 C36 H36 106.9 . . ?
C33 C36 C37 112.7(3) . . ?
C33 C36 C38 112.1(3) . . ?
C37 C36 H36 106.9 . . ?
C37 C36 C38 111.0(4) . . ?
C38 C36 H36 106.9 . . ?
C36 C37 H37A 109.5 . . ?
C36 C37 H37B 109.5 . . ?
C36 C37 H37C 109.5 . . ?
H37A C37 H37B 109.5 . . ?
H37A C37 H37C 109.5 . . ?
H37B C37 H37C 109.5 . . ?
C36 C38 H38A 109.5 . . ?
C36 C38 H38B 109.5 . . ?
C36 C38 H38C 109.5 . . ?
H38A C38 H38B 109.5 . . ?
H38A C38 H38C 109.5 . . ?
H38B C38 H38C 109.5 . . ?
C40 C39 C34 121.5(3) . . ?
C40 C39 C44 118.3(4) . . ?
C44 C39 C34 120.2(3) . . ?
C39 C40 H40 119.6 . . ?
C39 C40 C41 120.8(4) . . ?
C41 C40 H40 119.6 . . ?
C40 C41 C45 119.3(4) . . ?
C42 C41 C40 120.3(4) . . ?
C42 C41 C45 120.3(4) . . ?
C41 C42 H42 120.2 . . ?
C43 C42 C41 119.5(4) . . ?
C43 C42 H42 120.2 . . ?
C42 C43 H43 119.8 . . ?
C42 C43 C44 120.4(4) . . ?
C44 C43 H43 119.8 . . ?
C39 C44 H44 119.7 . . ?
C43 C44 C39 120.5(4) . . ?
C43 C44 H44 119.7 . . ?
O3A C45 C41 126.0(5) . . ?
O3A C45 H45 117.0 . . ?
O3B C45 C41 128.2(7) . . ?
O3B C45 H45A 115.9 . . ?
C41 C45 H45 117.0 . . ?
C41 C45 H45A 115.9 . . ?
C35 C46 H46 106.7 . . ?
C35 C46 C47 112.0(3) . . ?
C35 C46 C48 112.7(3) . . ?
C47 C46 H46 106.7 . . ?
C48 C46 H46 106.7 . . ?
C48 C46 C47 111.6(3) . . ?
C46 C47 H47A 109.5 . . ?
C46 C47 H47B 109.5 . . ?
C46 C47 H47C 109.5 . . ?
H47A C47 H47B 109.5 . . ?
H47A C47 H47C 109.5 . . ?
H47B C47 H47C 109.5 . . ?
C46 C48 H48A 109.5 . . ?
C46 C48 H48B 109.5 . . ?
C46 C48 H48C 109.5 . . ?
H48A C48 H48B 109.5 . . ?
H48A C48 H48C 109.5 . . ?
H48B C48 H48C 109.5 . . ?

loop_
_geom_torsion_atom_site_label_1
_geom_torsion_atom_site_label_2
_geom_torsion_atom_site_label_3
_geom_torsion_atom_site_label_4
_geom_torsion
_geom_torsion_site_symmetry_1
_geom_torsion_site_symmetry_2
_geom_torsion_site_symmetry_3
_geom_torsion_site_symmetry_4
_geom_torsion_publ_flag
Au1 N1 N2 Au2 -2.8(4) . . . . ?
Au1 N1 N2 C3 179.9(3) . . . . ?
Au1 N1 C1 C2 -179.9(3) . . . . ?
Au1 N1 C1 C4 -0.5(6) . . . . ?
Au1 N6 C35 C34 -178.1(3) . . . . ?
Au1 N6 C35 C46 4.1(6) . . . . ?
Au2 N2 C3 C2 -177.1(3) . . . . ?
Au2 N2 C3 C14 1.1(6) . . . . ?
Au2 N3 N4 Au3 -4.8(4) . . . . ?
Au2 N3 N4 C19 175.6(3) . . . . ?
Au2 N3 C17 C18 -175.2(3) . . . . ?
Au2 N3 C17 C20 7.2(6) . . . . ?
Au3 N4 C19 C18 -178.9(3) . . . . ?
Au3 N4 C19 C30 -2.7(6) . . . . ?
Au3 N5 N6 Au1 -8.6(4) . . . . ?
Au3 N5 N6 C35 172.9(2) . . . . ?
Au3 N5 C33 C34 -171.9(3) . . . . ?
Au3 N5 C33 C36 9.9(5) . . . . ?
N1 N2 C3 C2 -0.1(5) . . . . ?
N1 N2 C3 C14 178.1(4) . . . . ?
N1 C1 C2 C3 0.6(5) . . . . ?
N1 C1 C2 C7A -162.5(4) . . . . ?
N1 C1 C2 C7B 164.9(5) . . . . ?
N1 C1 C4 C5 115.1(5) . . . . ?
N1 C1 C4 C6 -120.4(5) . . . . ?
N2 N1 C1 C2 -0.7(5) . . . . ?
N2 N1 C1 C4 178.8(4) . . . . ?
N2 C3 C14 C15A 114.2(7) . . . . ?
N2 C3 C14 C15B 79.6(12) . . . . ?
N2 C3 C14 C16A -83.5(9) . . . . ?
N2 C3 C14 C16B -112.4(8) . . . . ?
N3 N4 C19 C18 0.7(5) . . . . ?
N3 N4 C19 C30 176.9(4) . . . . ?
N3 C17 C18 C19 -0.1(5) . . . . ?
N3 C17 C18 C23 177.3(4) . . . . ?
N3 C17 C20 C21 95.7(6) . . . . ?
N3 C17 C20 C22 -133.9(5) . . . . ?
N4 N3 C17 C18 0.5(5) . . . . ?
N4 N3 C17 C20 -177.1(4) . . . . ?
N4 C19 C30 C31 133.9(5) . . . . ?
N4 C19 C30 C32 -98.8(6) . . . . ?
N5 N6 C35 C34 0.3(4) . . . . ?
N5 N6 C35 C46 -177.6(3) . . . . ?
N5 C33 C34 C35 1.0(4) . . . . ?
N5 C33 C34 C39 -180.0(3) . . . . ?
N5 C33 C36 C37 -74.1(5) . . . . ?
N5 C33 C36 C38 52.1(5) . . . . ?
N6 N5 C33 C34 -0.8(4) . . . . ?
N6 N5 C33 C36 -179.0(3) . . . . ?
N6 C35 C46 C47 -68.5(5) . . . . ?
N6 C35 C46 C48 58.3(5) . . . . ?
C1 N1 N2 Au2 177.9(3) . . . . ?
C1 N1 N2 C3 0.5(4) . . . . ?
C1 C2 C3 N2 -0.3(5) . . . . ?
C1 C2 C3 C14 -178.3(5) . . . . ?
C1 C2 C7A C8A 70.8(7) . . . . ?
C1 C2 C7A C12A -113.4(5) . . . . ?
C1 C2 C7B C12B 97.7(6) . . . . ?
C1 C2 C7B C8B -83.9(8) . . . . ?
C2 C1 C4 C5 -65.5(7) . . . . ?
C2 C1 C4 C6 58.9(7) . . . . ?
C2 C3 C14 C15A -68.1(8) . . . . ?
C2 C3 C14 C15B -102.7(12) . . . . ?
C2 C3 C14 C16A 94.2(9) . . . . ?
C2 C3 C14 C16B 65.4(9) . . . . ?
C2 C7A C8A C9A 175.6(6) . . . . ?
C2 C7A C12A C11A -175.9(6) . . . . ?
C2 C7B C12B C11B 178.5(6) . . . . ?
C2 C7B C8B C9B -178.3(7) . . . . ?
C3 C2 C7A C8A -89.0(6) . . . . ?
C3 C2 C7A C12A 86.8(6) . . . . ?
C3 C2 C7B C12B -100.4(6) . . . . ?
C3 C2 C7B C8B 78.0(7) . . . . ?
C4 C1 C2 C3 -178.8(5) . . . . ?
C4 C1 C2 C7A 18.1(8) . . . . ?
C4 C1 C2 C7B -14.5(9) . . . . ?
C7A C2 C3 N2 162.7(4) . . . . ?
C7A C2 C3 C14 -15.3(8) . . . . ?
C7A C8A C9A C10A 0.0 . . . . ?
C8A C7A C12A C11A 0.0 . . . . ?
C8A C9A C10A C11A 0.0 . . . . ?
C9A C10A C11A C12A 0.0 . . . . ?
C9A C10A C11A C13A -175.5(8) . . . . ?
C10A C11A C12A C7A 0.0 . . . . ?
C10A C11A C13A O1A -5.4(14) . . . . ?
C12A C7A C8A C9A 0.0 . . . . ?
C12A C11A C13A O1A 179.1(9) . . . . ?
C7B C2 C3 N2 -165.7(4) . . . . ?
C7B C2 C3 C14 16.3(8) . . . . ?
C7B C12B C11B C10B 0.0 . . . . ?
C7B C12B C11B C13B -173.6(9) . . . . ?
C12B C7B C8B C9B 0.0 . . . . ?
C12B C11B C10B C9B 0.0 . . . . ?
C12B C11B C13B O1B 178.2(11) . . . . ?
C11B C10B C9B C8B 0.0 . . . . ?
C10B C11B C13B O1B 4.6(17) . . . . ?
C10B C9B C8B C7B 0.0 . . . . ?
C8B C7B C12B C11B 0.0 . . . . ?
C13A C11A C12A C7A 175.5(8) . . . . ?
C13B C11B C10B C9B 173.6(9) . . . . ?
C17 N3 N4 Au3 178.9(3) . . . . ?
C17 N3 N4 C19 -0.8(5) . . . . ?
C17 C18 C19 N4 -0.4(5) . . . . ?
C17 C18 C19 C30 -176.0(5) . . . . ?
C17 C18 C23 C24 83.1(6) . . . . ?
C17 C18 C23 C28 -96.6(6) . . . . ?
C18 C17 C20 C21 -81.3(7) . . . . ?
C18 C17 C20 C22 49.1(7) . . . . ?
C18 C19 C30 C31 -50.9(8) . . . . ?
C18 C19 C30 C32 76.4(7) . . . . ?
C18 C23 C24 C25 -179.0(4) . . . . ?
C18 C23 C28 C27 -179.9(4) . . . . ?
C19 C18 C23 C24 -100.1(6) . . . . ?
C19 C18 C23 C28 80.2(6) . . . . ?
C20 C17 C18 C19 177.2(5) . . . . ?
C20 C17 C18 C23 -5.4(8) . . . . ?
C23 C18 C19 N4 -177.8(4) . . . . ?
C23 C18 C19 C30 6.7(8) . . . . ?
C23 C24 C25 C26 -1.6(8) . . . . ?
C24 C23 C28 C27 0.4(7) . . . . ?
C24 C25 C26 C27 1.6(8) . . . . ?
C25 C26 C27 C28 -0.5(7) . . . . ?
C25 C26 C27 C29 -176.6(5) . . . . ?
C26 C27 C28 C23 -0.5(7) . . . . ?
C26 C27 C29 O2A 3.8(10) . . . . ?
C26 C27 C29 O2B 173.2(10) . . . . ?
C28 C23 C24 C25 0.6(7) . . . . ?
C28 C27 C29 O2A -172.3(6) . . . . ?
C28 C27 C29 O2B -2.9(12) . . . . ?
C29 C27 C28 C23 175.7(4) . . . . ?
C33 N5 N6 Au1 178.9(2) . . . . ?
C33 N5 N6 C35 0.4(4) . . . . ?
C33 C34 C35 N6 -0.7(4) . . . . ?
C33 C34 C35 C46 176.9(4) . . . . ?
C33 C34 C39 C40 128.6(4) . . . . ?
C33 C34 C39 C44 -51.3(6) . . . . ?
C34 C33 C36 C37 108.2(5) . . . . ?
C34 C33 C36 C38 -125.7(4) . . . . ?
C34 C35 C46 C47 114.2(4) . . . . ?
C34 C35 C46 C48 -119.0(4) . . . . ?
C34 C39 C40 C41 -179.7(4) . . . . ?
C34 C39 C44 C43 179.7(4) . . . . ?
C35 C34 C39 C40 -52.5(6) . . . . ?
C35 C34 C39 C44 127.6(4) . . . . ?
C36 C33 C34 C35 179.0(4) . . . . ?
C36 C33 C34 C39 -2.0(6) . . . . ?
C39 C34 C35 N6 -179.8(3) . . . . ?
C39 C34 C35 C46 -2.1(6) . . . . ?
C39 C40 C41 C42 0.7(7) . . . . ?
C39 C40 C41 C45 -178.3(5) . . . . ?
C40 C39 C44 C43 -0.2(6) . . . . ?
C40 C41 C42 C43 -1.7(7) . . . . ?
C40 C41 C45 O3A 10.5(10) . . . . ?
C40 C41 C45 O3B -178.1(11) . . . . ?
C41 C42 C43 C44 1.7(7) . . . . ?
C42 C41 C45 O3A -168.6(7) . . . . ?
C42 C41 C45 O3B 2.9(13) . . . . ?
C42 C43 C44 C39 -0.7(6) . . . . ?
C44 C39 C40 C41 0.2(6) . . . . ?
C45 C41 C42 C43 177.4(5) . . . . ?

_shelx_res_file                  
;
TITL NE_02_15_Mo.res in P2(1)/c
    ne_02_15_mo.res
    created by SHELXL-2019/3 at 17:30:46 on 05-Jul-2023
CELL 0.71073 20.005594 29.28923 8.03827 90 95.6956 90
ZERR 4 0.000429 0.000574 0.000164 0 0.002 0
LATT 1
SYMM -X,0.5+Y,0.5-Z
SFAC C H Au N O
UNIT 192 228 12 24 12
SIMU 0.005 0.01 2 $C $O
DFIX 1.2 0.01 O2A C29 C29 O2B
SADI C7B C2 C2 C7A
SADI O3A C45 O3B C45
SADI O1A C13A O1B C13B
SADI C13A C11A C11B C13B

L.S. 50
PLAN  10
SIZE 0.04 0.05 0.41
TEMP -133.15
CONF
wpdb -2
MORE -1
BOND $H
fmap 2
acta
REM <olex2.extras>
REM <HklSrc "%.\\NE_02_15_Mo.hkl">
REM </olex2.extras>

WGHT    0.019700    6.229199
FVAR       0.34694   0.52611   0.66613   0.64728   0.55988
AU1   3    0.323439    0.598688    0.234816    11.00000    0.03477    0.03151 =
         0.03406    0.00168    0.01362    0.00395
AU2   3    0.205018    0.517664    0.237976    11.00000    0.03846    0.02900 =
         0.03726    0.00333    0.01057    0.00412
AU3   3    0.319526    0.513484   -0.039583    11.00000    0.03847    0.02500 =
         0.03782    0.00337    0.01326    0.00293
PART 1
O1A   5    0.082182    0.669299    1.257617    21.00000    0.08113    0.12782 =
         0.05707    0.00032    0.02939    0.02872
PART 2
O1B   5    0.003798    0.733834    0.969075   -21.00000    0.10673    0.12101 =
         0.06766    0.00984    0.02661    0.06251
PART 1
O2A   5    0.200270    0.194268   -0.085069    31.00000    0.09220    0.05218 =
         0.11138   -0.00610    0.04568    0.00559
PART 2
O2B   5    0.254668    0.232111    0.037753   -31.00000    0.10029    0.05534 =
         0.11926    0.01013    0.04841    0.00836
PART 1
O3A   5    0.575892    0.762295   -0.236200    41.00000    0.07282    0.04202 =
         0.16126    0.03279    0.04020    0.00779
PART 2
O3B   5    0.656648    0.752443   -0.328384   -41.00000    0.07373    0.04460 =
         0.13634    0.01653    0.03556   -0.00984
PART 0
N1    4    0.254145    0.602385    0.398414    11.00000    0.03455    0.03825 =
         0.03409   -0.00285    0.01255    0.00178
N2    4    0.207269    0.568730    0.401602    11.00000    0.03393    0.03976 =
         0.03601    0.00073    0.00974    0.00222
N3    4    0.203416    0.466069    0.075912    11.00000    0.04366    0.02793 =
         0.04556    0.00199    0.01483    0.00245
N4    4    0.252184    0.463607   -0.032193    11.00000    0.04200    0.02809 =
         0.04348    0.00077    0.01529   -0.00033
N5    4    0.389044    0.561979   -0.046713    11.00000    0.03814    0.02768 =
         0.03585    0.00261    0.01304    0.00397
N6    4    0.393814    0.595088    0.075285    11.00000    0.03838    0.02835 =
         0.03679    0.00227    0.01387    0.00476
C1    1    0.244638    0.634011    0.516159    11.00000    0.04125    0.04825 =
         0.03772   -0.00925    0.01590   -0.00174
C2    1    0.188859    0.620124    0.596461    11.00000    0.04413    0.05816 =
         0.04087   -0.00954    0.01665   -0.00115
C3    1    0.167328    0.579156    0.521197    11.00000    0.03815    0.05241 =
         0.04029    0.00186    0.01290   -0.00413
C4    1    0.290282    0.674484    0.541992    11.00000    0.04537    0.05073 =
         0.04689   -0.01260    0.01754   -0.00938
AFIX  13
H4    2    0.325936    0.671250    0.463957    11.00000   -1.20000
AFIX   0
C5    1    0.253270    0.719104    0.499351    11.00000    0.08335    0.06301 =
         0.08846    0.01600   -0.00749   -0.01473
AFIX 137
H5A   2    0.232250    0.717829    0.384013    11.00000   -1.50000
H5B   2    0.285195    0.744554    0.510941    11.00000   -1.50000
H5C   2    0.218570    0.723617    0.575683    11.00000   -1.50000
AFIX   0
C6    1    0.325118    0.676129    0.719204    11.00000    0.07204    0.04810 =
         0.06818   -0.01069   -0.00949   -0.00750
AFIX 137
H6A   2    0.291491    0.680288    0.798643    11.00000   -1.50000
H6B   2    0.356882    0.701685    0.729162    11.00000   -1.50000
H6C   2    0.349393    0.647473    0.743823    11.00000   -1.50000
AFIX  66
PART 1
C7A   1    0.147080    0.651294    0.705896    21.00000    0.04513    0.05965 =
         0.03834   -0.00026    0.01693    0.01143
C8A   1    0.104399    0.685995    0.642985    21.00000    0.05705    0.06935 =
         0.04527    0.00597    0.01899    0.02225
AFIX  43
H8A   2    0.101523    0.693495    0.527514    21.00000   -1.20000
AFIX  65
C9A   1    0.065928    0.709722    0.749025    21.00000    0.06263    0.07524 =
         0.05072    0.00722    0.01891    0.02724
AFIX  43
H9A   2    0.036757    0.733438    0.706028    21.00000   -1.20000
AFIX  65
C10A  1    0.070137    0.698749    0.917978    21.00000    0.05990    0.07622 =
         0.04757    0.00408    0.01828    0.02640
AFIX  43
H10A  2    0.043843    0.714965    0.990451    21.00000   -1.20000
AFIX  65
C11A  1    0.112817    0.664048    0.980891    21.00000    0.05268    0.07531 =
         0.04438    0.00202    0.01751    0.02040
C12A  1    0.151289    0.640320    0.874852    21.00000    0.05032    0.06922 =
         0.04210    0.00143    0.01445    0.01999
AFIX  43
H12A  2    0.180459    0.616604    0.917850    21.00000   -1.20000
AFIX  66
PART 2
C7B   1    0.166347    0.636494    0.758067   -21.00000    0.04567    0.06133 =
         0.03860   -0.00215    0.01387    0.01267
C12B  1    0.116006    0.669285    0.736483   -21.00000    0.05294    0.06864 =
         0.04210    0.00431    0.01710    0.02068
AFIX  43
H12B  2    0.100390    0.679468    0.627292   -21.00000   -1.20000
AFIX  65
C11B  1    0.088515    0.687178    0.874663   -21.00000    0.05757    0.07307 =
         0.04498    0.00372    0.01896    0.02418
C10B  1    0.111364    0.672280    1.034427   -21.00000    0.05518    0.07670 =
         0.04466    0.00188    0.01756    0.02362
AFIX  43
H10B  2    0.092574    0.684509    1.128866   -21.00000   -1.20000
AFIX  65
C9B   1    0.161705    0.639489    1.056013   -21.00000    0.05870    0.07809 =
         0.04366   -0.00016    0.01253    0.02651
AFIX  43
H9B   2    0.177321    0.629307    1.165205   -21.00000   -1.20000
AFIX  65
C8B   1    0.189197    0.621596    0.917835   -21.00000    0.05660    0.07290 =
         0.04115   -0.00259    0.01072    0.02469
AFIX  43
H8B   2    0.223602    0.599184    0.932589   -21.00000   -1.20000
AFIX   0
PART 1
C13A  1    0.113586    0.650283    1.155172    21.00000    0.06040    0.08716 =
         0.05024    0.00284    0.01401    0.02494
AFIX  43
H13A  2    0.140409    0.624726    1.191510    21.00000   -1.20000
AFIX   0
PART 2
C13B  1    0.031717    0.717593    0.852309   -21.00000    0.07038    0.08383 =
         0.05224    0.00534    0.01742    0.03352
AFIX  43
H13B  2    0.014821    0.725589    0.741517   -21.00000   -1.20000
AFIX   0
PART 0
C14   1    0.108209    0.549201    0.553684    11.00000    0.04699    0.06872 =
         0.05428    0.00842    0.01345   -0.01122
PART 1
AFIX  13
H14   2    0.122543    0.522169    0.490031    51.00000   -1.20000
AFIX  13
PART 2
H14A  2    0.107788    0.532880    0.444314   -51.00000   -1.20000
AFIX   0
PART 1
C15A  1    0.116233    0.526465    0.723014    51.00000    0.04715    0.06327 =
         0.04446    0.00357    0.01457   -0.00660
AFIX 137
H15A  2    0.161030    0.512751    0.741770    51.00000   -1.50000
H15B  2    0.082054    0.502636    0.727244    51.00000   -1.50000
H15C  2    0.110825    0.549246    0.809962    51.00000   -1.50000
AFIX   0
PART 2
C15B  1    0.120321    0.511230    0.643773   -51.00000    0.05134    0.07610 =
         0.06784    0.01236    0.00702   -0.01290
AFIX 137
H15D  2    0.078507    0.500498    0.684543   -51.00000   -1.50000
H15E  2    0.153378    0.517760    0.739091   -51.00000   -1.50000
H15F  2    0.137963    0.487582    0.573764   -51.00000   -1.50000
AFIX   0
PART 1
C16A  1    0.048663    0.559547    0.440043    51.00000    0.04547    0.07603 =
         0.08592    0.01505    0.00130   -0.01282
AFIX 137
H16A  2    0.040614    0.592555    0.439028    51.00000   -1.50000
H16B  2    0.009701    0.543747    0.477739    51.00000   -1.50000
H16C  2    0.055684    0.549287    0.327044    51.00000   -1.50000
AFIX   0
PART 2
C16B  1    0.041892    0.569648    0.511564   -51.00000    0.04384    0.06339 =
         0.04469    0.00660    0.00665   -0.01260
AFIX 137
H16D  2    0.035759    0.595096    0.587734   -51.00000   -1.50000
H16E  2    0.007075    0.546610    0.522526   -51.00000   -1.50000
H16F  2    0.038459    0.580922    0.396243   -51.00000   -1.50000
AFIX   0
PART 0
C17   1    0.163909    0.429159    0.055255    11.00000    0.04584    0.03009 =
         0.05032    0.00465    0.01190   -0.00067
C18   1    0.187888    0.401508   -0.069200    11.00000    0.04792    0.03130 =
         0.05155    0.00027    0.01292   -0.00254
C19   1    0.243575    0.424510   -0.119806    11.00000    0.05639    0.02862 =
         0.04683   -0.00073    0.01782   -0.00187
C20   1    0.104024    0.424025    0.152685    11.00000    0.05048    0.04460 =
         0.06218    0.00668    0.02061    0.00032
AFIX  13
H20   2    0.111836    0.445613    0.249033    11.00000   -1.20000
AFIX   0
C21   1    0.041364    0.440201    0.054111    11.00000    0.05852    0.14217 =
         0.10560    0.04300    0.03338    0.02744
AFIX 137
H21A  2    0.004470    0.440538    0.125709    11.00000   -1.50000
H21B  2    0.030080    0.419587   -0.040551    11.00000   -1.50000
H21C  2    0.048388    0.471100    0.012435    11.00000   -1.50000
AFIX   0
C22   1    0.097713    0.377525    0.229142    11.00000    0.08417    0.06549 =
         0.08561    0.00567    0.03843   -0.01001
AFIX 137
H22A  2    0.086173    0.355084    0.140494    11.00000   -1.50000
H22B  2    0.062354    0.378135    0.305206    11.00000   -1.50000
H22C  2    0.140504    0.369068    0.291525    11.00000   -1.50000
AFIX   0
C23   1    0.161493    0.356453   -0.128051    11.00000    0.05218    0.03747 =
         0.05875   -0.00677    0.02045   -0.00874
C24   1    0.107036    0.352331   -0.246243    11.00000    0.06340    0.05720 =
         0.06832   -0.01311    0.01144   -0.00849
AFIX  43
H24   2    0.085816    0.379001   -0.293465    11.00000   -1.20000
AFIX   0
C25   1    0.082615    0.309178   -0.297540    11.00000    0.06849    0.06981 =
         0.07522   -0.02025    0.01571   -0.01620
AFIX  43
H25   2    0.044365    0.306366   -0.376913    11.00000   -1.20000
AFIX   0
C26   1    0.114985    0.271133   -0.230977    11.00000    0.07681    0.05387 =
         0.07941   -0.02185    0.03405   -0.01356
AFIX  43
H26   2    0.099258    0.241852   -0.267539    11.00000   -1.20000
AFIX   0
C27   1    0.168698    0.273951   -0.114696    11.00000    0.06768    0.04057 =
         0.07736   -0.00845    0.04091   -0.00594
C28   1    0.191560    0.316515   -0.063233    11.00000    0.05560    0.03746 =
         0.06631   -0.00558    0.02636   -0.00395
AFIX  43
H28   2    0.228968    0.318696    0.018959    11.00000   -1.20000
AFIX   0
C29   1    0.206353    0.232934   -0.048797    11.00000    0.08927    0.03612 =
         0.09417   -0.00469    0.05035   -0.00399
PART 1
AFIX  43
H29   2    0.241243    0.239102    0.037258    31.00000   -1.20000
AFIX  43
PART 2
H29A  2    0.187828    0.204177   -0.083101   -31.00000   -1.20000
AFIX   0
PART 0
C30   1    0.288556    0.414507   -0.254058    11.00000    0.07810    0.03950 =
         0.05869   -0.00635    0.03086   -0.00422
AFIX  13
H30   2    0.327859    0.435585   -0.234154    11.00000   -1.20000
AFIX   0
C31   1    0.317087    0.366393   -0.252570    11.00000    0.05845    0.04707 =
         0.06368   -0.01338    0.02379   -0.00149
AFIX 137
H31A  2    0.338696    0.359355   -0.140733    11.00000   -1.50000
H31B  2    0.350271    0.364233   -0.334085    11.00000   -1.50000
H31C  2    0.280688    0.344570   -0.281933    11.00000   -1.50000
AFIX   0
C32   1    0.254245    0.426527   -0.421989    11.00000    0.16410    0.09446 =
         0.05686    0.01215    0.04320    0.05025
AFIX 137
H32A  2    0.214123    0.407496   -0.445381    11.00000   -1.50000
H32B  2    0.284966    0.421194   -0.507663    11.00000   -1.50000
H32C  2    0.241146    0.458775   -0.423045    11.00000   -1.50000
AFIX   0
C33   1    0.441096    0.566913   -0.139710    11.00000    0.03926    0.02837 =
         0.03325    0.00724    0.01366    0.00907
C34   1    0.479671    0.604256   -0.078246    11.00000    0.03773    0.02701 =
         0.03431    0.00829    0.01209    0.00672
C35   1    0.448439    0.620785    0.057912    11.00000    0.03650    0.02736 =
         0.03959    0.00614    0.01092    0.00608
C36   1    0.451313    0.536754   -0.287418    11.00000    0.04206    0.03288 =
         0.03563    0.00821    0.01359    0.00681
AFIX  13
H36   2    0.487316    0.551265   -0.347313    11.00000   -1.20000
AFIX   0
C37   1    0.476117    0.489080   -0.235580    11.00000    0.05325    0.03865 =
         0.04164    0.00006    0.01151    0.01511
AFIX 137
H37A  2    0.517523    0.491560   -0.160029    11.00000   -1.50000
H37B  2    0.485043    0.471686   -0.335151    11.00000   -1.50000
H37C  2    0.441715    0.473376   -0.178268    11.00000   -1.50000
AFIX   0
C38   1    0.388296    0.534247   -0.412219    11.00000    0.05320    0.05170 =
         0.03802    0.00451    0.00947    0.00967
AFIX 137
H38A  2    0.352934    0.517586   -0.361713    11.00000   -1.50000
H38B  2    0.398985    0.518332   -0.513503    11.00000   -1.50000
H38C  2    0.372682    0.565219   -0.441223    11.00000   -1.50000
AFIX   0
C39   1    0.541308    0.622211   -0.141527    11.00000    0.03723    0.02970 =
         0.03618    0.00632    0.01184    0.00416
C40   1    0.547904    0.667902   -0.179434    11.00000    0.04220    0.03409 =
         0.05278    0.00696    0.01696    0.00704
AFIX  43
H40   2    0.512202    0.688385   -0.164167    11.00000   -1.20000
AFIX   0
C41   1    0.606453    0.684372   -0.239970    11.00000    0.04638    0.03499 =
         0.06065    0.01002    0.01932   -0.00024
C42   1    0.658629    0.654927   -0.264773    11.00000    0.04020    0.04644 =
         0.05093    0.00287    0.01930    0.00060
AFIX  43
H42   2    0.697884    0.666037   -0.308727    11.00000   -1.20000
AFIX   0
C43   1    0.653272    0.609423   -0.225327    11.00000    0.04267    0.04441 =
         0.04478    0.00229    0.01687    0.01185
AFIX  43
H43   2    0.689480    0.589259   -0.239375    11.00000   -1.20000
AFIX   0
C44   1    0.595081    0.592750   -0.164924    11.00000    0.04208    0.03425 =
         0.04012    0.00601    0.01615    0.00636
AFIX  43
H44   2    0.591708    0.561219   -0.139339    11.00000   -1.20000
AFIX   0
C45   1    0.612447    0.733370   -0.274472    11.00000    0.05905    0.04238 =
         0.10055    0.01966    0.02701   -0.00244
PART 1
AFIX  43
H45   2    0.649147    0.742623   -0.333010    41.00000   -1.20000
AFIX  43
PART 2
H45A  2    0.575664    0.751832   -0.249725   -41.00000   -1.20000
AFIX   0
PART 0
C46   1    0.470495    0.659378    0.175788    11.00000    0.04103    0.03262 =
         0.04330    0.00148    0.01448    0.00340
AFIX  13
H46   2    0.514129    0.670893    0.141404    11.00000   -1.20000
AFIX   0
C47   1    0.421068    0.699776    0.159011    11.00000    0.05297    0.03130 =
         0.05273   -0.00621    0.01291    0.00663
AFIX 137
H47A  2    0.416163    0.710536    0.043000    11.00000   -1.50000
H47B  2    0.438318    0.724627    0.232835    11.00000   -1.50000
H47C  2    0.377255    0.689883    0.190518    11.00000   -1.50000
AFIX   0
C48   1    0.484160    0.643628    0.357489    11.00000    0.04767    0.04775 =
         0.04261    0.00034    0.00796   -0.00237
AFIX 137
H48A  2    0.442421    0.632281    0.396872    11.00000   -1.50000
H48B  2    0.501099    0.669372    0.427282    11.00000   -1.50000
H48C  2    0.517712    0.619145    0.364681    11.00000   -1.50000
AFIX   0
HKLF 4


REM  NE_02_15_Mo.res in P2(1)/c
REM wR2 = 0.0575, GooF = S = 0.998, Restrained GooF = 1.025 for all data
REM R1 = 0.0295 for 10387 Fo > 4sig(Fo) and 0.0558 for all 14329 data
REM 643 parameters refined using 564 restraints

END

WGHT      0.0197      6.2268

REM Highest difference peak  1.569,  deepest hole -1.494,  1-sigma level  0.126
Q1    1   0.1943  0.5283  0.2958  11.00000  0.05    1.57
Q2    1   0.2180  0.5341  0.1821  11.00000  0.05    1.03
Q3    1   0.1948  0.5019  0.2103  11.00000  0.05    1.02
Q4    1   0.2314  0.5287  0.1998  11.00000  0.05    0.92
Q5    1   0.0464  0.7591  0.9926  11.00000  0.05    0.83
Q6    1   0.3052  0.5243  0.0240  11.00000  0.05    0.80
Q7    1   0.3499  0.6078  0.2111  11.00000  0.05    0.77
Q8    1   0.3001  0.5028 -0.0976  11.00000  0.05    0.77
Q9    1   0.3398  0.6129  0.1795  11.00000  0.05    0.77
Q10   1   0.3385  0.5252 -0.0743  11.00000  0.05    0.76
;
_shelx_res_checksum              84596
_olex2_submission_special_instructions 'No special instructions were received'
_oxdiff_exptl_absorpt_empirical_details 
;
Empirical correction (ABSPACK) includes:
- Absorption correction using spherical harmonics
- Frame scaling
- Detector area scaling
- B-factor correction
;
_oxdiff_exptl_absorpt_empirical_full_max 1.190
_oxdiff_exptl_absorpt_empirical_full_min 0.776
####################################################################### 
# 
# This file contains crystal structure data downloaded from the 
# Cambridge Structural Database (CSD) hosted by the Cambridge 
# Crystallographic Data Centre (CCDC).
# 
# Full information about CCDC data access policies and citation 
# guidelines are available at http://www.ccdc.cam.ac.uk/access/V1 
# 
# Audit and citation data items may have been added by the CCDC. 
# Please retain this information to preserve the provenance of 
# this file and to allow appropriate attribution of the data. 
# 
#######################################################################

data_ne0245
_database_code_depnum_ccdc_archive 'CCDC 2284422'
loop_
_audit_author_name
_audit_author_address
'Farzaneh Fadaei Tirani'
;EPFL
Switzerland
;
_audit_update_record             
;
2024-01-14 deposited with the CCDC.	2024-01-25 downloaded from the CCDC.
;
_audit_creation_date             2024-01-14
_audit_creation_method           
;
Olex2 1.5
(compiled 2023.08.24 svn.re1ec1418 for OlexSys, GUI svn.r6817)
;
_shelx_SHELXL_version_number     2019/3
_audit_contact_author            'Farzaneh Fadaei Tirani'
_chemical_name_common            ?
_chemical_name_systematic        ?
_chemical_formula_moiety         'C48 H57 Au3 N6 O3, 1.25[CH2Cl2]'
_chemical_formula_sum            'C49.25 H59.50 Au3 Cl2.50 N6 O3'
_chemical_formula_weight         1463.05
_chemical_melting_point          ?
_chemical_oxdiff_formula         'C49.25 H59.50 Au3 Cl2.50 N6 O3'
loop_
_atom_type_symbol
_atom_type_description
_atom_type_scat_dispersion_real
_atom_type_scat_dispersion_imag
_atom_type_scat_source
C C 0.0181 0.0091 'International Tables Vol C Tables 4.2.6.8 and 6.1.1.4'
H H 0.0000 0.0000 'International Tables Vol C Tables 4.2.6.8 and 6.1.1.4'
Au Au -4.4197 7.2980 'International Tables Vol C Tables 4.2.6.8 and 6.1.1.4'
Cl Cl 0.3639 0.7018 'International Tables Vol C Tables 4.2.6.8 and 6.1.1.4'
N N 0.0311 0.0180 'International Tables Vol C Tables 4.2.6.8 and 6.1.1.4'
O O 0.0492 0.0322 'International Tables Vol C Tables 4.2.6.8 and 6.1.1.4'

_shelx_space_group_comment       
;
The symmetry employed for this shelxl refinement is uniquely defined
by the following loop, which should always be used as a source of
symmetry information in preference to the above space-group names.
They are only intended as comments.
;
_space_group_crystal_system      triclinic
_space_group_IT_number           2
_space_group_name_H-M_alt        'P -1'
_space_group_name_Hall           '-P 1'
loop_
_space_group_symop_operation_xyz
'x, y, z'
'-x, -y, -z'

_cell_length_a                   8.3005(6)
_cell_length_b                   17.0876(10)
_cell_length_c                   19.6636(9)
_cell_angle_alpha                68.300(5)
_cell_angle_beta                 87.800(5)
_cell_angle_gamma                82.613(5)
_cell_volume                     2569.7(3)
_cell_formula_units_Z            2
_cell_measurement_reflns_used    9869
_cell_measurement_temperature    229.99(10)
_cell_measurement_theta_max      72.1590
_cell_measurement_theta_min      2.3880
_shelx_estimated_absorpt_T_max   0.874
_shelx_estimated_absorpt_T_min   0.054
_exptl_absorpt_coefficient_mu    17.334
_exptl_absorpt_correction_T_max  1.000
_exptl_absorpt_correction_T_min  0.140
_exptl_absorpt_correction_type   Gaussian
_exptl_absorpt_process_details   
;
CrysAlisPro 1.171.42.90a (Rigaku Oxford Diffraction, 2023)
Numerical absorption correction based on Gaussian integration over
a multifaceted crystal model.
Empirical absorption correction using spherical harmonics
as implemented in SCALE3 ABSPACK scaling algorithm
;
_exptl_absorpt_special_details   ?
_exptl_crystal_colour            colourless
_exptl_crystal_colour_primary    colourless
_exptl_crystal_density_diffrn    1.891
_exptl_crystal_density_meas      ?
_exptl_crystal_density_method    ?
_exptl_crystal_description       needle
_exptl_crystal_F_000             1401
loop_
_exptl_crystal_face_index_h
_exptl_crystal_face_index_k
_exptl_crystal_face_index_l
_exptl_crystal_face_perp_dist
0 0 -1 0.0101
0 0 1 0.0011
0 1 0 0.0042
0 -1 0 0.0042
-1 0 0 0.1881
1 0 0 0.2125

_exptl_crystal_size_max          0.406
_exptl_crystal_size_mid          0.015
_exptl_crystal_size_min          0.008
loop_
_exptl_oxdiff_crystal_face_indexfrac_h
_exptl_oxdiff_crystal_face_indexfrac_k
_exptl_oxdiff_crystal_face_indexfrac_l
_exptl_oxdiff_crystal_face_x
_exptl_oxdiff_crystal_face_y
_exptl_oxdiff_crystal_face_z
0.0000 0.0002 -1.0010 -0.0086 0.0299 0.0785
-0.0000 -0.0002 1.0010 0.0086 -0.0299 -0.0785
0.0001 0.9992 -0.0010 0.0865 0.0204 0.0405
-0.0001 -0.9992 0.0010 -0.0865 -0.0204 -0.0405
-0.9995 0.0002 0.0010 0.0331 -0.1701 0.0705
0.9995 -0.0002 -0.0010 -0.0331 0.1701 -0.0705

_exptl_transmission_factor_max   ?
_exptl_transmission_factor_min   ?
_diffrn_reflns_av_R_equivalents  0.0979
_diffrn_reflns_av_unetI/netI     0.1046
_diffrn_reflns_Laue_measured_fraction_full 0.994
_diffrn_reflns_Laue_measured_fraction_max 0.994
_diffrn_reflns_limit_h_max       9
_diffrn_reflns_limit_h_min       -9
_diffrn_reflns_limit_k_max       20
_diffrn_reflns_limit_k_min       -20
_diffrn_reflns_limit_l_max       19
_diffrn_reflns_limit_l_min       -23
_diffrn_reflns_number            34529
_diffrn_reflns_point_group_measured_fraction_full 0.994
_diffrn_reflns_point_group_measured_fraction_max 0.994
_diffrn_reflns_theta_full        66.601
_diffrn_reflns_theta_max         66.601
_diffrn_reflns_theta_min         2.418
_diffrn_ambient_environment      N~2~
_diffrn_ambient_temperature      229.99(10)
_diffrn_detector                 'Hybrid Pixel Array Detector'
_diffrn_detector_area_resol_mean 10.0000
_diffrn_detector_type            'HyPix-Arc 150'
_diffrn_measured_fraction_theta_full 0.994
_diffrn_measured_fraction_theta_max 0.994
_diffrn_measurement_details      
;
List of Runs (angles in degrees, time in seconds):

  # Type    Start    End  Width  t~exp~   \w     \q     \k     \f   Frames
#--------------------------------------------------------------------------
  1  \w     68.00  94.00   0.50    2.00    --   66.15  28.00  21.00   52
  2  \w   -105.00 -68.00   0.50    2.00    --  -66.74 -28.00-140.00   74
  3  \w   -117.00 -92.00   0.50    2.00    --  -69.40 -28.00-140.00   50
  4  \w     85.00 111.00   0.50    2.00    --   69.60  28.00  21.00   52
  5  \w     81.00 126.00   0.50    2.00    --   78.02  28.00  21.00   90
  6  \w     44.00 105.00   0.50    2.00    --   66.15  15.00   0.00  122
  7  \w     28.00  56.00   0.50    2.00    --   66.15 -95.00 120.00   56
  8  \w   -104.00 -74.00   0.50    2.00    --  -66.74   0.00  60.00   60
  9  \w   -104.00 -78.00   0.50    2.00    --  -66.74   0.00-180.00   52
 10  \w   -103.00 -73.00   0.50    2.00    --  -66.74   0.00  90.00   60
 11  \w   -104.00 -73.00   0.50    2.00    --  -66.74   0.00 150.00   62
 12  \w    -66.00 -25.00   0.50    2.00    --  -66.74 125.00  30.00   82
 13  \w   -104.00 -74.00   0.50    2.00    --  -66.74   0.00 -60.00   60
 14  \w    -96.00 -71.00   0.50    2.00    --  -69.40 125.00 150.00   50
 15  \w   -104.00 -79.00   0.50    2.00    --  -69.40   0.00 -30.00   50
 16  \w    -64.00 -35.00   0.50    2.00    --  -69.40 125.00 150.00   58
 17  \w     38.00 115.00   0.50    2.00    --   69.60  15.00 120.00  154
 18  \w     32.00  87.00   0.50    2.00    --   69.60-125.00-150.00  110
 19  \w     32.00  57.00   0.50    2.00    --   69.60 -95.00 -30.00   50
 20  \w     40.00  66.00   0.50    2.00    --   69.60 -95.00  30.00   52
 21  \w     40.00  78.00   0.50    2.00    --   69.60 -95.00   0.00   76
 22  \w     45.00  71.00   0.50    2.00    --   69.60 -95.00 120.00   52
 23  \w     35.00  74.00   0.50    2.00    --   69.60 -95.00  60.00   78
 24  \w   -119.00 -67.00   0.50    2.00    --  -74.00 152.00-159.57  104
 25  \w    -65.00 -40.00   0.50    2.00    --  -74.85 144.00  56.00   50
 26  \w   -114.00 -69.00   0.50    2.00    --  -74.85 144.00  56.00   90
 27  \w    -77.00 -47.00   0.50    2.00    --  -74.85 142.00 -69.21   60
 28  \w   -113.00 -83.00   0.50    2.00    --  -74.85 142.00 -69.21   60
 29  \w   -114.00 -44.00   0.50    2.00    --  -74.85 144.00 157.28  140
 30  \w     47.00 121.00   0.50    2.00    --   78.02  15.00 -90.00  148
 31  \w     43.00 105.00   0.50    2.00    --   78.02-125.00-120.00  124
 32  \w     42.00  67.00   0.50    2.00    --   78.02-125.00 -90.00   50
 33  \w     37.00 104.00   0.50    2.00    --   78.02-125.00-150.00  134
 34  \w     39.00 105.00   0.50    2.00    --   78.02-125.00 120.00  132
 35  \w     80.00 105.00   0.50    2.00    --   78.02-125.00 -30.00   50
 36  \w     41.00  66.00   0.50    2.00    --   78.02-125.00 -30.00   50
 37  \w     46.00 105.00   0.50    2.00    --   78.02-125.00   0.00  118
 38  \w     88.00 123.00   0.50    2.00    --   78.02  15.00-180.00   70
 39  \w     56.00 105.00   0.50    2.00    --   78.02-125.00 -60.00   98
 40  \w     58.00  84.00   0.50    2.00    --   78.02  15.00-180.00   52
 41  \w     59.00 118.00   0.50    2.00    --   78.02  15.00 -30.00  118
 42  \w     80.00 105.00   0.50    2.00    --   78.02-125.00 150.00   50
 43  \w     80.00 105.00   0.50    2.00    --   78.02-125.00  60.00   50
 44  \w     40.00  66.00   0.50    2.00    --   78.02 -95.00  60.00   52
 45  \w     44.00  71.00   0.50    2.00    --   78.02-125.00  60.00   54
 46  \w     88.00 113.00   0.50    2.00    --   78.02  15.00 120.00   50
 47  \w     49.00  76.00   0.50    2.00    --   78.02-125.00-180.00   54
;
_diffrn_measurement_device       'four-circle diffractometer'
_diffrn_measurement_device_type  'XtaLAB Synergy R, DW system, HyPix-Arc 150'
_diffrn_measurement_method       '\w scans'
_diffrn_orient_matrix_type       
'CrysAlisPro convention (1999,Acta A55,543-557)'
_diffrn_orient_matrix_UB_11      -0.0331178000
_diffrn_orient_matrix_UB_12      0.0866310000
_diffrn_orient_matrix_UB_13      0.0086335000
_diffrn_orient_matrix_UB_21      0.1701534000
_diffrn_orient_matrix_UB_22      0.0204049000
_diffrn_orient_matrix_UB_23      -0.0299032000
_diffrn_orient_matrix_UB_31      -0.0705708000
_diffrn_orient_matrix_UB_32      0.0404882000
_diffrn_orient_matrix_UB_33      -0.0783715000
_diffrn_radiation_monochromator  mirror
_diffrn_radiation_probe          x-ray
_diffrn_radiation_type           'Cu K\a'
_diffrn_radiation_wavelength     1.54184
_diffrn_source                   'Rotating-anode X-ray tube'
_diffrn_source_type              'Rigaku (Cu) X-ray Source'
_reflns_Friedel_coverage         0.000
_reflns_Friedel_fraction_full    .
_reflns_Friedel_fraction_max     .
_reflns_number_gt                5489
_reflns_number_total             9020
_reflns_special_details          
;
 Reflections were merged by SHELXL according to the crystal
 class for the calculation of statistics and refinement.
 
 Structure factors included contributions from the .fab file.
 
 _reflns_Friedel_fraction is defined as the number of unique
 Friedel pairs measured divided by the number that would be
 possible theoretically, ignoring centric projections and
 systematic absences.
;
_reflns_threshold_expression     'I > 2\s(I)'
_computing_cell_refinement       'CrysAlisPro 1.171.42.90a (Rigaku OD, 2023)'
_computing_data_collection       'CrysAlisPro 1.171.42.90a (Rigaku OD, 2023)'
_computing_data_reduction        'CrysAlisPro 1.171.42.90a (Rigaku OD, 2023)'
_computing_molecular_graphics    'Olex2 1.5 (Dolomanov et al., 2009)'
_computing_publication_material  'Olex2 1.5 (Dolomanov et al., 2009)'
_computing_structure_refinement  'ShelXL 2019/3 (Sheldrick, 2015)'
_computing_structure_solution    'ShelXT 2018/2 (Sheldrick, 2015)'
_refine_diff_density_max         1.914
_refine_diff_density_min         -2.617
_refine_diff_density_rms         0.311
_refine_ls_extinction_coef       .
_refine_ls_extinction_method     none
_refine_ls_goodness_of_fit_ref   1.011
_refine_ls_hydrogen_treatment    constr
_refine_ls_matrix_type           full
_refine_ls_number_parameters     568
_refine_ls_number_reflns         9020
_refine_ls_number_restraints     649
_refine_ls_R_factor_all          0.1083
_refine_ls_R_factor_gt           0.0609
_refine_ls_restrained_S_all      0.979
_refine_ls_shift/su_max          0.000
_refine_ls_shift/su_mean         0.000
_refine_ls_structure_factor_coef Fsqd
_refine_ls_weighting_details     
'w=1/[\s^2^(Fo^2^)+(0.1169P)^2^] where P=(Fo^2^+2Fc^2^)/3'
_refine_ls_weighting_scheme      calc
_refine_ls_wR_factor_gt          0.1546
_refine_ls_wR_factor_ref         0.1994
_refine_special_details          ?
_olex2_refinement_description    
;
1. Fixed Uiso
 At 1.2 times of:
  All C(H) groups, All C(H,H) groups
 At 1.5 times of:
  All C(H,H,H) groups
2. Restrained distances
 C39-C34 = C29-C26
 1.5 with sigma of 0.02
 O2A-C29 = O2B-C29
 1.2 with sigma of 0.02
 C38A-C36 = C38B-C36 = C37A-C36 = C37B-C36
 1.54 with sigma of 0.02
 O3A-C45 \\sim O3B-C45
 with sigma of 0.01
 O1A-C13 \\sim O1B-C13
 with sigma of 0.01
 C38A-C37A \\sim C38B-C37B
 with sigma of 0.02
3. Restrained planarity
 O2A, C23, C24, C25, C26, C27, C28, C29
 with sigma of 0.1
 O1A, O1B, C7, C8, C9, C10, C11, C12, C13
 with sigma of 0.1
4. Uiso/Uaniso restraints and constraints
O1A \\sim O1B \\sim O2A \\sim O2B \\sim O3A \\sim O3B \\sim C13 \\sim C29 \\sim
C45: within 2A with sigma of 0.005 and sigma for terminal atoms of 0.01 within
2A
C36 \\sim C37A \\sim C37B \\sim C38A \\sim C38B: within 2A with sigma of 0.005
and sigma for terminal atoms of 0.01 within 2A
C46 \\sim C47 \\sim C48: within 2A with sigma of 0.005 and sigma for terminal
atoms of 0.01 within 2A
5. Rigid body (RIGU) restrains
 All non-hydrogen atoms
 with sigma for 1-2 distances of 0.004 and sigma for 1-3 distances of 0.004
6. Others
 Sof(O3B)=Sof(H45A)=1-FVAR(1)
 Sof(O3A)=Sof(H45)=FVAR(1)
 Sof(O1B)=Sof(H13A)=1-FVAR(2)
 Sof(O1A)=Sof(H13)=FVAR(2)
 Sof(O2B)=Sof(H29A)=1-FVAR(3)
 Sof(O2A)=Sof(H29)=FVAR(3)
 Sof(H36A)=Sof(C37B)=Sof(H37D)=Sof(H37E)=Sof(H37F)=Sof(C38B)=Sof(H38D)=
 Sof(H38E)=Sof(H38F)=1-FVAR(4)
 Sof(H36)=Sof(C37A)=Sof(H37A)=Sof(H37B)=Sof(H37C)=Sof(C38A)=Sof(H38A)=
 Sof(H38B)=Sof(H38C)=FVAR(4)
7.a Ternary CH refined with riding coordinates:
 C4(H4), C14(H14), C20(H20), C30(H30), C36(H36), C36(H36A), C46(H46)
7.b Aromatic/amide H refined with riding coordinates:
 C12(H12), C11(H11), C9(H9), C8(H8), C13(H13), C13(H13A), C28(H28), C27(H27),
 C25(H25), C24(H24), C29(H29), C29(H29A), C44(H44), C43(H43), C41(H41),
 C40(H40), C45(H45), C45(H45A)
7.c Fitted hexagon refined as free rotating group:
 C7(C12,C11,C10,C9,C8), C23(C28,C27,C26,C25,C24), C39(C44,C43,C42,C41,C40)
7.d Idealised Me refined as rotating group:
 C5(H5A,H5B,H5C), C6(H6A,H6B,H6C), C15(H15A,H15B,H15C), C16(H16A,H16B,H16C),
 C21(H21A,H21B,H21C), C22(H22A,H22B,H22C), C31(H31A,H31B,H31C), C32(H32A,H32B,
 H32C), C37A(H37A,H37B,H37C), C37B(H37D,H37E,H37F), C38A(H38A,H38B,H38C),
 C38B(H38D,H38E,H38F), C47(H47A,H47B,H47C), C48(H48A,H48B,H48C)
;
_atom_sites_solution_hydrogens   geom
_atom_sites_solution_primary     dual
_atom_sites_solution_secondary   difmap
loop_
_atom_site_label
_atom_site_type_symbol
_atom_site_fract_x
_atom_site_fract_y
_atom_site_fract_z
_atom_site_U_iso_or_equiv
_atom_site_adp_type
_atom_site_occupancy
_atom_site_site_symmetry_order
_atom_site_calc_flag
_atom_site_refinement_flags_posn
_atom_site_refinement_flags_adp
_atom_site_refinement_flags_occupancy
_atom_site_disorder_assembly
_atom_site_disorder_group
Au1 Au 0.32221(8) 0.28562(4) 0.42660(3) 0.0475(2) Uani 1 1 d . . . . .
Au2 Au 0.01602(8) 0.43631(4) 0.35193(3) 0.0468(2) Uani 1 1 d . . . . .
Au3 Au 0.31881(8) 0.39846(4) 0.24645(3) 0.0501(2) Uani 1 1 d . . . . .
O1A O -0.3607(15) 0.2463(11) 0.8977(7) 0.081(4) Uani 0.842(19) 1 d D U P A 1
O1B O -0.361(4) 0.133(3) 0.905(3) 0.084(6) Uani 0.158(19) 1 d D U P A 2
O2A O -0.217(3) 0.9517(12) -0.1459(9) 0.141(8) Uani 0.77(2) 1 d D U P B 1
O2B O -0.438(5) 0.907(5) -0.129(3) 0.144(10) Uani 0.23(2) 1 d D U P B 2
O3A O 1.486(3) 0.0658(16) 0.2915(16) 0.094(5) Uani 0.54(2) 1 d D U P C 1
O3B O 1.375(4) -0.0287(18) 0.3014(19) 0.096(6) Uani 0.46(2) 1 d D U P C 2
N1 N 0.1384(16) 0.3094(8) 0.4891(6) 0.053(3) Uani 1 1 d . . . . .
N2 N 0.0096(15) 0.3678(9) 0.4579(6) 0.053(3) Uani 1 1 d . . . . .
N3 N 0.0173(15) 0.5073(10) 0.2457(7) 0.065(4) Uani 1 1 d . . . . .
N4 N 0.1321(15) 0.4885(8) 0.2000(6) 0.052(3) Uani 1 1 d . . . . .
N5 N 0.5092(14) 0.3094(8) 0.2925(6) 0.044(3) Uani 1 1 d . . . . .
N6 N 0.5103(15) 0.2663(9) 0.3643(6) 0.057(3) Uani 1 1 d . . . . .
C1 C 0.1117(19) 0.2708(10) 0.5611(7) 0.048(3) Uani 1 1 d . . . . .
C2 C -0.0381(18) 0.3060(11) 0.5765(7) 0.052(4) Uani 1 1 d . . . . .
C3 C -0.0982(19) 0.3656(10) 0.5112(7) 0.049(3) Uani 1 1 d . . . . .
C4 C 0.232(2) 0.2011(11) 0.6131(8) 0.056(4) Uani 1 1 d . . . . .
H4 H 0.185693 0.187074 0.662660 0.067 Uiso 1 1 calc R U . . .
C5 C 0.249(2) 0.1198(11) 0.5973(10) 0.072(5) Uani 1 1 d . . . . .
H5A H 0.144358 0.098822 0.602654 0.108 Uiso 1 1 calc R U . . .
H5B H 0.326376 0.077492 0.631528 0.108 Uiso 1 1 calc R U . . .
H5C H 0.287295 0.131241 0.547732 0.108 Uiso 1 1 calc R U . . .
C6 C 0.397(2) 0.2361(12) 0.6154(8) 0.067(4) Uani 1 1 d . . . . .
H6A H 0.446990 0.251155 0.567623 0.101 Uiso 1 1 calc R U . . .
H6B H 0.468864 0.192809 0.651528 0.101 Uiso 1 1 calc R U . . .
H6C H 0.375980 0.285920 0.628394 0.101 Uiso 1 1 calc R U . . .
C7 C -0.1188(11) 0.2814(6) 0.6502(4) 0.049(3) Uani 1 1 d G . . . .
C12 C -0.1559(13) 0.3402(5) 0.6838(5) 0.057(4) Uani 1 1 d G . . . .
H12 H -0.135338 0.396628 0.659519 0.069 Uiso 1 1 calc R U . . .
C11 C -0.2234(12) 0.3153(6) 0.7532(5) 0.075(5) Uani 1 1 d G . . . .
H11 H -0.248544 0.355051 0.775898 0.090 Uiso 1 1 calc R U . . .
C10 C -0.2538(9) 0.2318(7) 0.7890(3) 0.065(4) Uani 1 1 d G . . . .
C9 C -0.2167(13) 0.1731(5) 0.7555(5) 0.077(6) Uani 1 1 d G . . . .
H9 H -0.237272 0.116648 0.779704 0.093 Uiso 1 1 calc R U . . .
C8 C -0.1492(14) 0.1979(6) 0.6860(5) 0.070(5) Uani 1 1 d G . . . .
H8 H -0.124067 0.158224 0.663325 0.083 Uiso 1 1 calc R U . . .
C13 C -0.3247(16) 0.2006(14) 0.8638(9) 0.082(4) Uani 1 1 d D U . . .
H13 H -0.341729 0.143223 0.885270 0.099 Uiso 0.842(19) 1 calc R U P A 1
H13A H -0.345784 0.243176 0.883609 0.099 Uiso 0.158(19) 1 calc R U P A 2
C14 C -0.2607(19) 0.4235(11) 0.4946(8) 0.053(3) Uani 1 1 d . . . . .
H14 H -0.322960 0.407812 0.540662 0.064 Uiso 1 1 calc R U . . .
C15 C -0.361(2) 0.4098(12) 0.4391(9) 0.068(5) Uani 1 1 d . . . . .
H15A H -0.465312 0.444471 0.433186 0.102 Uiso 1 1 calc R U . . .
H15B H -0.377190 0.350451 0.455647 0.102 Uiso 1 1 calc R U . . .
H15C H -0.304925 0.425641 0.392655 0.102 Uiso 1 1 calc R U . . .
C16 C -0.238(2) 0.5155(10) 0.4727(9) 0.061(4) Uani 1 1 d . . . . .
H16A H -0.157625 0.530092 0.434562 0.092 Uiso 1 1 calc R U . . .
H16B H -0.202316 0.525436 0.514899 0.092 Uiso 1 1 calc R U . . .
H16C H -0.340786 0.550482 0.454693 0.092 Uiso 1 1 calc R U . . .
C17 C -0.0819(18) 0.5753(11) 0.2058(8) 0.053(4) Uani 1 1 d . . . . .
C18 C -0.031(2) 0.6015(11) 0.1320(8) 0.056(4) Uani 1 1 d . . . . .
C19 C 0.1020(18) 0.5448(10) 0.1324(7) 0.048(3) Uani 1 1 d . . . . .
C20 C -0.221(2) 0.6120(13) 0.2434(9) 0.072(5) Uani 1 1 d . . . . .
H20 H -0.187135 0.593800 0.295150 0.086 Uiso 1 1 calc R U . . .
C21 C -0.373(2) 0.5705(16) 0.2448(11) 0.098(7) Uani 1 1 d . . . . .
H21A H -0.412312 0.585894 0.195167 0.147 Uiso 1 1 calc R U . . .
H21B H -0.456019 0.589724 0.273090 0.147 Uiso 1 1 calc R U . . .
H21C H -0.347361 0.509329 0.267029 0.147 Uiso 1 1 calc R U . . .
C22 C -0.247(3) 0.7087(13) 0.2147(9) 0.087(6) Uani 1 1 d . . . . .
H22A H -0.145948 0.729569 0.219173 0.131 Uiso 1 1 calc R U . . .
H22B H -0.330324 0.727591 0.242981 0.131 Uiso 1 1 calc R U . . .
H22C H -0.280081 0.730436 0.163647 0.131 Uiso 1 1 calc R U . . .
C23 C -0.0996(12) 0.6735(6) 0.0669(5) 0.058(4) Uani 1 1 d G . . . .
C28 C -0.0012(11) 0.7349(8) 0.0280(6) 0.085(6) Uani 1 1 d G . . . .
H28 H 0.109077 0.727932 0.040923 0.102 Uiso 1 1 calc R U . . .
C27 C -0.0658(16) 0.8066(7) -0.0299(6) 0.114(9) Uani 1 1 d G . . . .
H27 H 0.000759 0.848120 -0.056174 0.136 Uiso 1 1 calc R U . . .
C26 C -0.2289(16) 0.8169(6) -0.0490(5) 0.103(8) Uani 1 1 d DG . . . .
C25 C -0.3273(11) 0.7555(8) -0.0101(6) 0.089(6) Uani 1 1 d G . . . .
H25 H -0.437550 0.762439 -0.022982 0.107 Uiso 1 1 calc R U . . .
C24 C -0.2627(12) 0.6838(7) 0.0478(6) 0.068(5) Uani 1 1 d G . . . .
H24 H -0.329235 0.642250 0.074116 0.082 Uiso 1 1 calc R U . . .
C29 C -0.296(3) 0.8966(11) -0.1119(8) 0.142(8) Uani 1 1 d D U . . .
H29 H -0.406161 0.902860 -0.124784 0.171 Uiso 0.77(2) 1 calc R U P B 1
H29A H -0.227624 0.937536 -0.137292 0.171 Uiso 0.23(2) 1 calc R U P B 2
C30 C 0.2062(18) 0.5388(11) 0.0677(7) 0.051(3) Uani 1 1 d . . . . .
H30 H 0.152343 0.581649 0.022958 0.061 Uiso 1 1 calc R U . . .
C31 C 0.206(2) 0.4533(12) 0.0604(9) 0.072(5) Uani 1 1 d . . . . .
H31A H 0.261297 0.409095 0.102337 0.108 Uiso 1 1 calc R U . . .
H31B H 0.261734 0.453949 0.015974 0.108 Uiso 1 1 calc R U . . .
H31C H 0.094860 0.442408 0.058246 0.108 Uiso 1 1 calc R U . . .
C32 C 0.3759(19) 0.5638(12) 0.0701(9) 0.067(5) Uani 1 1 d . . . . .
H32A H 0.366487 0.621879 0.067819 0.101 Uiso 1 1 calc R U . . .
H32B H 0.438197 0.558993 0.028773 0.101 Uiso 1 1 calc R U . . .
H32C H 0.430619 0.526311 0.115303 0.101 Uiso 1 1 calc R U . . .
C33 C 0.6484(18) 0.2851(11) 0.2626(8) 0.054(4) Uani 1 1 d . . . . .
C34 C 0.7366(16) 0.2246(11) 0.3192(8) 0.055(4) Uani 1 1 d D . . . .
C35 C 0.6471(19) 0.2138(12) 0.3816(8) 0.057(4) Uani 1 1 d . . . . .
C36 C 0.671(2) 0.3289(11) 0.1808(8) 0.068(4) Uani 1 1 d D U . . .
H36 H 0.579872 0.374734 0.161616 0.082 Uiso 0.65(3) 1 calc R U P D 1
H36A H 0.561902 0.349747 0.158028 0.082 Uiso 0.35(3) 1 calc R U P D 2
C37A C 0.830(3) 0.369(2) 0.1657(15) 0.074(5) Uani 0.65(3) 1 d D U P D 1
H37A H 0.830197 0.407523 0.191996 0.111 Uiso 0.65(3) 1 calc R U P D 1
H37B H 0.838834 0.400928 0.113649 0.111 Uiso 0.65(3) 1 calc R U P D 1
H37C H 0.921501 0.325213 0.182037 0.111 Uiso 0.65(3) 1 calc R U P D 1
C37B C 0.762(7) 0.408(3) 0.166(3) 0.071(6) Uani 0.35(3) 1 d D U P D 2
H37D H 0.684437 0.456270 0.164029 0.107 Uiso 0.35(3) 1 calc R U P D 2
H37E H 0.819294 0.420515 0.120186 0.107 Uiso 0.35(3) 1 calc R U P D 2
H37F H 0.839721 0.395925 0.205621 0.107 Uiso 0.35(3) 1 calc R U P D 2
C38A C 0.661(4) 0.2629(16) 0.1451(14) 0.073(5) Uani 0.65(3) 1 d D U P D 1
H38A H 0.743424 0.214822 0.166571 0.110 Uiso 0.65(3) 1 calc R U P D 1
H38B H 0.679097 0.288569 0.092875 0.110 Uiso 0.65(3) 1 calc R U P D 1
H38C H 0.554446 0.243754 0.153413 0.110 Uiso 0.65(3) 1 calc R U P D 1
C38B C 0.757(8) 0.267(3) 0.146(3) 0.074(5) Uani 0.35(3) 1 d D U P D 2
H38D H 0.872514 0.257418 0.156978 0.110 Uiso 0.35(3) 1 calc R U P D 2
H38E H 0.741260 0.292197 0.092991 0.110 Uiso 0.35(3) 1 calc R U P D 2
H38F H 0.711745 0.213967 0.164981 0.110 Uiso 0.35(3) 1 calc R U P D 2
C39 C 0.9010(10) 0.1783(6) 0.3123(6) 0.050(3) Uani 1 1 d DG . . . .
C44 C 0.9057(10) 0.1011(6) 0.3033(6) 0.061(4) Uani 1 1 d G . . . .
H44 H 0.808477 0.079711 0.300393 0.073 Uiso 1 1 calc R U . . .
C43 C 1.0543(13) 0.0555(6) 0.2986(6) 0.078(5) Uani 1 1 d G . . . .
H43 H 1.057429 0.003297 0.292580 0.094 Uiso 1 1 calc R U . . .
C42 C 1.1981(10) 0.0872(7) 0.3030(6) 0.065(4) Uani 1 1 d G . . . .
C41 C 1.1934(10) 0.1644(7) 0.3119(6) 0.076(5) Uani 1 1 d G . . . .
H41 H 1.290645 0.185765 0.314839 0.091 Uiso 1 1 calc R U . . .
C40 C 1.0449(13) 0.2100(6) 0.3166(6) 0.075(5) Uani 1 1 d G . . . .
H40 H 1.041694 0.262180 0.322652 0.090 Uiso 1 1 calc R U . . .
C45 C 1.358(2) 0.0414(12) 0.2984(13) 0.094(5) Uani 1 1 d D U . . .
H45 H 1.358646 -0.014840 0.301410 0.112 Uiso 0.54(2) 1 calc R U P C 1
H45A H 1.451040 0.069541 0.292871 0.112 Uiso 0.46(2) 1 calc R U P C 2
C46 C 0.678(3) 0.1511(13) 0.4603(9) 0.078(4) Uani 1 1 d . U . . .
H46 H 0.591536 0.166479 0.490761 0.093 Uiso 1 1 calc R U . . .
C47 C 0.666(3) 0.0620(13) 0.4675(10) 0.091(5) Uani 1 1 d . U . . .
H47A H 0.614792 0.062170 0.423895 0.137 Uiso 1 1 calc R U . . .
H47B H 0.600789 0.035229 0.509911 0.137 Uiso 1 1 calc R U . . .
H47C H 0.773617 0.030604 0.473558 0.137 Uiso 1 1 calc R U . . .
C48 C 0.839(3) 0.1562(13) 0.4913(10) 0.088(5) Uani 1 1 d . U . . .
H48A H 0.927157 0.134687 0.466721 0.132 Uiso 1 1 calc R U . . .
H48B H 0.844178 0.122360 0.543294 0.132 Uiso 1 1 calc R U . . .
H48C H 0.848253 0.214809 0.483811 0.132 Uiso 1 1 calc R U . . .

loop_
_atom_site_aniso_label
_atom_site_aniso_U_11
_atom_site_aniso_U_22
_atom_site_aniso_U_33
_atom_site_aniso_U_23
_atom_site_aniso_U_13
_atom_site_aniso_U_12
Au1 0.0393(4) 0.0519(4) 0.0517(4) -0.0215(3) 0.0114(2) -0.0034(3)
Au2 0.0404(4) 0.0503(4) 0.0464(3) -0.0157(3) 0.0104(2) -0.0029(3)
Au3 0.0396(4) 0.0533(4) 0.0533(4) -0.0170(3) 0.0105(2) -0.0017(3)
O1A 0.080(9) 0.093(11) 0.061(7) -0.021(6) 0.028(6) -0.004(8)
O1B 0.085(11) 0.095(12) 0.060(9) -0.020(8) 0.032(8) -0.003(10)
O2A 0.139(16) 0.123(15) 0.079(11) 0.039(9) 0.018(10) 0.031(12)
O2B 0.139(17) 0.128(17) 0.081(14) 0.041(13) 0.009(13) 0.032(15)
O3A 0.054(8) 0.073(11) 0.172(13) -0.073(11) 0.003(10) 0.016(9)
O3B 0.060(9) 0.073(10) 0.172(13) -0.074(11) 0.001(10) 0.017(9)
N1 0.048(7) 0.051(8) 0.053(5) -0.012(5) 0.009(4) -0.005(5)
N2 0.034(6) 0.060(8) 0.057(6) -0.015(5) 0.014(4) -0.002(5)
N3 0.033(7) 0.087(10) 0.061(6) -0.023(6) 0.009(5) 0.023(6)
N4 0.045(7) 0.050(7) 0.054(5) -0.014(5) 0.018(5) 0.003(5)
N5 0.038(6) 0.039(6) 0.054(5) -0.016(4) 0.012(4) -0.004(5)
N6 0.031(6) 0.082(10) 0.048(5) -0.014(5) 0.006(4) -0.006(5)
C1 0.045(7) 0.049(8) 0.053(6) -0.023(5) 0.014(5) -0.003(6)
C2 0.039(7) 0.059(9) 0.050(5) -0.014(5) 0.014(5) -0.002(6)
C3 0.049(7) 0.044(8) 0.049(6) -0.015(5) 0.016(5) -0.005(5)
C4 0.057(8) 0.053(8) 0.049(7) -0.014(6) 0.008(6) -0.003(6)
C5 0.060(12) 0.047(8) 0.096(12) -0.013(8) 0.006(9) -0.003(8)
C6 0.052(9) 0.074(12) 0.061(9) -0.011(8) 0.001(7) -0.003(8)
C7 0.048(9) 0.051(7) 0.049(6) -0.020(5) 0.012(5) -0.006(7)
C12 0.059(10) 0.056(8) 0.060(7) -0.026(6) 0.016(6) -0.007(8)
C11 0.094(14) 0.072(9) 0.060(8) -0.027(7) 0.025(8) -0.010(10)
C10 0.069(11) 0.071(9) 0.054(7) -0.022(6) 0.014(7) -0.008(9)
C9 0.104(15) 0.059(10) 0.068(8) -0.022(7) 0.041(9) -0.023(10)
C8 0.091(14) 0.061(8) 0.060(8) -0.025(7) 0.028(8) -0.021(9)
C13 0.085(10) 0.094(11) 0.059(7) -0.021(6) 0.026(6) -0.005(8)
C14 0.048(8) 0.054(8) 0.055(8) -0.017(6) 0.014(5) -0.004(6)
C15 0.060(10) 0.071(12) 0.076(10) -0.030(9) 0.004(7) -0.010(9)
C16 0.052(10) 0.050(8) 0.084(11) -0.030(8) 0.016(8) -0.001(7)
C17 0.032(7) 0.060(9) 0.063(6) -0.021(6) 0.003(5) 0.006(6)
C18 0.057(9) 0.059(8) 0.056(6) -0.027(5) 0.007(5) -0.004(6)
C19 0.044(7) 0.052(8) 0.051(5) -0.020(5) 0.014(5) -0.021(5)
C20 0.053(9) 0.089(11) 0.066(9) -0.031(9) 0.004(7) 0.023(8)
C21 0.042(9) 0.138(17) 0.096(14) -0.029(13) 0.019(9) 0.008(10)
C22 0.091(14) 0.084(10) 0.078(11) -0.040(10) 0.003(10) 0.046(10)
C23 0.043(7) 0.070(10) 0.057(7) -0.023(6) 0.010(5) -0.005(6)
C28 0.061(10) 0.096(14) 0.085(11) -0.010(8) 0.000(8) -0.031(9)
C27 0.101(12) 0.107(17) 0.100(14) 0.006(11) -0.004(11) -0.027(12)
C26 0.092(11) 0.096(14) 0.075(12) 0.015(10) 0.008(9) 0.008(10)
C25 0.074(11) 0.080(13) 0.085(12) -0.003(8) -0.005(9) 0.007(9)
C24 0.055(8) 0.071(11) 0.069(9) -0.012(7) -0.001(7) -0.015(8)
C29 0.137(16) 0.128(15) 0.082(11) 0.037(9) 0.016(10) 0.032(12)
C30 0.039(7) 0.062(9) 0.044(6) -0.013(6) 0.009(5) -0.005(6)
C31 0.073(13) 0.085(12) 0.070(10) -0.044(9) 0.013(9) -0.010(9)
C32 0.037(8) 0.073(12) 0.086(11) -0.024(9) 0.028(7) -0.009(8)
C33 0.038(7) 0.057(9) 0.061(5) -0.018(5) 0.012(5) 0.001(6)
C34 0.037(7) 0.062(10) 0.061(6) -0.022(6) 0.017(5) 0.008(6)
C35 0.037(7) 0.076(10) 0.057(6) -0.022(6) 0.011(5) -0.010(6)
C36 0.058(9) 0.075(10) 0.066(6) -0.021(6) 0.021(6) -0.008(8)
C37A 0.060(10) 0.078(12) 0.073(8) -0.018(8) 0.027(8) -0.007(9)
C37B 0.056(11) 0.077(11) 0.071(9) -0.016(8) 0.021(9) -0.009(9)
C38A 0.066(11) 0.085(11) 0.064(8) -0.023(7) 0.021(9) -0.007(9)
C38B 0.065(12) 0.082(11) 0.065(8) -0.021(8) 0.020(9) -0.005(10)
C39 0.036(6) 0.047(7) 0.062(8) -0.019(7) 0.005(6) 0.011(5)
C44 0.043(7) 0.044(8) 0.090(11) -0.021(8) 0.001(7) 0.006(6)
C43 0.053(7) 0.049(10) 0.135(15) -0.044(10) 0.011(9) 0.008(6)
C42 0.040(7) 0.060(9) 0.089(11) -0.026(8) 0.006(7) 0.008(6)
C41 0.042(8) 0.080(11) 0.120(14) -0.056(11) 0.019(9) -0.007(7)
C40 0.045(7) 0.075(11) 0.124(14) -0.059(11) 0.013(8) -0.008(7)
C45 0.053(7) 0.071(10) 0.171(13) -0.069(10) 0.001(9) 0.019(8)
C46 0.080(9) 0.073(9) 0.067(6) -0.009(6) -0.008(6) -0.013(8)
C47 0.101(11) 0.079(9) 0.079(8) -0.008(8) -0.004(8) -0.024(9)
C48 0.092(11) 0.082(10) 0.076(8) -0.007(8) -0.019(7) -0.022(9)

_geom_special_details            
;
 All esds (except the esd in the dihedral angle between two l.s. planes)
 are estimated using the full covariance matrix.  The cell esds are taken
 into account individually in the estimation of esds in distances, angles
 and torsion angles; correlations between esds in cell parameters are only
 used when they are defined by crystal symmetry.  An approximate (isotropic)
 treatment of cell esds is used for estimating esds involving l.s. planes.
;
loop_
_geom_bond_atom_site_label_1
_geom_bond_atom_site_label_2
_geom_bond_distance
_geom_bond_site_symmetry_2
_geom_bond_publ_flag
Au1 Au2 3.3247(9) . ?
Au1 Au3 3.3480(8) . ?
Au1 N1 2.017(13) . ?
Au1 N6 2.017(12) . ?
Au2 Au3 3.3482(9) . ?
Au2 N2 1.980(11) . ?
Au2 N3 1.991(13) . ?
Au3 N4 2.015(12) . ?
Au3 N5 2.027(12) . ?
O1A C13 1.21(2) . ?
O1B C13 1.21(2) . ?
O2A C29 1.194(18) . ?
O2B C29 1.21(2) . ?
O3A C45 1.17(2) . ?
O3B C45 1.17(2) . ?
N1 N2 1.356(16) . ?
N1 C1 1.345(18) . ?
N2 C3 1.344(17) . ?
N3 N4 1.373(16) . ?
N3 C17 1.332(19) . ?
N4 C19 1.331(17) . ?
N5 N6 1.330(15) . ?
N5 C33 1.362(18) . ?
N6 C35 1.32(2) . ?
C1 C2 1.38(2) . ?
C1 C4 1.53(2) . ?
C2 C3 1.374(19) . ?
C2 C7 1.507(15) . ?
C3 C14 1.54(2) . ?
C4 H4 0.9900 . ?
C4 C5 1.52(2) . ?
C4 C6 1.57(2) . ?
C5 H5A 0.9700 . ?
C5 H5B 0.9700 . ?
C5 H5C 0.9700 . ?
C6 H6A 0.9700 . ?
C6 H6B 0.9700 . ?
C6 H6C 0.9700 . ?
C7 C12 1.3900 . ?
C7 C8 1.3900 . ?
C12 H12 0.9400 . ?
C12 C11 1.3900 . ?
C11 H11 0.9400 . ?
C11 C10 1.3900 . ?
C10 C9 1.3900 . ?
C10 C13 1.492(18) . ?
C9 H9 0.9400 . ?
C9 C8 1.3900 . ?
C8 H8 0.9400 . ?
C13 H13 0.9400 . ?
C13 H13A 0.9400 . ?
C14 H14 0.9900 . ?
C14 C15 1.50(2) . ?
C14 C16 1.50(2) . ?
C15 H15A 0.9700 . ?
C15 H15B 0.9700 . ?
C15 H15C 0.9700 . ?
C16 H16A 0.9700 . ?
C16 H16B 0.9700 . ?
C16 H16C 0.9700 . ?
C17 C18 1.42(2) . ?
C17 C20 1.54(2) . ?
C18 C19 1.37(2) . ?
C18 C23 1.480(17) . ?
C19 C30 1.539(19) . ?
C20 H20 0.9900 . ?
C20 C21 1.52(3) . ?
C20 C22 1.52(3) . ?
C21 H21A 0.9700 . ?
C21 H21B 0.9700 . ?
C21 H21C 0.9700 . ?
C22 H22A 0.9700 . ?
C22 H22B 0.9700 . ?
C22 H22C 0.9700 . ?
C23 C28 1.3900 . ?
C23 C24 1.3900 . ?
C28 H28 0.9400 . ?
C28 C27 1.3900 . ?
C27 H27 0.9400 . ?
C27 C26 1.3900 . ?
C26 C25 1.3900 . ?
C26 C29 1.519(15) . ?
C25 H25 0.9400 . ?
C25 C24 1.3900 . ?
C24 H24 0.9400 . ?
C29 H29 0.9400 . ?
C29 H29A 0.9400 . ?
C30 H30 0.9900 . ?
C30 C31 1.52(2) . ?
C30 C32 1.53(2) . ?
C31 H31A 0.9700 . ?
C31 H31B 0.9700 . ?
C31 H31C 0.9700 . ?
C32 H32A 0.9700 . ?
C32 H32B 0.9700 . ?
C32 H32C 0.9700 . ?
C33 C34 1.36(2) . ?
C33 C36 1.52(2) . ?
C34 C35 1.374(19) . ?
C34 C39 1.515(13) . ?
C35 C46 1.53(2) . ?
C36 H36 0.9900 . ?
C36 H36A 0.9900 . ?
C36 C37A 1.535(17) . ?
C36 C37B 1.560(19) . ?
C36 C38A 1.546(17) . ?
C36 C38B 1.549(18) . ?
C37A H37A 0.9700 . ?
C37A H37B 0.9700 . ?
C37A H37C 0.9700 . ?
C37B H37D 0.9700 . ?
C37B H37E 0.9700 . ?
C37B H37F 0.9700 . ?
C38A H38A 0.9700 . ?
C38A H38B 0.9700 . ?
C38A H38C 0.9700 . ?
C38B H38D 0.9700 . ?
C38B H38E 0.9700 . ?
C38B H38F 0.9700 . ?
C39 C44 1.3900 . ?
C39 C40 1.3900 . ?
C44 H44 0.9400 . ?
C44 C43 1.3900 . ?
C43 H43 0.9400 . ?
C43 C42 1.3900 . ?
C42 C41 1.3900 . ?
C42 C45 1.47(2) . ?
C41 H41 0.9400 . ?
C41 C40 1.3900 . ?
C40 H40 0.9400 . ?
C45 H45 0.9400 . ?
C45 H45A 0.9400 . ?
C46 H46 0.9900 . ?
C46 C47 1.49(3) . ?
C46 C48 1.51(2) . ?
C47 H47A 0.9700 . ?
C47 H47B 0.9700 . ?
C47 H47C 0.9700 . ?
C48 H48A 0.9700 . ?
C48 H48B 0.9700 . ?
C48 H48C 0.9700 . ?

loop_
_geom_angle_atom_site_label_1
_geom_angle_atom_site_label_2
_geom_angle_atom_site_label_3
_geom_angle
_geom_angle_site_symmetry_1
_geom_angle_site_symmetry_3
_geom_angle_publ_flag
Au2 Au1 Au3 60.235(19) . . ?
N1 Au1 Au2 59.6(3) . . ?
N1 Au1 Au3 119.8(3) . . ?
N6 Au1 Au2 120.0(3) . . ?
N6 Au1 Au3 59.8(3) . . ?
N6 Au1 N1 177.5(6) . . ?
Au1 Au2 Au3 60.228(19) . . ?
N2 Au2 Au1 61.4(4) . . ?
N2 Au2 Au3 121.6(4) . . ?
N2 Au2 N3 178.5(5) . . ?
N3 Au2 Au1 120.2(3) . . ?
N3 Au2 Au3 60.0(3) . . ?
Au1 Au3 Au2 59.538(19) . . ?
N4 Au3 Au1 120.3(3) . . ?
N4 Au3 Au2 60.8(3) . . ?
N4 Au3 N5 179.0(5) . . ?
N5 Au3 Au1 60.3(3) . . ?
N5 Au3 Au2 119.8(3) . . ?
N2 N1 Au1 120.3(9) . . ?
C1 N1 Au1 130.1(10) . . ?
C1 N1 N2 109.5(12) . . ?
N1 N2 Au2 118.6(9) . . ?
C3 N2 Au2 134.2(10) . . ?
C3 N2 N1 107.2(11) . . ?
N4 N3 Au2 121.2(9) . . ?
C17 N3 Au2 130.7(10) . . ?
C17 N3 N4 108.1(12) . . ?
N3 N4 Au3 117.5(9) . . ?
C19 N4 Au3 133.5(10) . . ?
C19 N4 N3 108.3(12) . . ?
N6 N5 Au3 119.0(9) . . ?
N6 N5 C33 109.9(11) . . ?
C33 N5 Au3 131.0(9) . . ?
N5 N6 Au1 120.9(9) . . ?
C35 N6 Au1 131.1(10) . . ?
C35 N6 N5 108.0(12) . . ?
N1 C1 C2 107.8(13) . . ?
N1 C1 C4 123.4(13) . . ?
C2 C1 C4 128.8(13) . . ?
C1 C2 C7 126.3(12) . . ?
C3 C2 C1 106.0(12) . . ?
C3 C2 C7 127.6(13) . . ?
N2 C3 C2 109.5(14) . . ?
N2 C3 C14 121.1(12) . . ?
C2 C3 C14 129.4(13) . . ?
C1 C4 H4 106.3 . . ?
C1 C4 C6 110.2(13) . . ?
C5 C4 C1 112.3(13) . . ?
C5 C4 H4 106.3 . . ?
C5 C4 C6 114.7(15) . . ?
C6 C4 H4 106.3 . . ?
C4 C5 H5A 109.5 . . ?
C4 C5 H5B 109.5 . . ?
C4 C5 H5C 109.5 . . ?
H5A C5 H5B 109.5 . . ?
H5A C5 H5C 109.5 . . ?
H5B C5 H5C 109.5 . . ?
C4 C6 H6A 109.5 . . ?
C4 C6 H6B 109.5 . . ?
C4 C6 H6C 109.5 . . ?
H6A C6 H6B 109.5 . . ?
H6A C6 H6C 109.5 . . ?
H6B C6 H6C 109.5 . . ?
C12 C7 C2 120.8(9) . . ?
C12 C7 C8 120.0 . . ?
C8 C7 C2 119.1(9) . . ?
C7 C12 H12 120.0 . . ?
C7 C12 C11 120.0 . . ?
C11 C12 H12 120.0 . . ?
C12 C11 H11 120.0 . . ?
C10 C11 C12 120.0 . . ?
C10 C11 H11 120.0 . . ?
C11 C10 C9 120.0 . . ?
C11 C10 C13 122.9(12) . . ?
C9 C10 C13 117.1(12) . . ?
C10 C9 H9 120.0 . . ?
C8 C9 C10 120.0 . . ?
C8 C9 H9 120.0 . . ?
C7 C8 H8 120.0 . . ?
C9 C8 C7 120.0 . . ?
C9 C8 H8 120.0 . . ?
O1A C13 C10 122(2) . . ?
O1A C13 H13 118.9 . . ?
O1B C13 C10 134(4) . . ?
O1B C13 H13A 112.8 . . ?
C10 C13 H13 118.9 . . ?
C10 C13 H13A 112.8 . . ?
C3 C14 H14 106.9 . . ?
C15 C14 C3 112.4(14) . . ?
C15 C14 H14 106.9 . . ?
C15 C14 C16 111.3(13) . . ?
C16 C14 C3 112.1(14) . . ?
C16 C14 H14 106.9 . . ?
C14 C15 H15A 109.5 . . ?
C14 C15 H15B 109.5 . . ?
C14 C15 H15C 109.5 . . ?
H15A C15 H15B 109.5 . . ?
H15A C15 H15C 109.5 . . ?
H15B C15 H15C 109.5 . . ?
C14 C16 H16A 109.5 . . ?
C14 C16 H16B 109.5 . . ?
C14 C16 H16C 109.5 . . ?
H16A C16 H16B 109.5 . . ?
H16A C16 H16C 109.5 . . ?
H16B C16 H16C 109.5 . . ?
N3 C17 C18 108.6(14) . . ?
N3 C17 C20 119.6(13) . . ?
C18 C17 C20 131.8(14) . . ?
C17 C18 C23 129.6(14) . . ?
C19 C18 C17 104.7(14) . . ?
C19 C18 C23 125.6(13) . . ?
N4 C19 C18 110.2(13) . . ?
N4 C19 C30 120.9(14) . . ?
C18 C19 C30 128.9(13) . . ?
C17 C20 H20 105.6 . . ?
C21 C20 C17 110.4(17) . . ?
C21 C20 H20 105.6 . . ?
C21 C20 C22 115.1(16) . . ?
C22 C20 C17 113.6(16) . . ?
C22 C20 H20 105.6 . . ?
C20 C21 H21A 109.5 . . ?
C20 C21 H21B 109.5 . . ?
C20 C21 H21C 109.5 . . ?
H21A C21 H21B 109.5 . . ?
H21A C21 H21C 109.5 . . ?
H21B C21 H21C 109.5 . . ?
C20 C22 H22A 109.5 . . ?
C20 C22 H22B 109.5 . . ?
C20 C22 H22C 109.5 . . ?
H22A C22 H22B 109.5 . . ?
H22A C22 H22C 109.5 . . ?
H22B C22 H22C 109.5 . . ?
C28 C23 C18 118.7(10) . . ?
C28 C23 C24 120.0 . . ?
C24 C23 C18 121.2(10) . . ?
C23 C28 H28 120.0 . . ?
C27 C28 C23 120.0 . . ?
C27 C28 H28 120.0 . . ?
C28 C27 H27 120.0 . . ?
C28 C27 C26 120.0 . . ?
C26 C27 H27 120.0 . . ?
C27 C26 C25 120.0 . . ?
C27 C26 C29 118.6(14) . . ?
C25 C26 C29 121.4(14) . . ?
C26 C25 H25 120.0 . . ?
C26 C25 C24 120.0 . . ?
C24 C25 H25 120.0 . . ?
C23 C24 H24 120.0 . . ?
C25 C24 C23 120.0 . . ?
C25 C24 H24 120.0 . . ?
O2A C29 C26 124(2) . . ?
O2A C29 H29 118.2 . . ?
O2B C29 C26 120(4) . . ?
O2B C29 H29A 120.1 . . ?
C26 C29 H29 118.2 . . ?
C26 C29 H29A 120.1 . . ?
C19 C30 H30 106.3 . . ?
C31 C30 C19 111.5(13) . . ?
C31 C30 H30 106.3 . . ?
C31 C30 C32 114.2(15) . . ?
C32 C30 C19 111.7(13) . . ?
C32 C30 H30 106.3 . . ?
C30 C31 H31A 109.5 . . ?
C30 C31 H31B 109.5 . . ?
C30 C31 H31C 109.5 . . ?
H31A C31 H31B 109.5 . . ?
H31A C31 H31C 109.5 . . ?
H31B C31 H31C 109.5 . . ?
C30 C32 H32A 109.5 . . ?
C30 C32 H32B 109.5 . . ?
C30 C32 H32C 109.5 . . ?
H32A C32 H32B 109.5 . . ?
H32A C32 H32C 109.5 . . ?
H32B C32 H32C 109.5 . . ?
N5 C33 C34 106.1(12) . . ?
N5 C33 C36 117.7(13) . . ?
C34 C33 C36 136.2(14) . . ?
C33 C34 C35 107.1(13) . . ?
C33 C34 C39 125.1(12) . . ?
C35 C34 C39 127.8(13) . . ?
N6 C35 C34 108.9(13) . . ?
N6 C35 C46 120.1(14) . . ?
C34 C35 C46 130.9(16) . . ?
C33 C36 H36 108.2 . . ?
C33 C36 H36A 107.5 . . ?
C33 C36 C37A 110.4(16) . . ?
C33 C36 C37B 109(2) . . ?
C33 C36 C38A 107.6(16) . . ?
C33 C36 C38B 112(2) . . ?
C37A C36 H36 108.2 . . ?
C37A C36 C38A 114.2(19) . . ?
C37B C36 H36A 107.5 . . ?
C38A C36 H36 108.2 . . ?
C38B C36 H36A 107.5 . . ?
C38B C36 C37B 112(2) . . ?
C36 C37A H37A 109.5 . . ?
C36 C37A H37B 109.5 . . ?
C36 C37A H37C 109.5 . . ?
H37A C37A H37B 109.5 . . ?
H37A C37A H37C 109.5 . . ?
H37B C37A H37C 109.5 . . ?
C36 C37B H37D 109.5 . . ?
C36 C37B H37E 109.5 . . ?
C36 C37B H37F 109.5 . . ?
H37D C37B H37E 109.5 . . ?
H37D C37B H37F 109.5 . . ?
H37E C37B H37F 109.5 . . ?
C36 C38A H38A 109.5 . . ?
C36 C38A H38B 109.5 . . ?
C36 C38A H38C 109.5 . . ?
H38A C38A H38B 109.5 . . ?
H38A C38A H38C 109.5 . . ?
H38B C38A H38C 109.5 . . ?
C36 C38B H38D 109.5 . . ?
C36 C38B H38E 109.5 . . ?
C36 C38B H38F 109.5 . . ?
H38D C38B H38E 109.5 . . ?
H38D C38B H38F 109.5 . . ?
H38E C38B H38F 109.5 . . ?
C44 C39 C34 118.2(10) . . ?
C44 C39 C40 120.0 . . ?
C40 C39 C34 121.8(10) . . ?
C39 C44 H44 120.0 . . ?
C39 C44 C43 120.0 . . ?
C43 C44 H44 120.0 . . ?
C44 C43 H43 120.0 . . ?
C42 C43 C44 120.0 . . ?
C42 C43 H43 120.0 . . ?
C43 C42 C41 120.0 . . ?
C43 C42 C45 122.2(11) . . ?
C41 C42 C45 117.8(11) . . ?
C42 C41 H41 120.0 . . ?
C40 C41 C42 120.0 . . ?
C40 C41 H41 120.0 . . ?
C39 C40 H40 120.0 . . ?
C41 C40 C39 120.0 . . ?
C41 C40 H40 120.0 . . ?
O3A C45 C42 129(2) . . ?
O3A C45 H45 115.7 . . ?
O3B C45 C42 122(2) . . ?
O3B C45 H45A 118.9 . . ?
C42 C45 H45 115.7 . . ?
C42 C45 H45A 118.9 . . ?
C35 C46 H46 107.1 . . ?
C47 C46 C35 112.1(16) . . ?
C47 C46 H46 107.1 . . ?
C47 C46 C48 110.2(17) . . ?
C48 C46 C35 113.0(16) . . ?
C48 C46 H46 107.1 . . ?
C46 C47 H47A 109.5 . . ?
C46 C47 H47B 109.5 . . ?
C46 C47 H47C 109.5 . . ?
H47A C47 H47B 109.5 . . ?
H47A C47 H47C 109.5 . . ?
H47B C47 H47C 109.5 . . ?
C46 C48 H48A 109.5 . . ?
C46 C48 H48B 109.5 . . ?
C46 C48 H48C 109.5 . . ?
H48A C48 H48B 109.5 . . ?
H48A C48 H48C 109.5 . . ?
H48B C48 H48C 109.5 . . ?

loop_
_geom_torsion_atom_site_label_1
_geom_torsion_atom_site_label_2
_geom_torsion_atom_site_label_3
_geom_torsion_atom_site_label_4
_geom_torsion
_geom_torsion_site_symmetry_1
_geom_torsion_site_symmetry_2
_geom_torsion_site_symmetry_3
_geom_torsion_site_symmetry_4
_geom_torsion_publ_flag
Au1 N1 N2 Au2 -5.6(16) . . . . ?
Au1 N1 N2 C3 175.4(11) . . . . ?
Au1 N1 C1 C2 -175.1(12) . . . . ?
Au1 N1 C1 C4 5(2) . . . . ?
Au1 N6 C35 C34 179.9(13) . . . . ?
Au1 N6 C35 C46 3(3) . . . . ?
Au2 N2 C3 C2 -178.5(13) . . . . ?
Au2 N2 C3 C14 2(3) . . . . ?
Au2 N3 N4 Au3 -9.3(18) . . . . ?
Au2 N3 N4 C19 178.6(11) . . . . ?
Au2 N3 C17 C18 -178.7(13) . . . . ?
Au2 N3 C17 C20 2(3) . . . . ?
Au3 N4 C19 C18 -169.8(13) . . . . ?
Au3 N4 C19 C30 12(2) . . . . ?
Au3 N5 N6 Au1 2.3(16) . . . . ?
Au3 N5 N6 C35 -178.6(11) . . . . ?
Au3 N5 C33 C34 177.7(12) . . . . ?
Au3 N5 C33 C36 -1(2) . . . . ?
N1 N2 C3 C2 0.3(19) . . . . ?
N1 N2 C3 C14 -179.2(14) . . . . ?
N1 C1 C2 C3 0.5(19) . . . . ?
N1 C1 C2 C7 179.2(14) . . . . ?
N1 C1 C4 C5 -68(2) . . . . ?
N1 C1 C4 C6 61(2) . . . . ?
N2 N1 C1 C2 -0.4(19) . . . . ?
N2 N1 C1 C4 179.8(14) . . . . ?
N2 C3 C14 C15 59(2) . . . . ?
N2 C3 C14 C16 -68(2) . . . . ?
N3 N4 C19 C18 0.5(19) . . . . ?
N3 N4 C19 C30 -177.7(14) . . . . ?
N3 C17 C18 C19 0(2) . . . . ?
N3 C17 C18 C23 -179.7(16) . . . . ?
N3 C17 C20 C21 -89(2) . . . . ?
N3 C17 C20 C22 139.6(18) . . . . ?
N4 N3 C17 C18 0(2) . . . . ?
N4 N3 C17 C20 -178.8(16) . . . . ?
N4 C19 C30 C31 57.0(19) . . . . ?
N4 C19 C30 C32 -72.1(19) . . . . ?
N5 N6 C35 C34 1(2) . . . . ?
N5 N6 C35 C46 -175.9(15) . . . . ?
N5 C33 C34 C35 0(2) . . . . ?
N5 C33 C34 C39 179.5(15) . . . . ?
N5 C33 C36 C37A 123(2) . . . . ?
N5 C33 C36 C37B 91(3) . . . . ?
N5 C33 C36 C38A -111(2) . . . . ?
N5 C33 C36 C38B -143(3) . . . . ?
N6 N5 C33 C34 0.1(19) . . . . ?
N6 N5 C33 C36 -178.6(14) . . . . ?
N6 C35 C46 C47 108(2) . . . . ?
N6 C35 C46 C48 -127(2) . . . . ?
C1 N1 N2 Au2 179.0(11) . . . . ?
C1 N1 N2 C3 0.1(18) . . . . ?
C1 C2 C3 N2 0(2) . . . . ?
C1 C2 C3 C14 178.9(17) . . . . ?
C1 C2 C7 C12 118.9(16) . . . . ?
C1 C2 C7 C8 -58.1(19) . . . . ?
C2 C1 C4 C5 112(2) . . . . ?
C2 C1 C4 C6 -118.4(19) . . . . ?
C2 C3 C14 C15 -120.6(19) . . . . ?
C2 C3 C14 C16 113.1(19) . . . . ?
C2 C7 C12 C11 -177.0(10) . . . . ?
C2 C7 C8 C9 177.1(9) . . . . ?
C3 C2 C7 C12 -62.7(19) . . . . ?
C3 C2 C7 C8 120.2(16) . . . . ?
C4 C1 C2 C3 -179.7(16) . . . . ?
C4 C1 C2 C7 -1(3) . . . . ?
C7 C2 C3 N2 -179.1(15) . . . . ?
C7 C2 C3 C14 0(3) . . . . ?
C7 C12 C11 C10 0.0 . . . . ?
C12 C7 C8 C9 0.0 . . . . ?
C12 C11 C10 C9 0.0 . . . . ?
C12 C11 C10 C13 179.4(6) . . . . ?
C11 C10 C9 C8 0.0 . . . . ?
C11 C10 C13 O1A 0.4(11) . . . . ?
C11 C10 C13 O1B 179.9(8) . . . . ?
C10 C9 C8 C7 0.0 . . . . ?
C9 C10 C13 O1A 179.8(7) . . . . ?
C9 C10 C13 O1B -0.7(13) . . . . ?
C8 C7 C12 C11 0.0 . . . . ?
C13 C10 C9 C8 -179.5(6) . . . . ?
C17 N3 N4 Au3 171.6(12) . . . . ?
C17 N3 N4 C19 -0.5(19) . . . . ?
C17 C18 C19 N4 -0.3(19) . . . . ?
C17 C18 C19 C30 177.7(15) . . . . ?
C17 C18 C23 C28 120.6(17) . . . . ?
C17 C18 C23 C24 -54(2) . . . . ?
C18 C17 C20 C21 92(2) . . . . ?
C18 C17 C20 C22 -39(3) . . . . ?
C18 C19 C30 C31 -120.7(18) . . . . ?
C18 C19 C30 C32 110.2(19) . . . . ?
C18 C23 C28 C27 -175.0(11) . . . . ?
C18 C23 C24 C25 174.9(11) . . . . ?
C19 C18 C23 C28 -59.0(19) . . . . ?
C19 C18 C23 C24 126.1(16) . . . . ?
C20 C17 C18 C19 178.9(19) . . . . ?
C20 C17 C18 C23 -1(3) . . . . ?
C23 C18 C19 N4 179.4(15) . . . . ?
C23 C18 C19 C30 -3(3) . . . . ?
C23 C28 C27 C26 0.0 . . . . ?
C28 C23 C24 C25 0.0 . . . . ?
C28 C27 C26 C25 0.0 . . . . ?
C28 C27 C26 C29 179.2(8) . . . . ?
C27 C26 C25 C24 0.0 . . . . ?
C27 C26 C29 O2A -0.6(15) . . . . ?
C27 C26 C29 O2B -180(5) . . . . ?
C26 C25 C24 C23 0.0 . . . . ?
C25 C26 C29 O2A 178.6(9) . . . . ?
C25 C26 C29 O2B 0(6) . . . . ?
C24 C23 C28 C27 0.0 . . . . ?
C29 C26 C25 C24 -179.2(9) . . . . ?
C33 N5 N6 Au1 -179.8(11) . . . . ?
C33 N5 N6 C35 -0.6(19) . . . . ?
C33 C34 C35 N6 -1(2) . . . . ?
C33 C34 C35 C46 175.5(19) . . . . ?
C33 C34 C39 C44 -93.0(18) . . . . ?
C33 C34 C39 C40 88.7(19) . . . . ?
C34 C33 C36 C37A -55(3) . . . . ?
C34 C33 C36 C37B -87(4) . . . . ?
C34 C33 C36 C38A 70(3) . . . . ?
C34 C33 C36 C38B 38(4) . . . . ?
C34 C35 C46 C47 -68(3) . . . . ?
C34 C35 C46 C48 57(3) . . . . ?
C34 C39 C44 C43 -178.3(11) . . . . ?
C34 C39 C40 C41 178.2(11) . . . . ?
C35 C34 C39 C44 86(2) . . . . ?
C35 C34 C39 C40 -92(2) . . . . ?
C36 C33 C34 C35 179(2) . . . . ?
C36 C33 C34 C39 -2(3) . . . . ?
C39 C34 C35 N6 -179.9(16) . . . . ?
C39 C34 C35 C46 -4(3) . . . . ?
C39 C44 C43 C42 0.0 . . . . ?
C44 C39 C40 C41 0.0 . . . . ?
C44 C43 C42 C41 0.0 . . . . ?
C44 C43 C42 C45 180.0(15) . . . . ?
C43 C42 C41 C40 0.0 . . . . ?
C43 C42 C45 O3A 169(3) . . . . ?
C43 C42 C45 O3B -11(4) . . . . ?
C42 C41 C40 C39 0.0 . . . . ?
C41 C42 C45 O3A -11(4) . . . . ?
C41 C42 C45 O3B 169(3) . . . . ?
C40 C39 C44 C43 0.0 . . . . ?
C45 C42 C41 C40 -180.0(14) . . . . ?

_smtbx_masks_special_details     ?
loop_
_smtbx_masks_void_nr
_smtbx_masks_void_average_x
_smtbx_masks_void_average_y
_smtbx_masks_void_average_z
_smtbx_masks_void_volume
_smtbx_masks_void_count_electrons
_smtbx_masks_void_content
1 0.808 0.000 0.000 280.7 96.9 '2.5 DCM'
2 0.225 0.266 0.156 10.9 1.9 ?
3 0.775 0.734 0.844 10.9 0.0 ?

_smtbx_masks_void_probe_radius   1.2
_smtbx_masks_void_truncation_radius 1.2
_shelx_res_file                  
;
TITL ne0245.res in P-1
    ne0245.res
    created by SHELXL-2019/3 at 12:47:20 on 14-Jan-2024
CELL 1.54184 8.300511 17.087551 19.663597 68.3 87.7999 82.6132
ZERR 2 0.000566 0.001002 0.000878 0.0048 0.0046 0.0054
LATT 1
SFAC C H Au Cl N O
UNIT 98.5 119 6 5 12 6
SADI 0.01 O3A C45 O3B C45
RIGU
FLAT O2A C23 C24 C25 C26 C27 C28 C29
SADI 0.01 O1A C13 O1B C13
FLAT O1A O1B C7 C8 C9 C10 C11 C12 C13
DFIX 1.5 C39 C34 C29 C26
DFIX 1.2 O2A C29 O2B C29
SIMU 0.005 0.01 2 O1A > O3B C13 C29 C45
DFIX 1.54 C38A C36 C38B C36 C37A C36 C37B C36
SADI C38A C37A C38B C37B
SIMU 0.005 0.01 2 C36 > C38B
SIMU 0.005 0.01 2 C46 C47 C48

L.S. 20
PLAN  10
SIZE 0.008 0.015 0.406
TEMP -43.15
CONF
wpdb -2
MORE -1
BOND $H
fmap 2
acta
ABIN
OMIT -9 -3 4
OMIT 3 8 5
REM <olex2.extras>
REM <HklSrc "%.\\NE0245.hkl">
REM </olex2.extras>

WGHT    0.116900
FVAR       1.18702   0.53613   0.84216   0.76564   0.65186
AU1   3    0.322209    0.285619    0.426597    11.00000    0.03933    0.05189 =
         0.05173   -0.02149    0.01145   -0.00343
AU2   3    0.016018    0.436312    0.351930    11.00000    0.04044    0.05030 =
         0.04638   -0.01569    0.01044   -0.00294
AU3   3    0.318811    0.398459    0.246454    11.00000    0.03959    0.05329 =
         0.05334   -0.01703    0.01049   -0.00170
PART 1
O1A   6   -0.360737    0.246345    0.897719    31.00000    0.07990    0.09265 =
         0.06101   -0.02142    0.02763   -0.00356
PART 2
O1B   6   -0.361016    0.132647    0.904767   -31.00000    0.08503    0.09512 =
         0.05994   -0.01978    0.03169   -0.00320
PART 1
O2A   6   -0.216860    0.951652   -0.145932    41.00000    0.13948    0.12289 =
         0.07935    0.03900    0.01751    0.03089
PART 2
O2B   6   -0.437853    0.907213   -0.129306   -41.00000    0.13860    0.12769 =
         0.08132    0.04123    0.00896    0.03157
PART 1
O3A   6    1.485874    0.065763    0.291471    21.00000    0.05414    0.07279 =
         0.17158   -0.07301    0.00266    0.01636
PART 2
O3B   6    1.374680   -0.028722    0.301366   -21.00000    0.05991    0.07263 =
         0.17217   -0.07398    0.00086    0.01665
PART 0
N1    5    0.138380    0.309352    0.489101    11.00000    0.04802    0.05105 =
         0.05262   -0.01183    0.00894   -0.00546
N2    5    0.009591    0.367805    0.457926    11.00000    0.03366    0.06002 =
         0.05739   -0.01530    0.01377   -0.00163
N3    5    0.017343    0.507261    0.245699    11.00000    0.03255    0.08723 =
         0.06118   -0.02346    0.00946    0.02347
N4    5    0.132118    0.488550    0.199982    11.00000    0.04465    0.05011 =
         0.05417   -0.01410    0.01832    0.00310
N5    5    0.509234    0.309351    0.292455    11.00000    0.03777    0.03873 =
         0.05429   -0.01562    0.01244   -0.00420
N6    5    0.510322    0.266304    0.364297    11.00000    0.03079    0.08232 =
         0.04804   -0.01352    0.00580   -0.00557
C1    1    0.111736    0.270791    0.561054    11.00000    0.04514    0.04894 =
         0.05314   -0.02311    0.01404   -0.00293
C2    1   -0.038070    0.305955    0.576513    11.00000    0.03895    0.05941 =
         0.05000   -0.01403    0.01359   -0.00209
C3    1   -0.098160    0.365583    0.511176    11.00000    0.04931    0.04356 =
         0.04933   -0.01468    0.01573   -0.00464
C4    1    0.232306    0.201054    0.613072    11.00000    0.05736    0.05346 =
         0.04930   -0.01351    0.00821   -0.00265
AFIX  13
H4    2    0.185693    0.187074    0.662660    11.00000   -1.20000
AFIX   0
C5    1    0.249102    0.119812    0.597324    11.00000    0.06035    0.04654 =
         0.09620   -0.01268    0.00563   -0.00290
AFIX 137
H5A   2    0.144358    0.098822    0.602654    11.00000   -1.50000
H5B   2    0.326376    0.077492    0.631528    11.00000   -1.50000
H5C   2    0.287295    0.131241    0.547732    11.00000   -1.50000
AFIX   0
C6    1    0.396700    0.236071    0.615373    11.00000    0.05192    0.07439 =
         0.06114   -0.01053    0.00137   -0.00285
AFIX 137
H6A   2    0.446990    0.251155    0.567623    11.00000   -1.50000
H6B   2    0.468864    0.192809    0.651528    11.00000   -1.50000
H6C   2    0.375980    0.285920    0.628394    11.00000   -1.50000
AFIX  66
C7    1   -0.118770    0.281442    0.650183    11.00000    0.04813    0.05083 =
         0.04863   -0.02010    0.01182   -0.00648
C12   1   -0.155900    0.340151    0.683762    11.00000    0.05913    0.05584 =
         0.05979   -0.02615    0.01601   -0.00668
AFIX  43
H12   2   -0.135338    0.396628    0.659519    11.00000   -1.20000
AFIX  65
C11   1   -0.223435    0.315348    0.753190    11.00000    0.09362    0.07220 =
         0.06037   -0.02733    0.02462   -0.01047
AFIX  43
H11   2   -0.248544    0.355051    0.775898    11.00000   -1.20000
AFIX  65
C10   1   -0.253840    0.231835    0.789039    11.00000    0.06883    0.07122 =
         0.05373   -0.02196    0.01373   -0.00790
C9    1   -0.216710    0.173125    0.755460    11.00000    0.10396    0.05932 =
         0.06800   -0.02235    0.04068   -0.02311
AFIX  43
H9    2   -0.237272    0.116648    0.779704    11.00000   -1.20000
AFIX  65
C8    1   -0.149176    0.197927    0.686033    11.00000    0.09109    0.06112 =
         0.06015   -0.02546    0.02840   -0.02140
AFIX  43
H8    2   -0.124067    0.158224    0.663325    11.00000   -1.20000
AFIX   0
C13   1   -0.324650    0.200566    0.863826    11.00000    0.08547    0.09363 =
         0.05879   -0.02140    0.02585   -0.00528
PART 1
AFIX  43
H13   2   -0.341729    0.143223    0.885270    31.00000   -1.20000
AFIX  43
PART 2
H13A  2   -0.345784    0.243176    0.883609   -31.00000   -1.20000
AFIX   0
PART 0
C14   1   -0.260717    0.423463    0.494574    11.00000    0.04750    0.05361 =
         0.05485   -0.01702    0.01413   -0.00390
AFIX  13
H14   2   -0.322960    0.407812    0.540662    11.00000   -1.20000
AFIX   0
C15   1   -0.360849    0.409804    0.439136    11.00000    0.05966    0.07090 =
         0.07556   -0.02982    0.00443   -0.00973
AFIX 137
H15A  2   -0.465312    0.444471    0.433186    11.00000   -1.50000
H15B  2   -0.377190    0.350451    0.455647    11.00000   -1.50000
H15C  2   -0.304925    0.425641    0.392655    11.00000   -1.50000
AFIX   0
C16   1   -0.238376    0.515548    0.472743    11.00000    0.05172    0.04974 =
         0.08427   -0.02957    0.01618   -0.00069
AFIX 137
H16A  2   -0.157625    0.530092    0.434562    11.00000   -1.50000
H16B  2   -0.202316    0.525436    0.514899    11.00000   -1.50000
H16C  2   -0.340786    0.550482    0.454693    11.00000   -1.50000
AFIX   0
C17   1   -0.081854    0.575335    0.205837    11.00000    0.03168    0.05985 =
         0.06277   -0.02147    0.00289    0.00564
C18   1   -0.030711    0.601472    0.131995    11.00000    0.05740    0.05852 =
         0.05644   -0.02684    0.00740   -0.00412
C19   1    0.101962    0.544761    0.132414    11.00000    0.04357    0.05227 =
         0.05105   -0.02045    0.01415   -0.02106
C20   1   -0.221428    0.611985    0.243363    11.00000    0.05297    0.08944 =
         0.06598   -0.03118    0.00362    0.02295
AFIX  13
H20   2   -0.187135    0.593800    0.295150    11.00000   -1.20000
AFIX   0
C21   1   -0.372907    0.570501    0.244791    11.00000    0.04178    0.13802 =
         0.09619   -0.02910    0.01866    0.00819
AFIX 137
H21A  2   -0.412312    0.585894    0.195167    11.00000   -1.50000
H21B  2   -0.456019    0.589724    0.273090    11.00000   -1.50000
H21C  2   -0.347361    0.509329    0.267029    11.00000   -1.50000
AFIX   0
C22   1   -0.246747    0.708686    0.214684    11.00000    0.09100    0.08427 =
         0.07840   -0.04010    0.00347    0.04637
AFIX 137
H22A  2   -0.145948    0.729569    0.219173    11.00000   -1.50000
H22B  2   -0.330324    0.727591    0.242981    11.00000   -1.50000
H22C  2   -0.280081    0.730436    0.163647    11.00000   -1.50000
AFIX  66
C23   1   -0.099616    0.673484    0.066896    11.00000    0.04344    0.07046 =
         0.05700   -0.02276    0.01043   -0.00468
C28   1   -0.001187    0.734892    0.028033    11.00000    0.06112    0.09611 =
         0.08493   -0.01006   -0.00040   -0.03089
AFIX  43
H28   2    0.109077    0.727932    0.040923    11.00000   -1.20000
AFIX  65
C27   1   -0.065806    0.806592   -0.029892    11.00000    0.10056    0.10742 =
         0.09966    0.00576   -0.00364   -0.02672
AFIX  43
H27   2    0.000759    0.848120   -0.056174    11.00000   -1.20000
AFIX  65
C26   1   -0.228855    0.816885   -0.048954    11.00000    0.09197    0.09647 =
         0.07532    0.01504    0.00786    0.00793
C25   1   -0.327286    0.755478   -0.010091    11.00000    0.07441    0.07962 =
         0.08482   -0.00309   -0.00463    0.00732
AFIX  43
H25   2   -0.437550    0.762439   -0.022982    11.00000   -1.20000
AFIX  65
C24   1   -0.262669    0.683778    0.047834    11.00000    0.05494    0.07146 =
         0.06877   -0.01233   -0.00120   -0.01483
AFIX  43
H24   2   -0.329235    0.642250    0.074116    11.00000   -1.20000
AFIX   0
C29   1   -0.296039    0.896576   -0.111907    11.00000    0.13714    0.12814 =
         0.08190    0.03720    0.01606    0.03179
PART 1
AFIX  43
H29   2   -0.406161    0.902860   -0.124784    41.00000   -1.20000
AFIX  43
PART 2
H29A  2   -0.227624    0.937536   -0.137292   -41.00000   -1.20000
AFIX   0
PART 0
C30   1    0.206174    0.538753    0.067702    11.00000    0.03916    0.06176 =
         0.04387   -0.01251    0.00930   -0.00452
AFIX  13
H30   2    0.152343    0.581649    0.022958    11.00000   -1.20000
AFIX   0
C31   1    0.206001    0.453336    0.060406    11.00000    0.07265    0.08547 =
         0.07020   -0.04409    0.01290   -0.00951
AFIX 137
H31A  2    0.261297    0.409095    0.102337    11.00000   -1.50000
H31B  2    0.261734    0.453949    0.015974    11.00000   -1.50000
H31C  2    0.094860    0.442408    0.058246    11.00000   -1.50000
AFIX   0
C32   1    0.375930    0.563778    0.070121    11.00000    0.03696    0.07253 =
         0.08619   -0.02367    0.02791   -0.00911
AFIX 137
H32A  2    0.366487    0.621879    0.067819    11.00000   -1.50000
H32B  2    0.438197    0.558993    0.028773    11.00000   -1.50000
H32C  2    0.430619    0.526311    0.115303    11.00000   -1.50000
AFIX   0
C33   1    0.648381    0.285073    0.262614    11.00000    0.03803    0.05692 =
         0.06090   -0.01789    0.01216    0.00123
C34   1    0.736583    0.224577    0.319242    11.00000    0.03723    0.06233 =
         0.06065   -0.02226    0.01721    0.00799
C35   1    0.647067    0.213799    0.381585    11.00000    0.03653    0.07564 =
         0.05698   -0.02214    0.01139   -0.00981
C36   1    0.671190    0.328948    0.180783    11.00000    0.05803    0.07482 =
         0.06597   -0.02058    0.02066   -0.00783
PART 1
AFIX  13
H36   2    0.579872    0.374734    0.161616    51.00000   -1.20000
AFIX  13
PART 2
H36A  2    0.561902    0.349747    0.158028   -51.00000   -1.20000
AFIX   0
PART 1
C37A  1    0.830051    0.369373    0.165731    51.00000    0.06009    0.07795 =
         0.07304   -0.01792    0.02651   -0.00652
AFIX 137
H37A  2    0.830197    0.407523    0.191996    51.00000   -1.50000
H37B  2    0.838834    0.400928    0.113649    51.00000   -1.50000
H37C  2    0.921501    0.325213    0.182037    51.00000   -1.50000
AFIX   0
PART 2
C37B  1    0.762271    0.407876    0.166284   -51.00000    0.05580    0.07690 =
         0.07056   -0.01646    0.02058   -0.00919
AFIX 137
H37D  2    0.684437    0.456270    0.164029   -51.00000   -1.50000
H37E  2    0.819294    0.420515    0.120186   -51.00000   -1.50000
H37F  2    0.839721    0.395925    0.205621   -51.00000   -1.50000
AFIX   0
PART 1
C38A  1    0.661100    0.262870    0.145086    51.00000    0.06564    0.08461 =
         0.06375   -0.02301    0.02071   -0.00749
AFIX 137
H38A  2    0.743424    0.214822    0.166571    51.00000   -1.50000
H38B  2    0.679097    0.288569    0.092875    51.00000   -1.50000
H38C  2    0.554446    0.243754    0.153413    51.00000   -1.50000
AFIX   0
PART 2
C38B  1    0.757220    0.267376    0.145649   -51.00000    0.06543    0.08217 =
         0.06518   -0.02112    0.01966   -0.00521
AFIX 137
H38D  2    0.872514    0.257418    0.156978   -51.00000   -1.50000
H38E  2    0.741260    0.292197    0.092991   -51.00000   -1.50000
H38F  2    0.711745    0.213967    0.164981   -51.00000   -1.50000
AFIX  66
PART 0
C39   1    0.901042    0.178325    0.312277    11.00000    0.03559    0.04737 =
         0.06237   -0.01947    0.00514    0.01125
C44   1    0.905738    0.101104    0.303307    11.00000    0.04270    0.04406 =
         0.08991   -0.02150    0.00140    0.00554
AFIX  43
H44   2    0.808477    0.079711    0.300393    11.00000   -1.20000
AFIX  65
C43   1    1.054254    0.055518    0.298646    11.00000    0.05336    0.04936 =
         0.13535   -0.04416    0.01058    0.00812
AFIX  43
H43   2    1.057429    0.003297    0.292580    11.00000   -1.20000
AFIX  65
C42   1    1.198076    0.087152    0.302955    11.00000    0.03966    0.06036 =
         0.08858   -0.02596    0.00554    0.00845
C41   1    1.193383    0.164372    0.311925    11.00000    0.04211    0.08049 =
         0.11971   -0.05602    0.01907   -0.00678
AFIX  43
H41   2    1.290645    0.185765    0.314839    11.00000   -1.20000
AFIX  65
C40   1    1.044868    0.209959    0.316586    11.00000    0.04535    0.07502 =
         0.12426   -0.05909    0.01257   -0.00750
AFIX  43
H40   2    1.041694    0.262180    0.322652    11.00000   -1.20000
AFIX   0
C45   1    1.358495    0.041374    0.298382    11.00000    0.05324    0.07050 =
         0.17063   -0.06856    0.00103    0.01871
PART 1
AFIX  43
H45   2    1.358646   -0.014840    0.301410    21.00000   -1.20000
AFIX  43
PART 2
H45A  2    1.451040    0.069541    0.292871   -21.00000   -1.20000
AFIX   0
PART 0
C46   1    0.678101    0.151089    0.460261    11.00000    0.07989    0.07325 =
         0.06701   -0.00893   -0.00760   -0.01336
AFIX  13
H46   2    0.591536    0.166479    0.490761    11.00000   -1.20000
AFIX   0
C47   1    0.665743    0.061973    0.467544    11.00000    0.10093    0.07881 =
         0.07914   -0.00770   -0.00419   -0.02387
AFIX 137
H47A  2    0.614792    0.062170    0.423895    11.00000   -1.50000
H47B  2    0.600789    0.035229    0.509911    11.00000   -1.50000
H47C  2    0.773617    0.030604    0.473558    11.00000   -1.50000
AFIX   0
C48   1    0.838869    0.156195    0.491312    11.00000    0.09182    0.08233 =
         0.07621   -0.00684   -0.01880   -0.02172
AFIX 137
H48A  2    0.927157    0.134687    0.466721    11.00000   -1.50000
H48B  2    0.844178    0.122360    0.543294    11.00000   -1.50000
H48C  2    0.848253    0.214809    0.483811    11.00000   -1.50000
AFIX   0
HKLF 4


REM  ne0245.res in P-1
REM wR2 = 0.1994, GooF = S = 1.011, Restrained GooF = 0.979 for all data
REM R1 = 0.0609 for 5489 Fo > 4sig(Fo) and 0.1083 for all 9020 data
REM 568 parameters refined using 649 restraints

END

WGHT      0.1170      0.0000

REM Highest difference peak  1.914,  deepest hole -2.617,  1-sigma level  0.311
Q1    1   0.3566  0.3635  0.2901  11.00000  0.05    1.91
Q2    1  -0.0744  0.5187  0.3605  11.00000  0.05    1.90
Q3    1   0.2406  0.3966  0.1896  11.00000  0.05    1.88
Q4    1   0.0641  0.4817  0.3415  11.00000  0.05    1.85
Q5    1   0.4087  0.2005  0.4205  11.00000  0.05    1.77
Q6    1   0.2463  0.3013  0.3588  11.00000  0.05    1.75
Q7    1   0.5042  0.2774  0.4087  11.00000  0.05    1.72
Q8    1   0.4158  0.2108  0.3991  11.00000  0.05    1.71
Q9    1   0.3450  0.4616  0.2700  11.00000  0.05    1.65
Q10   1   0.4608  0.3306  0.4156  11.00000  0.05    1.64
;
_shelx_res_checksum              98291
_shelx_fab_file                  
;
-9 -9 1 1.6826 -0.5113
-9 -8 1 2.4342 0.6519
-9 -8 2 1.1777 0.2950
-9 -8 3 -1.1945 -0.0184
-9 -7 1 0.6016 -0.1253
-9 -7 2 3.1705 -0.7170
-9 -7 3 1.1259 -0.5003
-9 -7 4 -2.3898 -0.0662
-9 -6 1 -0.6373 -0.8057
-9 -6 2 3.6888 -0.2072
-9 -6 3 2.9193 0.3777
-9 -6 4 -2.6319 0.3991
-9 -6 5 -5.4848 -0.0024
-9 -5 1 -1.8965 0.5397
-9 -5 2 -0.1911 0.8340
-9 -5 3 1.4715 0.3519
-9 -5 4 -1.4672 -0.2772
-9 -5 5 -5.9599 -0.5317
-9 -5 6 -5.6131 -0.3696
-9 -4 1 -3.4878 0.7052
-9 -4 2 -5.3820 -0.1305
-9 -4 3 -1.9205 -0.6687
-9 -4 4 0.1961 -0.5175
-9 -4 5 -3.4165 -0.1255
-9 -4 6 -6.5699 0.0065
-9 -4 7 -4.4097 -0.0778
-9 -3 1 -2.9549 -0.7806
-9 -3 2 -7.5440 -0.7862
-9 -3 3 -6.3167 -0.1483
-9 -3 4 -1.2364 0.4432
-9 -3 5 -1.0574 0.4590
-9 -3 6 -4.7670 0.0546
-9 -3 7 -4.9547 -0.2469
-9 -2 1 -2.1838 -0.3432
-9 -2 2 -7.7190 0.4675
-9 -2 3 -10.3443 0.7236
-9 -2 4 -5.0897 0.3544
-9 -2 5 -0.1157 -0.1197
-9 -2 6 -0.9991 -0.3008
-9 -2 7 -2.7027 -0.2688
-9 -2 8 -1.1126 -0.2721
-9 -1 1 -4.6613 0.8924
-9 -1 2 -6.7051 0.5786
-9 -1 3 -9.2781 -0.1882
-9 -1 4 -5.9572 -0.6617
-9 -1 5 -0.0417 -0.4921
-9 -1 6 1.5996 -0.0196
-9 -1 7 -0.0272 0.1857
-9 -1 8 -0.2515 0.0259
-9 0 1 -7.1263 0.0126
-9 0 2 -3.0112 -0.6539
-9 0 3 -2.2480 -0.6876
-9 0 4 -2.5497 -0.2247
-9 0 5 -0.9381 0.2070
-9 0 6 0.7076 0.3703
-9 0 7 0.6248 0.2852
-9 0 8 0.0405 0.0401
-9 1 1 -5.7470 -0.6920
-9 1 2 0.8128 -0.3057
-9 1 3 4.1523 0.3868
-9 1 4 1.5059 0.6857
-9 1 5 -1.6155 0.2980
-9 1 6 -1.5073 -0.1900
-9 1 7 -0.0827 -0.2825
-9 1 8 0.1411 -0.2419
-9 2 1 -2.9059 0.3049
-9 2 2 1.3883 0.5013
-9 2 3 5.6796 0.4448
-9 2 4 4.1978 0.1693
-9 2 5 -0.2096 -0.3485
-9 2 6 -1.8447 -0.6861
-9 2 7 -0.5198 -0.4801
-9 2 8 0.2709 -0.1226
-9 3 1 -0.6609 0.4709
-9 3 2 0.9492 -0.1784
-9 3 3 4.6038 -0.5314
-9 3 4 5.0995 -0.3246
-9 3 5 1.9013 -0.1621
-9 3 6 -0.6038 -0.2816
-9 3 7 -0.4541 -0.2265
-9 3 8 0.1312 0.0260
-9 4 1 1.5924 -0.1032
-9 4 2 1.7010 -0.3970
-9 4 3 3.0162 -0.3502
-9 4 4 3.7593 0.0889
-9 4 5 2.4584 0.2861
-9 4 6 0.6749 -0.0614
-9 4 7 0.0135 -0.3897
-9 5 1 2.3025 0.4802
-9 5 2 1.7109 0.4859
-9 5 3 1.4887 0.1571
-9 5 4 2.1390 -0.0082
-9 5 5 2.3626 -0.0376
-9 5 6 1.6402 -0.2989
-8 -12 1 -2.4009 0.2025
-8 -12 2 -2.6213 -0.4378
-8 -11 1 -3.2831 -0.7289
-8 -11 2 -3.6159 -1.2030
-8 -11 3 -1.4577 -0.3837
-8 -10 1 -3.7397 -0.6107
-8 -10 2 -4.7047 -0.1341
-8 -10 3 -4.3413 0.5240
-8 -10 4 -2.3460 0.7501
-8 -10 5 -0.8766 0.2982
-8 -9 1 -6.2711 0.9263
-8 -9 2 -6.9313 0.6695
-8 -9 3 -6.7668 0.0219
-8 -9 4 -4.8835 -0.3552
-8 -9 5 -2.2263 -0.4114
-8 -9 6 -0.3609 -0.2577
-8 -8 1 -8.8172 0.4516
-8 -8 2 -7.1345 -0.5814
-8 -8 3 -5.0018 -0.8855
-8 -8 4 -4.3428 -0.3561
-8 -8 5 -3.5216 0.2170
-8 -8 6 -1.5033 0.3099
-8 -8 7 0.0212 0.1361
-8 -7 1 -6.2517 -1.0731
-8 -7 2 -4.1479 -0.7125
-8 -7 3 -1.5417 0.2099
-8 -7 4 -2.6642 0.7800
-8 -7 5 -4.5735 0.5409
-8 -7 6 -3.0562 -0.0920
-8 -7 7 0.1850 -0.3901
-8 -7 8 1.1192 -0.1884
-8 -6 1 -1.1574 0.0139
-8 -6 2 -2.0586 0.8870
-8 -6 3 -0.6545 0.9349
-8 -6 4 -0.9633 0.2645
-8 -6 5 -2.9712 -0.4719
-8 -6 6 -2.6362 -0.7062
-8 -6 7 0.3185 -0.3573
-8 -6 8 1.7695 0.1619
-8 -6 9 0.8433 0.3775
-8 -5 1 0.5136 1.1234
-8 -5 2 -1.2941 0.4135
-8 -5 3 -0.8668 -0.4895
-8 -5 4 0.8151 -0.8059
-8 -5 5 0.4107 -0.4970
-8 -5 6 -1.0376 -0.0294
-8 -5 7 -0.6983 0.2708
-8 -5 8 0.3090 0.3607
-8 -5 9 0.3623 0.2445
-8 -5 10 0.4060 -0.0296
-8 -4 1 0.0850 -0.4976
-8 -4 2 1.2550 -1.0595
-8 -4 3 -0.7601 -0.6921
-8 -4 4 -0.4314 0.1217
-8 -4 5 0.7225 0.6094
-8 -4 6 -0.3396 0.4801
-8 -4 7 -1.8195 0.0763
-8 -4 8 -1.8327 -0.1673
-8 -4 9 -0.8452 -0.2194
-8 -4 10 0.5945 -0.2992
-8 -4 11 1.3294 -0.4396
-8 -3 1 -0.1731 -0.9451
-8 -3 2 3.0101 0.0044
-8 -3 3 -2.5052 0.7783
-8 -3 4 -5.5106 0.7756
-8 -3 5 -2.5334 0.2266
-8 -3 6 -0.0916 -0.2889
-8 -3 7 -1.0310 -0.4651
-8 -3 8 -2.4075 -0.3653
-8 -3 9 -1.8154 -0.1643
-8 -3 10 0.4646 -0.0185
-8 -3 11 1.9621 -0.0561
-8 -2 1 -2.5140 0.7829
-8 -2 2 0.6300 0.9343
-8 -2 3 -4.4539 0.2744
-8 -2 4 -8.4171 -0.5096
-8 -2 5 -4.9209 -0.7463
-8 -2 6 0.0121 -0.3919
-8 -2 7 0.5174 0.0785
-8 -2 8 -1.5409 0.2666
-8 -2 9 -2.1220 0.2456
-8 -2 10 -0.1664 0.2389
-8 -2 11 1.8570 0.1180
-8 -2 12 1.2598 -0.3144
-8 -1 1 -5.2228 0.4404
-8 -1 2 -2.2397 -0.5103
-8 -1 3 -3.0381 -0.9702
-8 -1 4 -5.7665 -0.6232
-8 -1 5 -4.6774 0.0489
-8 -1 6 -1.0649 0.5028
-8 -1 7 0.5871 0.5929
-8 -1 8 -0.2886 0.3572
-8 -1 9 -1.2631 -0.0256
-8 -1 10 -0.3561 -0.1891
-8 -1 11 1.6035 -0.0615
-8 -1 12 1.7793 -0.0485
-8 0 1 -4.0350 -0.8998
-8 0 2 -3.1075 -0.6480
-8 0 3 -1.1272 0.1083
-8 0 4 -1.5572 0.7488
-8 0 5 -2.4284 0.7199
-8 0 6 -1.5628 0.1945
-8 0 7 0.2826 -0.1762
-8 0 8 1.2561 -0.2597
-8 0 9 0.6750 -0.3622
-8 0 10 0.1092 -0.2726
-8 0 11 0.8967 0.3781
-8 0 12 1.3037 1.0086
-8 1 1 -1.6285 0.1223
-8 1 2 -4.2893 0.8194
-8 1 3 -1.8337 0.8209
-8 1 4 1.5289 0.3446
-8 1 5 2.0876 -0.2297
-8 1 6 1.0212 -0.6197
-8 1 7 1.1318 -0.5091
-8 1 8 2.2144 -0.0233
-8 1 9 1.7409 0.2379
-8 1 10 -0.2124 0.2680
-8 1 11 -0.8783 0.6879
-8 1 12 -0.0951 1.2822
-8 2 1 -1.4067 0.7444
-8 2 2 -4.3093 0.2387
-8 2 3 -1.7410 -0.5117
-8 2 4 3.9089 -0.7182
-8 2 5 6.2085 -0.2938
-8 2 6 4.0233 0.1220
-8 2 7 1.7240 0.3327
-8 2 8 1.5919 0.5487
-8 2 9 1.1731 0.5057
-8 2 10 -0.8809 0.0347
-8 2 11 -1.8488 -0.1007
-8 2 12 -0.3709 0.6058
-8 2 13 0.8822 1.2564
-8 3 1 -0.9130 -0.5333
-8 3 2 -0.8387 -0.7362
-8 3 3 0.5539 -0.5350
-8 3 4 3.9494 0.0341
-8 3 5 5.7107 0.6736
-8 3 6 3.9538 0.7929
-8 3 7 1.5054 0.3673
-8 3 8 0.9679 -0.0106
-8 3 9 1.0011 -0.2038
-8 3 10 -0.1130 -0.4777
-8 3 11 -0.8887 -0.4051
-8 3 12 0.1144 0.5888
-8 4 1 -0.2054 -0.2823
-8 4 2 1.5927 0.4182
-8 4 3 1.5239 0.6690
-8 4 4 1.8442 0.4358
-8 4 5 2.6817 0.1869
-8 4 6 2.6095 -0.0080
-8 4 7 1.8202 -0.3302
-8 4 8 1.5025 -0.5473
-8 4 9 1.5029 -0.3607
-8 4 10 0.8662 0.0019
-8 4 11 -0.0861 0.2639
-8 4 12 -0.3160 0.5699
-8 5 1 -2.2156 0.8506
-8 5 2 -0.2581 0.8061
-8 5 3 0.8753 0.2255
-8 5 4 1.4090 -0.4294
-8 5 5 2.0031 -0.6130
-8 5 6 2.3773 -0.3501
-8 5 7 2.1631 -0.1208
-8 5 8 1.4971 -0.1002
-8 5 9 0.8019 -0.0022
-8 5 10 0.2810 0.2013
-8 5 11 -0.1906 0.0850
-8 5 12 -0.5518 -0.3679
-8 6 1 -4.1035 -0.0093
-8 6 2 -2.7072 -0.3339
-8 6 3 0.1359 -0.3085
-8 6 4 2.4065 -0.1528
-8 6 5 3.1701 -0.0488
-8 6 6 2.7523 0.0704
-8 6 7 1.7842 0.2308
-8 6 8 0.4759 0.1455
-8 6 9 -0.6119 -0.2959
-8 6 10 -0.5863 -0.6885
-8 6 11 0.1743 -0.7725
-8 6 12 0.3235 -0.7115
-8 7 1 -2.4223 -0.6169
-8 7 2 -3.5560 -0.0792
-8 7 3 -1.7687 0.4333
-8 7 4 1.6967 0.4911
-8 7 5 3.8768 0.1607
-8 7 6 3.5114 -0.1168
-8 7 7 1.7088 -0.0068
-8 7 8 -0.1403 0.0373
-8 7 9 -1.0914 -0.5526
-8 7 10 -0.5037 -1.1611
-8 7 11 0.7893 -0.8601
-8 8 1 -0.0376 0.5645
-8 8 2 -3.5766 0.6615
-8 8 3 -3.4876 0.1692
-8 8 4 0.4557 -0.2713
-8 8 5 3.9110 -0.2645
-8 8 6 3.8474 -0.1234
-8 8 7 1.5252 0.0372
-8 8 8 -0.4128 0.1833
-8 8 9 -0.8568 -0.0979
-8 8 10 -0.0963 -0.6147
-8 9 1 0.5770 0.8138
-8 9 2 -1.8189 0.0148
-8 9 3 -1.8930 -0.7168
-8 9 4 0.5312 -0.6472
-8 9 5 2.3351 0.0977
-8 9 6 1.7353 0.3995
-8 9 7 0.0990 0.1151
-8 9 8 -0.7372 0.1716
-7 -14 1 1.4899 1.0251
-7 -14 2 0.5068 0.8657
-7 -13 1 -0.0537 0.8763
-7 -13 2 -0.7250 0.2540
-7 -13 3 -0.6972 0.2447
-7 -13 4 0.5705 0.7292
-7 -12 1 -0.1934 -0.1264
-7 -12 2 -0.6512 -0.3574
-7 -12 3 -0.6456 0.1885
-7 -12 4 0.7987 0.9739
-7 -12 5 1.4109 0.9473
-7 -11 1 1.8402 -0.3775
-7 -11 2 0.5053 0.1563
-7 -11 3 -1.0225 0.5219
-7 -11 4 0.1598 0.5386
-7 -11 5 1.9047 0.2128
-7 -11 6 1.0317 -0.0281
-7 -11 7 -0.5970 0.1804
-7 -10 1 3.0367 0.5790
-7 -10 2 0.7519 0.5325
-7 -10 3 -1.4369 -0.1097
-7 -10 4 -0.2975 -0.5472
-7 -10 5 2.4950 -0.3207
-7 -10 6 2.0979 0.3197
-7 -10 7 -0.8381 0.7878
-7 -10 8 -1.5988 0.5809
-7 -9 1 1.8891 0.4313
-7 -9 2 0.3957 -0.4749
-7 -9 3 -0.8936 -0.8703
-7 -9 4 -0.6686 -0.4167
-7 -9 5 1.2024 0.3641
-7 -9 6 1.3681 0.7461
-7 -9 7 -1.1859 0.5107
-7 -9 8 -2.4145 -0.0897
-7 -9 9 -0.3477 -0.5760
-7 -8 1 0.8764 -0.7423
-7 -8 2 0.3490 -0.7420
-7 -8 3 -0.8672 0.0310
-7 -8 4 -2.6823 0.7264
-7 -8 5 -2.5586 0.6429
-7 -8 6 -0.7985 -0.0090
-7 -8 7 -0.4931 -0.4874
-7 -8 8 -1.4932 -0.4820
-7 -8 9 -0.8868 -0.2533
-7 -8 10 0.6820 0.0623
-7 -7 1 0.1229 -0.2116
-7 -7 2 -0.6850 0.5424
-7 -7 3 -2.3125 0.8303
-7 -7 4 -4.8625 0.3992
-7 -7 5 -5.4693 -0.3710
-7 -7 6 -2.4274 -0.7826
-7 -7 7 0.6768 -0.5034
-7 -7 8 0.2623 0.0438
-7 -7 9 -1.2354 0.2061
-7 -7 10 -0.6540 0.0559
-7 -7 11 0.1227 0.2032
-7 -6 1 -2.7348 0.8607
-7 -6 2 -2.0583 0.5112
-7 -6 3 -1.9279 -0.2607
-7 -6 4 -3.6499 -0.7214
-7 -6 5 -5.2936 -0.5830
-7 -6 6 -3.4703 -0.1176
-7 -6 7 0.5793 0.2632
-7 -6 8 1.7013 0.3153
-7 -6 9 -0.3445 0.0266
-7 -6 10 -0.8789 -0.2338
-7 -6 11 0.3512 0.0639
-7 -6 12 -0.1148 0.7278
-7 -5 1 -5.8872 -0.0832
-7 -5 2 -1.0520 -0.7467
-7 -5 3 1.7388 -0.7532
-7 -5 4 -0.1435 -0.1711
-7 -5 5 -3.8361 0.4071
-7 -5 6 -4.2492 0.4966
-7 -5 7 -0.2316 0.1703
-7 -5 8 2.8580 -0.1433
-7 -5 9 1.5030 -0.2290
-7 -5 10 -0.2136 -0.1537
-7 -5 11 0.6649 0.1047
-7 -5 12 0.7504 0.4778
-7 -4 1 -6.3517 -0.7584
-7 -4 2 0.7967 -0.2274
-7 -4 3 4.5379 0.4430
-7 -4 4 1.9514 0.6430
-7 -4 5 -2.3724 0.3050
-7 -4 6 -3.4479 -0.1736
-7 -4 7 -0.0813 -0.3987
-7 -4 8 3.3732 -0.2647
-7 -4 9 2.4268 0.0196
-7 -4 10 -0.0201 0.1571
-7 -4 11 0.6306 0.1327
-7 -4 12 1.8268 0.1420
-7 -4 13 0.0513 0.1173
-7 -3 1 -5.3686 0.4533
-7 -3 2 0.6376 0.7736
-7 -3 3 4.5449 0.4383
-7 -3 4 2.6830 -0.2124
-7 -3 5 -0.4685 -0.5936
-7 -3 6 -1.3484 -0.4596
-7 -3 7 0.3822 -0.0508
-7 -3 8 2.4267 0.2718
-7 -3 9 1.5413 0.3601
-7 -3 10 -0.7641 0.2623
-7 -3 11 -0.0099 0.0988
-7 -3 12 2.3547 -0.0333
-7 -3 13 1.5992 -0.1800
-7 -3 14 -0.9796 -0.4260
-7 -2 1 -3.4109 0.5061
-7 -2 2 0.9734 -0.1662
-7 -2 3 4.4817 -0.6585
-7 -2 4 3.0072 -0.5896
-7 -2 5 0.3875 -0.1080
-7 -2 6 -0.5822 0.3450
-7 -2 7 -0.1835 0.5023
-7 -2 8 0.7117 0.3986
-7 -2 9 0.2533 0.1723
-7 -2 10 -1.3619 -0.0411
-7 -2 11 -0.6162 -0.1251
-7 -2 12 2.3646 -0.1156
-7 -2 13 2.9219 -0.2165
-7 -2 14 0.6202 -0.4803
-7 -1 1 0.8987 -0.7047
-7 -1 2 3.5679 -0.6019
-7 -1 3 4.2280 -0.0234
-7 -1 4 1.3578 0.5071
-7 -1 5 -1.0061 0.6294
-7 -1 6 -1.1257 0.3512
-7 -1 7 -0.5186 -0.0028
-7 -1 8 0.2537 -0.1439
-7 -1 9 0.4321 -0.1501
-7 -1 10 -0.5986 -0.1789
-7 -1 11 -0.4718 -0.0925
-7 -1 12 1.9369 0.1654
-7 -1 13 3.1377 0.2060
-7 -1 14 1.4870 -0.1888
-7 -1 15 0.0685 -0.5402
-7 0 1 4.1174 -0.1034
-7 0 2 4.3948 0.6179
-7 0 3 1.8036 0.8323
-7 0 4 -1.4604 0.4050
-7 0 5 -1.8852 -0.1569
-7 0 6 -0.1515 -0.4583
-7 0 7 0.8797 -0.4391
-7 0 8 1.2602 -0.1347
-7 0 9 1.5096 0.2110
-7 0 10 0.5982 0.2514
-7 0 11 -0.3021 0.0993
-7 0 12 0.8670 0.1278
-7 0 13 2.2683 0.1763
-7 0 14 1.5542 -0.1367
-7 0 15 0.3492 -0.4997
-7 1 1 2.4448 0.7092
-7 1 2 2.2541 0.3414
-7 1 3 -0.3554 -0.2606
-7 1 4 -2.1299 -0.6608
-7 1 5 -0.6335 -0.5173
-7 1 6 1.8433 -0.0687
-7 1 7 2.2633 0.2182
-7 1 8 1.6604 0.3514
-7 1 9 1.5992 0.4426
-7 1 10 0.9175 0.1818
-7 1 11 -0.2303 -0.4249
-7 1 12 0.3458 -0.6210
-7 1 13 1.8626 -0.1135
-7 1 14 1.6645 0.3112
-7 1 15 0.3214 0.1367
-7 2 1 -0.3908 -0.4421
-7 2 2 0.9084 -0.8678
-7 2 3 -0.2592 -0.6164
-7 2 4 -1.4943 -0.0426
-7 2 5 -0.1522 0.4525
-7 2 6 1.9163 0.6158
-7 2 7 1.9686 0.3380
-7 2 8 1.0891 -0.0894
-7 2 9 1.0965 -0.2869
-7 2 10 1.0289 -0.4255
-7 2 11 0.4110 -0.7047
-7 2 12 0.8054 -0.5688
-7 2 13 1.8655 0.3212
-7 2 14 1.4924 0.9949
-7 2 15 0.1304 0.5198
-7 3 1 -0.8089 -0.6028
-7 3 2 0.3114 -0.0022
-7 3 3 -0.4745 0.6001
-7 3 4 -1.8549 0.6577
-7 3 5 -0.9972 0.2306
-7 3 6 0.9824 -0.2029
-7 3 7 1.4454 -0.4722
-7 3 8 0.8955 -0.6237
-7 3 9 0.9042 -0.4924
-7 3 10 0.9092 -0.0876
-7 3 11 0.4930 0.1578
-7 3 12 0.8123 0.1481
-7 3 13 1.7094 0.2775
-7 3 14 1.7183 0.4235
-7 3 15 1.1646 0.0435
-7 4 1 -1.0333 0.6924
-7 4 2 -1.3075 0.6980
-7 4 3 -1.1685 0.2319
-7 4 4 -1.2916 -0.3826
-7 4 5 -0.2715 -0.7750
-7 4 6 1.2222 -0.6973
-7 4 7 1.3342 -0.2835
-7 4 8 0.5169 0.0625
-7 4 9 0.0535 0.2381
-7 4 10 -0.2996 0.4076
-7 4 11 -0.4520 0.3676
-7 4 12 0.6713 -0.1377
-7 4 13 2.4124 -0.5900
-7 4 14 2.9842 -0.3670
-7 4 15 2.6460 0.1247
-7 5 1 -0.8902 0.0641
-7 5 2 -1.4012 -0.5705
-7 5 3 -0.2848 -0.7889
-7 5 4 0.3638 -0.5100
-7 5 5 0.8991 -0.0982
-7 5 6 1.3797 0.1575
-7 5 7 0.8077 0.3495
-7 5 8 -0.3853 0.4433
-7 5 9 -1.0487 0.1887
-7 5 10 -1.2307 -0.2318
-7 5 11 -0.7955 -0.3991
-7 5 12 0.9580 -0.3787
-7 5 13 2.8403 -0.3172
-7 5 14 2.8916 0.0038
-7 5 15 1.9873 0.4108
-7 6 1 1.7421 -0.9417
-7 6 2 0.3425 -0.5080
-7 6 3 -0.1550 0.1289
-7 6 4 -0.5006 0.5452
-7 6 5 -0.1517 0.5804
-7 6 6 0.8757 0.2298
-7 6 7 0.9899 -0.1125
-7 6 8 -0.0678 -0.1473
-7 6 9 -0.8710 -0.2270
-7 6 10 -1.0028 -0.4609
-7 6 11 -0.8425 -0.2502
-7 6 12 -0.1072 0.3769
-7 6 13 0.7767 0.5025
-7 6 14 0.6268 -0.0350
-7 6 15 0.2458 -0.4484
-7 7 1 3.4835 0.3343
-7 7 2 0.3496 0.8274
-7 7 3 -1.9272 0.5649
-7 7 4 -2.4835 -0.0390
-7 7 5 -1.2845 -0.2390
-7 7 6 0.9555 -0.2144
-7 7 7 2.0832 -0.3022
-7 7 8 1.0999 -0.1597
-7 7 9 -0.3825 0.2329
-7 7 10 -1.1135 0.3757
-7 7 11 -1.6593 0.3609
-7 7 12 -2.0833 0.4232
-7 7 13 -1.6771 0.0633
-7 7 14 -0.8416 -0.7516
-7 7 15 -0.1448 -0.9808
-7 8 1 1.7733 0.8478
-7 8 2 -0.4590 0.2307
-7 8 3 -1.5596 -0.4754
-7 8 4 -1.2430 -0.8251
-7 8 5 -0.4935 -0.3594
-7 8 6 0.7482 0.2887
-7 8 7 1.8142 0.2798
-7 8 8 1.1833 0.1584
-7 8 9 -0.6188 0.5574
-7 8 10 -1.6608 0.7606
-7 8 11 -1.8254 0.2670
-7 8 12 -1.9674 -0.2356
-7 8 13 -1.6249 -0.3773
-7 8 14 -0.5434 -0.4375
-7 9 1 0.0061 -0.5865
-7 9 2 0.1076 -0.5504
-7 9 3 0.8022 0.0165
-7 9 4 1.7289 0.1182
-7 9 5 1.1433 0.0495
-7 9 6 0.1067 0.2615
-7 9 7 0.3465 0.2750
-7 9 8 0.4885 0.0912
-7 9 9 -0.7990 0.2972
-7 9 10 -1.6589 0.5518
-7 9 11 -0.8359 0.2955
-7 9 12 -0.0328 0.0643
-7 9 13 -0.1371 0.2700
-7 10 1 -0.6796 -0.6717
-7 10 2 -0.7948 0.3627
-7 10 3 0.5748 1.1201
-7 10 4 3.2919 0.4223
-7 10 5 3.4705 -0.6439
-7 10 6 0.7793 -0.4593
-7 10 7 -0.8444 0.3224
-7 10 8 -0.5314 0.3961
-7 10 9 -0.7917 0.1453
-7 10 10 -1.3636 0.3342
-7 10 11 -0.3149 0.7204
-7 10 12 1.0605 0.9368
-7 11 1 -2.2013 0.2293
-7 11 2 -3.8288 0.2744
-7 11 3 -1.7883 0.2655
-7 11 4 3.3342 -0.2057
-7 11 5 5.0724 -0.6739
-7 11 6 1.1742 -0.1407
-7 11 7 -2.4520 0.7342
-7 11 8 -1.8632 0.6203
-7 11 9 -0.3896 0.0082
-7 11 10 -0.6499 0.1566
-7 11 11 -0.5712 0.8765
-7 12 2 -4.9290 -1.0333
-7 12 3 -3.2333 -0.5529
-7 12 4 1.3452 0.3470
-7 12 5 2.9382 0.4181
-7 12 6 -0.7660 0.1234
-7 12 7 -3.9145 0.1935
-7 12 8 -2.0363 0.3022
-6 -15 1 0.2611 0.8997
-6 -15 2 -0.0701 0.2646
-6 -15 3 -0.6373 -0.5349
-6 -14 1 0.4415 0.3085
-6 -14 2 0.7563 -0.3044
-6 -14 3 0.2148 -0.5794
-6 -14 4 0.1941 0.1845
-6 -14 5 0.5073 0.7870
-6 -13 1 0.9222 -0.4224
-6 -13 2 1.9138 -0.2019
-6 -13 3 0.9444 0.2836
-6 -13 4 -0.1413 0.8993
-6 -13 5 0.1738 0.7854
-6 -13 6 0.5966 -0.2759
-6 -12 1 0.7104 -0.1120
-6 -12 2 1.5405 0.4757
-6 -12 3 0.7845 0.6366
-6 -12 4 -0.2912 0.3970
-6 -12 5 0.6504 -0.0732
-6 -12 6 1.8814 -0.5685
-6 -12 7 1.6458 -0.5091
-6 -12 8 1.4785 0.1344
-6 -11 1 -0.7189 0.5309
-6 -11 2 -0.1012 0.3514
-6 -11 3 0.9665 -0.2463
-6 -11 4 1.2644 -0.5601
-6 -11 5 2.2220 -0.2821
-6 -11 6 2.8634 0.1319
-6 -11 7 1.3507 0.3657
-6 -11 8 0.0218 0.3773
-6 -11 9 1.1631 -0.0165
-6 -10 1 -1.7569 0.1724
-6 -10 2 -0.6866 -0.5006
-6 -10 3 2.2869 -0.7690
-6 -10 4 3.5096 -0.2791
-6 -10 5 3.2692 0.4456
-6 -10 6 2.7766 0.5820
-6 -10 7 1.0413 0.1619
-6 -10 8 -0.7400 -0.1822
-6 -10 9 0.4197 -0.3345
-6 -10 10 2.7421 -0.3956
-6 -9 1 -0.8626 -0.4689
-6 -9 2 0.1771 -0.4115
-6 -9 3 3.0235 0.0698
-6 -9 4 4.0867 0.5176
-6 -9 5 3.0776 0.4253
-6 -9 6 2.6443 -0.1780
-6 -9 7 2.2865 -0.5700
-6 -9 8 0.5729 -0.2298
-6 -9 9 -0.1312 0.2592
-6 -9 10 1.4846 0.1740
-6 -9 11 1.9163 -0.0705
-6 -8 1 0.3944 -0.0980
-6 -8 2 0.3268 0.3944
-6 -8 3 2.0359 0.5283
-6 -8 4 3.2791 0.1359
-6 -8 5 2.6985 -0.3966
-6 -8 6 2.5251 -0.5744
-6 -8 7 3.2432 -0.2074
-6 -8 8 2.0982 0.4134
-6 -8 9 -0.2840 0.5308
-6 -8 10 -0.2021 -0.1820
-6 -8 11 1.3915 -0.7609
-6 -8 12 0.7460 -0.2591
-6 -7 1 -0.0493 0.2904
-6 -7 2 -0.7908 0.1674
-6 -7 3 0.8139 -0.1861
-6 -7 4 2.5872 -0.4178
-6 -7 5 1.8598 -0.2293
-6 -7 6 0.3840 0.1951
-6 -7 7 1.1644 0.3897
-6 -7 8 2.2967 0.2116
-6 -7 9 1.1166 -0.2102
-6 -7 10 0.0727 -0.7047
-6 -7 11 1.1020 -0.7216
-6 -7 12 1.1354 0.2112
-6 -7 13 -0.9911 1.2585
-6 -6 1 -1.2915 -0.1572
-6 -6 2 -2.0570 -0.4351
-6 -6 3 -0.2394 -0.3162
-6 -6 4 1.3557 0.1110
-6 -6 5 -0.1856 0.4549
-6 -6 6 -3.1609 0.3888
-6 -6 7 -2.5211 -0.0713
-6 -6 8 1.5512 -0.4636
-6 -6 9 3.3262 -0.4048
-6 -6 10 1.6433 -0.1668
-6 -6 11 0.5744 -0.0580
-6 -6 12 0.5204 0.2454
-6 -6 13 -0.8432 0.8033
-6 -6 14 -1.9693 0.8691
-6 -5 1 -2.1715 -0.1523
-6 -5 2 -3.7032 -0.0108
-6 -5 3 -2.2496 0.2556
-6 -5 4 -0.5713 0.3477
-6 -5 5 -1.4315 0.0970
-6 -5 6 -4.3439 -0.2563
-6 -5 7 -4.6014 -0.3982
-6 -5 8 -0.0804 -0.2135
-6 -5 9 3.8139 0.1679
-6 -5 10 2.8490 0.3062
-6 -5 11 0.6960 -0.0465
-6 -5 12 0.6556 -0.2943
-6 -5 13 0.3748 0.2147
-6 -5 14 -1.1407 0.9569
-6 -4 1 -3.0521 0.3543
-6 -4 2 -5.2370 0.2732
-6 -4 3 -3.6743 0.0255
-6 -4 4 -1.1085 -0.2301
-6 -4 5 -0.2713 -0.3468
-6 -4 6 -2.2662 -0.2051
-6 -4 7 -4.2192 0.0715
-6 -4 8 -1.8793 0.2110
-6 -4 9 2.6000 0.1785
-6 -4 10 3.5816 0.0767
-6 -4 11 1.8123 -0.0866
-6 -4 12 1.3956 -0.1076
-6 -4 13 1.3644 0.3227
-6 -4 14 -0.4890 0.8664
-6 -4 15 -1.9845 0.7726
-6 -3 1 -3.1540 -0.0280
-6 -3 2 -4.1872 -0.2785
-6 -3 3 -2.0742 -0.3080
-6 -3 4 0.1845 -0.1197
-6 -3 5 1.2863 0.0995
-6 -3 6 0.4103 0.2230
-6 -3 7 -1.9496 0.1957
-6 -3 8 -1.9463 0.0261
-6 -3 9 1.3838 -0.0865
-6 -3 10 3.3076 0.0415
-6 -3 11 2.0616 0.2352
-6 -3 12 1.2548 0.2422
-6 -3 13 1.6445 0.1585
-6 -3 14 0.6250 0.1338
-6 -3 15 -1.1136 0.0551
-6 -3 16 -1.0388 -0.0893
-6 -2 1 -1.7287 -0.4709
-6 -2 2 -0.8367 -0.1498
-6 -2 3 1.2869 0.2837
-6 -2 4 1.6530 0.4329
-6 -2 5 1.5182 0.2292
-6 -2 6 1.8686 -0.0208
-6 -2 7 0.8756 -0.0864
-6 -2 8 -0.4400 -0.0434
-6 -2 9 0.5025 0.0030
-6 -2 10 1.7943 0.0763
-6 -2 11 1.0798 0.1371
-6 -2 12 0.6254 0.0878
-6 -2 13 1.8468 -0.0089
-6 -2 14 2.0788 -0.0130
-6 -2 15 0.3576 0.0682
-6 -2 16 -0.8508 0.1354
-6 -1 1 -0.8273 0.2448
-6 -1 2 1.3580 0.4965
-6 -1 3 3.7845 0.3996
-6 -1 4 2.9767 0.0123
-6 -1 5 1.4337 -0.3128
-6 -1 6 1.9994 -0.2599
-6 -1 7 2.2574 0.0270
-6 -1 8 0.7639 0.1526
-6 -1 9 0.0735 0.0433
-6 -1 10 0.5499 -0.0433
-6 -1 11 0.2058 0.0225
-6 -1 12 -0.0288 0.1377
-6 -1 13 1.3764 0.1959
-6 -1 14 2.4508 0.1426
-6 -1 15 1.3378 -0.0299
-6 -1 16 -0.3728 -0.2093
-6 0 1 -1.5589 0.5233
-6 0 2 1.6315 -0.0377
-6 0 3 5.0283 -0.4923
-6 0 4 4.2058 -0.5173
-6 0 5 1.4980 -0.2060
-6 0 6 1.1278 0.1640
-6 0 7 1.8277 0.3010
-6 0 8 1.1454 0.1372
-6 0 9 0.3287 -0.0277
-6 0 10 0.2614 0.0557
-6 0 11 -0.2565 0.1819
-6 0 12 -0.6571 0.0820
-6 0 13 0.5204 -0.1175
-6 0 14 2.0571 -0.2190
-6 0 15 1.9675 -0.2843
-6 0 16 0.6155 -0.3262
-6 0 17 -0.3672 -0.1936
-6 1 1 -1.3881 -0.4600
-6 1 2 2.0116 -0.7550
-6 1 3 4.8950 -0.4552
-6 1 4 3.4867 0.1423
-6 1 5 0.4246 0.4599
-6 1 6 0.0329 0.3515
-6 1 7 1.3025 0.0760
-6 1 8 1.4121 -0.1272
-6 1 9 0.7538 -0.1280
-6 1 10 0.2817 0.0358
-6 1 11 -0.3695 0.0586
-6 1 12 -0.6265 -0.2153
-6 1 13 0.2351 -0.4098
-6 1 14 1.1520 -0.2062
-6 1 15 1.1334 0.0641
-6 1 16 0.4849 0.0204
-6 1 17 -0.3507 -0.1280
-6 2 1 0.4002 -0.5072
-6 2 2 2.2186 0.0735
-6 2 3 2.6769 0.5650
-6 2 4 0.2257 0.5963
-6 2 5 -1.7336 0.1640
-6 2 6 -0.2919 -0.2848
-6 2 7 1.9193 -0.3652
-6 2 8 1.8894 -0.2146
-6 2 9 0.7145 -0.1203
-6 2 10 -0.1173 -0.0518
-6 2 11 -0.7486 0.0405
-6 2 12 -0.7716 0.0015
-6 2 13 -0.2471 -0.1019
-6 2 14 -0.5416 -0.0046
-6 2 15 -1.2179 0.1222
-6 2 16 -0.6814 -0.1260
-6 2 17 0.1333 -0.5601
-6 3 1 0.6686 0.5602
-6 3 2 0.9803 0.6792
-6 3 3 0.2136 0.2880
-6 3 4 -2.3335 -0.2783
-6 3 5 -3.1372 -0.5937
-6 3 6 -0.1733 -0.4796
-6 3 7 2.5680 -0.0766
-6 3 8 1.7681 0.2325
-6 3 9 -0.3975 0.1889
-6 3 10 -1.6162 0.0163
-6 3 11 -2.1887 0.0288
-6 3 12 -1.8188 0.0599
-6 3 13 -0.7649 -0.1166
-6 3 14 -1.2636 -0.2322
-6 3 15 -2.6521 -0.1119
-6 3 16 -1.5082 -0.1593
-6 3 17 1.1747 -0.5474
-6 4 1 -0.8471 0.2295
-6 4 2 -0.0755 -0.3370
-6 4 3 0.1147 -0.6595
-6 4 4 -2.1384 -0.5215
-6 4 5 -3.6828 -0.0485
-6 4 6 -1.2933 0.3606
-6 4 7 1.5660 0.4778
-6 4 8 0.6861 0.3658
-6 4 9 -1.8900 0.0683
-6 4 10 -3.0072 -0.3073
-6 4 11 -3.0283 -0.4268
-6 4 12 -2.1080 -0.2109
-6 4 13 -0.2809 -0.0068
-6 4 14 -0.3084 0.0677
-6 4 15 -2.4157 0.1750
-6 4 16 -1.8595 0.1126
-6 4 17 1.9346 -0.3568
-6 4 18 3.3201 -0.7543
-6 5 1 -0.8633 -0.6914
-6 5 2 0.0463 -0.5380
-6 5 3 0.6086 -0.0138
-6 5 4 -1.6264 0.4670
-6 5 5 -4.4418 0.6703
-6 5 6 -3.2774 0.4870
-6 5 7 0.0831 0.0182
-6 5 8 0.4436 -0.3317
-6 5 9 -1.6069 -0.3870
-6 5 10 -2.3553 -0.3622
-6 5 11 -1.8890 -0.2223
-6 5 12 -1.2689 0.2169
-6 5 13 0.0402 0.5899
-6 5 14 0.4510 0.4578
-6 5 15 -1.2728 0.0971
-6 5 16 -1.2378 -0.1087
-6 5 17 2.5720 -0.2853
-6 5 18 4.6871 -0.4456
-6 6 1 0.5468 0.0744
-6 6 2 -0.3533 0.5303
-6 6 3 -0.7160 0.6562
-6 6 4 -2.0734 0.3225
-6 6 5 -4.2997 -0.0887
-6 6 6 -3.6616 -0.2974
-6 6 7 -0.0719 -0.4288
-6 6 8 1.5594 -0.3909
-6 6 9 0.0274 0.0074
-6 6 10 -0.9568 0.4145
-6 6 11 -0.5013 0.4737
-6 6 12 -0.4530 0.4078
-6 6 13 -0.2784 0.3284
-6 6 14 0.4592 0.0332
-6 6 15 0.1915 -0.2091
-6 6 16 0.0967 0.0188
-6 6 17 2.4403 0.3568
-6 7 1 1.3548 0.5435
-6 7 2 -0.4564 0.1331
-6 7 3 -1.6033 -0.2108
-6 7 4 -2.0168 -0.4766
-6 7 5 -3.0455 -0.4904
-6 7 6 -3.0060 -0.1208
-6 7 7 -0.3847 0.2289
-6 7 8 1.6257 0.3148
-6 7 9 0.5005 0.4086
-6 7 10 -0.8076 0.4516
-6 7 11 -0.0151 0.1326
-6 7 12 0.6088 -0.2219
-6 7 13 -0.0122 -0.1566
-6 7 14 -0.1452 0.1044
-6 7 15 0.1669 0.3215
-6 7 16 0.1780 0.6233
-6 7 17 1.0122 0.7772
-6 8 1 2.1429 -0.5663
-6 8 2 1.4042 -0.7673
-6 8 3 -0.9868 -0.2539
-6 8 4 -2.5564 0.2109
-6 8 5 -3.2943 0.2418
-6 8 6 -3.3617 0.2842
-6 8 7 -1.6510 0.4035
-6 8 8 0.3733 0.2139
-6 8 9 -0.1474 -0.1599
-6 8 10 -1.5547 -0.3607
-6 8 11 -0.5038 -0.3620
-6 8 12 1.1936 -0.1037
-6 8 13 0.3429 0.3971
-6 8 14 -1.3770 0.6447
-6 8 15 -1.3675 0.4362
-6 8 16 -0.4851 0.2974
-6 8 17 0.1144 0.4019
-6 9 1 2.0562 -0.4107
-6 9 2 2.1162 0.0312
-6 9 3 -1.5502 0.5408
-6 9 4 -4.6458 0.5918
-6 9 5 -4.7283 0.0750
-6 9 6 -3.4034 -0.2723
-6 9 7 -1.6901 -0.1597
-6 9 8 -0.0907 -0.1562
-6 9 9 -0.6621 -0.4150
-6 9 10 -2.8897 -0.4405
-6 9 11 -2.8013 -0.0642
-6 9 12 -0.2811 0.4127
-6 9 13 0.4345 0.5958
-6 9 14 -1.0168 0.2047
-6 9 15 -1.1631 -0.3902
-6 9 16 0.1485 -0.3273
-6 10 1 -0.8469 0.7695
-6 10 2 0.0568 0.2627
-6 10 3 -2.3725 -0.3207
-6 10 4 -5.2718 -0.3916
-6 10 5 -5.0378 -0.2741
-6 10 6 -2.7990 -0.2004
-6 10 7 -0.7907 -0.0997
-6 10 8 0.4337 -0.0583
-6 10 9 -0.6212 -0.1039
-6 10 10 -4.1953 -0.1053
-6 10 11 -5.7875 -0.0834
-6 10 12 -2.5693 -0.0769
-6 10 13 1.2758 -0.0746
-6 10 14 1.8949 -0.2457
-6 10 15 1.2559 -0.4988
-6 10 16 1.2930 -0.2655
-6 11 1 -3.2697 0.1688
-6 11 2 -0.7738 -0.7900
-6 11 3 -0.9128 -1.0284
-6 11 4 -3.9121 -0.2577
-6 11 5 -5.6380 0.4387
-6 11 6 -4.3325 0.3004
-6 11 7 -1.5271 -0.1783
-6 11 8 0.8902 -0.2659
-6 11 9 0.3938 0.0041
-6 11 10 -3.8632 0.0245
-6 11 11 -6.9250 -0.4413
-6 11 12 -3.8283 -0.7333
-6 11 13 1.9796 -0.2895
-6 11 14 4.1465 0.2297
-6 11 15 2.8501 0.0114
-6 12 1 -2.0272 -0.5934
-6 12 2 0.2629 -0.2397
-6 12 3 0.3522 0.2197
-6 12 4 -3.1956 0.4046
-6 12 5 -6.9738 0.1458
-6 12 6 -7.5189 -0.2965
-6 12 7 -4.6334 -0.4561
-6 12 8 -0.5249 -0.1823
-6 12 9 0.9758 0.2062
-6 12 10 -2.2262 0.1712
-6 12 11 -5.8226 -0.3959
-6 12 12 -3.9545 -0.7129
-6 12 13 1.3722 -0.1487
-6 12 14 3.7075 0.4619
-6 13 1 -0.5733 0.2338
-6 13 2 -0.3514 0.9576
-6 13 3 -0.4191 0.6890
-6 13 4 -2.2468 -0.3367
-6 13 5 -5.9116 -0.8833
-6 13 6 -9.4376 -0.3710
-6 13 7 -9.7028 0.3581
-6 13 8 -5.4979 0.3794
-6 13 9 -0.7282 0.0184
-6 13 10 -0.5580 -0.0636
-6 13 11 -3.3425 -0.0903
-6 13 12 -2.9778 -0.3173
-6 14 3 -1.0890 -0.0412
-6 14 4 -0.2548 -0.3864
-6 14 5 -2.8006 -0.2296
-6 14 6 -9.1195 0.4763
-6 14 7 -13.6752 0.7739
-6 14 8 -10.6890 0.0467
-6 14 9 -3.0311 -0.6740
-6 14 10 0.7995 -0.2866
-5 -16 1 0.7956 0.7694
-5 -16 2 -0.4461 0.5794
-5 -16 3 -0.0574 -0.6033
-5 -15 1 0.5844 0.2429
-5 -15 2 0.5107 -0.0581
-5 -15 3 0.6839 -0.7053
-5 -15 4 1.9266 -0.7392
-5 -15 5 2.2698 -0.1146
-5 -14 1 0.6536 -0.3636
-5 -14 2 1.0684 0.0235
-5 -14 3 0.8423 0.1583
-5 -14 4 0.7240 0.0794
-5 -14 5 0.7332 -0.0414
-5 -14 6 0.0132 -0.5527
-5 -13 1 1.0338 0.0384
-5 -13 2 -0.1708 0.6003
-5 -13 3 -0.5241 0.4815
-5 -13 4 -0.1110 -0.1174
-5 -13 5 0.3712 -0.4385
-5 -13 6 0.1848 -0.5722
-5 -13 7 -0.4491 -0.7487
-5 -13 8 -0.3323 -0.5881
-5 -12 1 1.3135 0.4891
-5 -12 2 -1.8353 0.3485
-5 -12 3 -1.9643 -0.2402
-5 -12 4 0.5134 -0.5893
-5 -12 5 1.9059 -0.1535
-5 -12 6 0.9232 0.3052
-5 -12 7 -0.7572 -0.0029
-5 -12 8 -1.1664 -0.5122
-5 -12 9 -0.0201 -0.5656
-5 -11 1 1.6012 0.0240
-5 -11 2 -1.7592 -0.3657
-5 -11 3 -2.4220 -0.4684
-5 -11 4 0.9612 -0.0693
-5 -11 5 3.2198 0.6109
-5 -11 6 1.7717 0.7034
-5 -11 7 -0.6567 -0.1178
-5 -11 8 -1.3065 -0.8204
-5 -11 9 -0.2358 -0.6311
-5 -11 10 1.1160 -0.1889
-5 -11 11 1.4148 -0.0698
-5 -10 1 1.6402 -0.3935
-5 -10 2 -0.6643 -0.1646
-5 -10 3 -2.8291 0.3304
-5 -10 4 -0.4623 0.5549
-5 -10 5 2.9886 0.3550
-5 -10 6 3.0707 -0.1388
-5 -10 7 0.9604 -0.6264
-5 -10 8 -0.3703 -0.5345
-5 -10 9 -0.4600 0.1547
-5 -10 10 0.0727 0.5109
-5 -10 11 0.6139 0.1461
-5 -10 12 0.2694 -0.1445
-5 -9 1 0.6760 0.0391
-5 -9 2 -0.6294 0.3710
-5 -9 3 -3.3452 0.4638
-5 -9 4 -2.1315 -0.0055
-5 -9 5 2.2940 -0.5674
-5 -9 6 4.4100 -0.5851
-5 -9 7 2.7656 -0.1350
-5 -9 8 0.3169 0.3820
-5 -9 9 -1.0597 0.6736
-5 -9 10 -1.1477 0.4128
-5 -9 11 -0.1811 -0.2546
-5 -9 12 0.3115 -0.4716
-5 -9 13 -0.6742 0.0313
-5 -8 1 -0.1397 0.1323
-5 -8 2 -0.7188 -0.1088
-5 -8 3 -2.2611 -0.3487
-5 -8 4 -1.8741 -0.4733
-5 -8 5 1.4862 -0.2873
-5 -8 6 3.8134 0.2115
-5 -8 7 2.6294 0.5298
-5 -8 8 0.3338 0.3369
-5 -8 9 -0.7778 -0.0228
-5 -8 10 -0.7757 -0.2177
-5 -8 11 -0.0078 -0.2724
-5 -8 12 0.4773 -0.0568
-5 -8 13 -0.7768 0.4454
-5 -8 14 -2.4549 0.6520
-5 -7 1 1.6099 -0.3132
-5 -7 2 1.0026 -0.4429
-5 -7 3 0.0861 -0.2655
-5 -7 4 -0.9502 0.1667
-5 -7 5 -0.1730 0.4595
-5 -7 6 1.3995 0.3880
-5 -7 7 1.4452 0.0034
-5 -7 8 0.6861 -0.4042
-5 -7 9 0.5405 -0.3914
-5 -7 10 0.3916 0.0486
-5 -7 11 0.0284 0.3428
-5 -7 12 -0.0633 0.2383
-5 -7 13 -0.7481 0.0903
-5 -7 14 -2.0485 0.0594
-5 -6 1 4.5504 0.1377
-5 -6 2 3.0392 0.2687
-5 -6 3 1.3589 0.2755
-5 -6 4 -0.8213 0.2169
-5 -6 5 -1.5550 -0.0187
-5 -6 6 -0.2822 -0.2900
-5 -6 7 0.5963 -0.3061
-5 -6 8 0.3436 -0.0736
-5 -6 9 0.3309 0.2077
-5 -6 10 0.3652 0.3439
-5 -6 11 -0.1075 0.1331
-5 -6 12 -0.1301 -0.3173
-5 -6 13 0.1754 -0.4758
-5 -6 14 -0.3072 -0.0723
-5 -6 15 -0.7123 0.5219
-5 -5 1 5.1092 0.5462
-5 -5 2 3.6907 0.2071
-5 -5 3 1.7011 -0.2050
-5 -5 4 -0.7729 -0.3872
-5 -5 5 -2.1469 -0.3089
-5 -5 6 -1.4558 -0.0417
-5 -5 7 -0.9695 0.2861
-5 -5 8 -1.7814 0.3709
-5 -5 9 -1.6548 0.0866
-5 -5 10 -0.0841 -0.2445
-5 -5 11 0.8272 -0.3179
-5 -5 12 0.7640 -0.1856
-5 -5 13 0.6811 0.0379
-5 -5 14 0.2492 0.3303
-5 -5 15 -0.3158 0.6029
-5 -5 16 0.0213 0.6878
-5 -4 1 3.8896 -0.3814
-5 -4 2 3.6559 -0.5020
-5 -4 3 1.7326 -0.2464
-5 -4 4 -1.4829 0.1493
-5 -4 5 -3.8811 0.3644
-5 -4 6 -3.5982 0.2796
-5 -4 7 -2.6744 0.0494
-5 -4 8 -3.1460 -0.1800
-5 -4 9 -2.8291 -0.3092
-5 -4 10 -0.3225 -0.1682
-5 -4 11 1.5533 0.2125
-5 -4 12 1.0896 0.4458
-5 -4 13 0.1112 0.2539
-5 -4 14 -0.1524 -0.1344
-5 -4 15 -0.0065 -0.2224
-5 -4 16 0.6431 0.1906
-5 -3 1 2.7906 -0.5265
-5 -3 2 2.2989 0.1314
-5 -3 3 0.0785 0.6161
-5 -3 4 -3.3859 0.5835
-5 -3 5 -5.7635 0.0997
-5 -3 6 -4.6905 -0.4009
-5 -3 7 -2.3686 -0.4571
-5 -3 8 -2.3305 -0.0807
-5 -3 9 -3.0185 0.2916
-5 -3 10 -1.3560 0.3647
-5 -3 11 1.0259 0.1968
-5 -3 12 1.3113 -0.0497
-5 -3 13 0.4375 -0.2556
-5 -3 14 0.2161 -0.3159
-5 -3 15 0.3709 -0.1057
-5 -3 16 0.4341 0.4166
-5 -3 17 0.5391 0.9060
-5 -2 1 0.6516 0.6614
-5 -2 2 -0.8054 0.6724
-5 -2 3 -1.9663 0.1506
-5 -2 4 -3.4205 -0.3978
-5 -2 5 -4.5573 -0.5718
-5 -2 6 -3.3750 -0.2923
-5 -2 7 -1.1984 0.2343
-5 -2 8 -1.3796 0.5679
-5 -2 9 -2.8653 0.3630
-5 -2 10 -1.9584 -0.1929
-5 -2 11 0.8092 -0.5362
-5 -2 12 2.0038 -0.3447
-5 -2 13 1.1303 0.1657
-5 -2 14 0.1407 0.4745
-5 -2 15 -0.2276 0.2972
-5 -2 16 -0.3649 -0.0450
-5 -2 17 -0.2986 -0.0856
-5 -2 18 0.0608 0.0533
-5 -1 1 -2.1861 0.4355
-5 -1 2 -2.5511 -0.4007
-5 -1 3 -1.3673 -0.8847
-5 -1 4 -0.7498 -0.5867
-5 -1 5 -1.6276 0.1359
-5 -1 6 -1.7824 0.6008
-5 -1 7 -0.6763 0.5085
-5 -1 8 -0.5315 0.0435
-5 -1 9 -1.3777 -0.4057
-5 -1 10 -0.9590 -0.4792
-5 -1 11 0.6218 -0.1162
-5 -1 12 1.1831 0.3414
-5 -1 13 0.2901 0.4905
-5 -1 14 -0.5711 0.1964
-5 -1 15 -0.4207 -0.3778
-5 -1 16 0.2677 -0.7650
-5 -1 17 0.4485 -0.4959
-5 -1 18 -0.0118 0.2196
-5 0 1 -3.3300 -0.7476
-5 0 2 -1.8169 -0.7216
-5 0 3 0.3933 -0.1437
-5 0 4 1.0057 0.5179
-5 0 5 -0.3511 0.6851
-5 0 6 -0.7906 0.2240
-5 0 7 0.5697 -0.3691
-5 0 8 1.3542 -0.5234
-5 0 9 0.6852 -0.1822
-5 0 10 -0.1121 0.2794
-5 0 11 -0.4844 0.4447
-5 0 12 -0.5400 0.1371
-5 0 13 -0.2263 -0.3804
-5 0 14 -0.0001 -0.6015
-5 0 15 0.0395 -0.3822
-5 0 16 0.4895 -0.0351
-5 0 17 0.6974 0.2086
-5 0 18 -0.3416 0.3145
-5 1 1 -3.6690 -0.2739
-5 1 2 -1.7159 0.4724
-5 1 3 0.6086 0.8439
-5 1 4 0.9082 0.5334
-5 1 5 -0.4259 -0.1631
-5 1 6 0.0544 -0.6462
-5 1 7 2.4750 -0.5164
-5 1 8 3.3642 0.0516
-5 1 9 1.9922 0.4518
-5 1 10 0.4030 0.3103
-5 1 11 -0.5415 -0.1494
-5 1 12 -0.4160 -0.4905
-5 1 13 0.8669 -0.4750
-5 1 14 1.0062 -0.0879
-5 1 15 -1.0898 0.3979
-5 1 16 -2.1701 0.4823
-5 1 17 -0.5725 0.0129
-5 1 18 0.5784 -0.5270
-5 1 19 -0.0613 -0.6257
-5 2 1 -4.9113 0.7022
-5 2 2 -2.9408 0.6547
-5 2 3 0.6456 0.1587
-5 2 4 1.5937 -0.4277
-5 2 5 -0.3839 -0.6227
-5 2 6 -0.3611 -0.2874
-5 2 7 2.8344 0.2338
-5 2 8 4.6695 0.4566
-5 2 9 3.5088 0.1839
-5 2 10 1.9060 -0.2954
-5 2 11 0.8481 -0.4431
-5 2 12 0.5404 -0.1029
-5 2 13 1.6240 0.2790
-5 2 14 1.3590 0.2967
-5 2 15 -2.6963 0.0724
-5 2 16 -5.6545 -0.1444
-5 2 17 -2.6084 -0.3334
-5 2 18 1.9332 -0.4248
-5 2 19 2.2200 -0.2282
-5 3 1 -5.2155 0.2093
-5 3 2 -3.0638 -0.3466
-5 3 3 1.8163 -0.6091
-5 3 4 3.3273 -0.3927
-5 3 5 -0.3211 0.1138
-5 3 6 -2.4171 0.5059
-5 3 7 1.1527 0.4571
-5 3 8 5.2276 0.0547
-5 3 9 5.2305 -0.2889
-5 3 10 3.1311 -0.3030
-5 3 11 1.1854 -0.0420
-5 3 12 0.2021 0.2371
-5 3 13 1.4569 0.2160
-5 3 14 2.2009 -0.1374
-5 3 15 -2.2888 -0.3486
-5 3 16 -7.8371 -0.0470
-5 3 17 -5.8924 0.3798
-5 3 18 0.9411 0.3433
-5 3 19 3.3287 -0.0512
-5 4 1 -3.0539 -0.4010
-5 4 2 -1.9765 -0.4159
-5 4 3 2.1102 -0.0917
-5 4 4 3.7289 0.3664
-5 4 5 -0.4515 0.5755
-5 4 6 -4.2346 0.3828
-5 4 7 -1.1646 -0.0698
-5 4 8 4.4602 -0.4116
-5 4 9 5.4468 -0.3110
-5 4 10 2.5318 0.0711
-5 4 11 -0.2230 0.2471
-5 4 12 -1.1142 0.1025
-5 4 13 0.7870 -0.0695
-5 4 14 2.9263 -0.0825
-5 4 15 -0.7279 0.0956
-5 4 16 -8.0910 0.4230
-5 4 17 -8.5784 0.5415
-5 4 18 -0.9791 0.0784
-5 4 19 4.0053 -0.6100
-5 5 1 -0.1917 0.0728
-5 5 2 -1.1894 0.2861
-5 5 3 0.4987 0.4139
-5 5 4 2.0644 0.3309
-5 5 5 -0.4772 -0.0142
-5 5 6 -4.1321 -0.3543
-5 5 7 -2.5495 -0.4325
-5 5 8 2.4949 -0.2402
-5 5 9 3.7957 0.1330
-5 5 10 0.6988 0.4435
-5 5 11 -2.0442 0.3618
-5 5 12 -2.3298 0.0113
-5 5 13 -0.2429 -0.1044
-5 5 14 2.5037 0.0810
-5 5 15 0.9626 0.1852
-5 5 16 -5.1694 0.1077
-5 5 17 -7.0763 -0.0119
-5 5 18 -0.8945 -0.2124
-5 5 19 4.4540 -0.4097
-5 6 1 2.0106 0.2667
-5 6 2 0.1217 0.1770
-5 6 3 -0.4033 0.0219
-5 6 4 0.2945 -0.2396
-5 6 5 -0.4063 -0.5084
-5 6 6 -2.6960 -0.4348
-5 6 7 -2.6810 0.0413
-5 6 8 0.3337 0.4530
-5 6 9 1.5752 0.4742
-5 6 10 -0.5906 0.2410
-5 6 11 -2.3595 -0.0584
-5 6 12 -1.8382 -0.2655
-5 6 13 -0.1420 -0.1845
-5 6 14 1.9657 0.0412
-5 6 15 2.3722 0.0316
-5 6 16 -0.4990 -0.1174
-5 6 17 -2.2959 -0.0188
-5 6 18 0.9048 0.2009
-5 6 19 4.1214 0.1777
-5 7 1 4.0457 -0.2537
-5 7 2 3.0051 -0.1983
-5 7 3 1.4284 -0.1325
-5 7 4 0.1414 -0.1308
-5 7 5 -0.7061 -0.1072
-5 7 6 -1.8860 0.1328
-5 7 7 -2.3819 0.4733
-5 7 8 -0.7488 0.4265
-5 7 9 0.9481 -0.0941
-5 7 10 0.4792 -0.5141
-5 7 11 -0.2828 -0.4405
-5 7 12 0.3483 -0.0888
-5 7 13 1.0346 0.1975
-5 7 14 1.4187 0.2218
-5 7 15 2.1688 -0.0261
-5 7 16 2.2877 -0.1815
-5 7 17 1.9648 0.1004
-5 7 18 2.9710 0.4598
-5 7 19 3.6845 0.3390
-5 8 1 4.6798 0.0002
-5 8 2 4.8572 0.2114
-5 8 3 4.0433 0.1608
-5 8 4 1.5291 0.0919
-5 8 5 -0.9027 0.1338
-5 8 6 -2.0102 0.1795
-5 8 7 -1.8563 0.0539
-5 8 8 0.0238 -0.2820
-5 8 9 2.4750 -0.5249
-5 8 10 2.7495 -0.2988
-5 8 11 1.3338 0.2270
-5 8 12 0.8491 0.4831
-5 8 13 1.0010 0.2734
-5 8 14 0.6377 -0.1325
-5 8 15 0.9291 -0.4373
-5 8 16 2.3288 -0.3828
-5 8 17 3.4667 0.1089
-5 8 18 3.8020 0.5717
-5 8 19 3.0697 0.4725
-5 9 1 1.8498 0.5086
-5 9 2 3.0848 0.1605
-5 9 3 4.9232 -0.2445
-5 9 4 3.5597 -0.2844
-5 9 5 -0.0948 -0.0553
-5 9 6 -2.1843 0.0379
-5 9 7 -1.5591 -0.1281
-5 9 8 1.0146 -0.2309
-5 9 9 3.6595 0.0643
-5 9 10 3.2529 0.5497
-5 9 11 0.0301 0.5903
-5 9 12 -1.6584 0.0171
-5 9 13 -0.5485 -0.5321
-5 9 14 0.3623 -0.5539
-5 9 15 0.2657 -0.3250
-5 9 16 0.8615 -0.1741
-5 9 17 2.0504 0.0501
-5 9 18 2.5190 0.3562
-5 9 19 1.8259 0.3799
-5 10 1 -2.1008 -0.3471
-5 10 2 -0.2369 -0.6097
-5 10 3 3.5868 -0.3867
-5 10 4 4.0116 -0.0121
-5 10 5 0.2625 0.1813
-5 10 6 -2.7563 0.1884
-5 10 7 -2.3040 0.1468
-5 10 8 0.5930 0.1664
-5 10 9 3.4506 0.3014
-5 10 10 2.7850 0.3450
-5 10 11 -1.7029 -0.0412
-5 10 12 -4.6629 -0.6006
-5 10 13 -2.9109 -0.5619
-5 10 14 -0.2443 0.0705
-5 10 15 0.0376 0.2965
-5 10 16 -0.3414 -0.2692
-5 10 17 0.2278 -0.7484
-5 10 18 0.8280 -0.4917
-5 11 1 -3.3513 -0.8674
-5 11 2 -2.4051 -0.0986
-5 11 3 0.3817 0.6681
-5 11 4 1.3688 0.5949
-5 11 5 -0.9330 -0.0445
-5 11 6 -3.1330 -0.2733
-5 11 7 -2.7657 0.0534
-5 11 8 -0.1621 0.1941
-5 11 9 3.1473 -0.0557
-5 11 10 3.4686 -0.1936
-5 11 11 -1.3583 -0.1080
-5 11 12 -6.3398 -0.0335
-5 11 13 -5.6532 0.1508
-5 11 14 -1.6357 0.3887
-5 11 15 0.4445 0.0419
-5 11 16 0.4787 -0.9300
-5 11 17 0.4520 -1.4784
-5 11 18 0.3534 -0.9990
-5 12 1 -2.9590 0.2770
-5 12 2 -3.0141 0.6652
-5 12 3 -1.7597 0.5815
-5 12 4 -0.7904 -0.0735
-5 12 5 -1.3545 -0.7198
-5 12 6 -2.0813 -0.5058
-5 12 7 -2.0745 0.2687
-5 12 8 -0.9600 0.4063
-5 12 9 1.9542 -0.1329
-5 12 10 3.7745 -0.1988
-5 12 11 0.1181 0.3398
-5 12 12 -5.8565 0.4592
-5 12 13 -6.4961 0.0091
-5 12 14 -1.8877 -0.2632
-5 12 15 1.6143 -0.3498
-5 12 16 1.9506 -0.7261
-5 12 17 1.2447 -1.1051
-5 13 1 -2.8495 0.4296
-5 13 2 -1.0844 -0.5803
-5 13 3 0.8188 -0.7955
-5 13 4 0.8278 -0.2215
-5 13 5 -0.7022 0.2232
-5 13 6 -1.4603 0.3653
-5 13 7 -1.7225 0.4700
-5 13 8 -2.3898 0.2667
-5 13 9 -1.3162 -0.1998
-5 13 10 1.3376 -0.1491
-5 13 11 0.7367 0.3488
-5 13 12 -3.2378 0.2456
-5 13 13 -4.1473 -0.3884
-5 13 14 -0.6017 -0.4068
-5 13 15 1.8780 0.1261
-5 13 16 1.3262 0.0642
-5 14 1 -2.0301 -0.7416
-5 14 2 2.1550 -1.4206
-5 14 3 4.7500 -0.4346
-5 14 4 2.6616 1.1624
-5 14 5 -1.3654 1.3450
-5 14 6 -2.2355 0.2429
-5 14 7 -1.2713 -0.3547
-5 14 8 -2.9968 -0.0469
-5 14 9 -5.3712 0.1637
-5 14 10 -3.9196 0.0747
-5 14 11 -1.0894 0.1053
-5 14 12 -0.7923 0.0532
-5 14 13 -0.8201 -0.1465
-5 14 14 0.7252 0.0382
-5 15 1 -1.3842 -0.3357
-5 15 2 1.8584 -0.1255
-5 15 3 4.0168 0.5280
-5 15 4 1.9604 0.9476
-5 15 5 -1.8659 0.2675
-5 15 6 -1.9455 -0.6827
-5 15 7 0.1193 -0.3281
-5 15 8 -2.3760 0.8420
-5 15 9 -8.1306 0.9640
-5 15 10 -9.0567 0.0197
-5 15 11 -4.2851 -0.4117
-5 15 12 -0.1375 -0.0192
-5 15 13 1.2073 0.2552
-5 16 6 -0.9043 0.0617
-5 16 7 0.3857 0.9101
-5 16 8 -1.5071 1.3845
-4 -17 1 1.1360 0.0816
-4 -17 2 -0.2167 0.1671
-4 -16 1 0.6428 -0.1751
-4 -16 2 0.2809 -0.1558
-4 -16 3 -0.5595 0.0202
-4 -16 4 0.1850 0.0503
-4 -15 1 1.4687 -0.3365
-4 -15 2 1.2674 0.1243
-4 -15 3 -0.0134 0.5672
-4 -15 4 -0.1729 0.4346
-4 -15 5 1.1527 -0.0016
-4 -15 6 1.4195 -0.3253
-4 -14 1 2.5724 0.0357
-4 -14 2 1.7386 0.4816
-4 -14 3 -0.4016 0.4999
-4 -14 4 -0.7453 -0.0134
-4 -14 5 1.0272 -0.3103
-4 -14 6 1.6472 -0.1236
-4 -14 7 0.2468 0.0083
-4 -14 8 -0.7480 -0.0639
-4 -13 1 2.5054 0.1861
-4 -13 2 1.8305 0.1563
-4 -13 3 -0.9592 -0.1478
-4 -13 4 -1.5524 -0.4314
-4 -13 5 0.6443 -0.1287
-4 -13 6 1.3921 0.4394
-4 -13 7 -0.3745 0.3638
-4 -13 8 -1.3529 -0.1904
-4 -13 9 -0.6288 -0.2722
-4 -12 1 0.8213 -0.0495
-4 -12 2 1.6439 -0.3239
-4 -12 3 -1.2081 -0.3649
-4 -12 4 -2.9537 -0.1803
-4 -12 5 -0.8324 0.2158
-4 -12 6 0.9493 0.5030
-4 -12 7 -0.2248 0.2170
-4 -12 8 -1.2267 -0.2755
-4 -12 9 -0.5651 -0.1948
-4 -12 10 -0.5905 0.2226
-4 -11 1 -1.8321 -0.2789
-4 -11 2 0.7465 -0.3005
-4 -11 3 -1.2242 0.0654
-4 -11 4 -4.1780 0.2745
-4 -11 5 -2.6357 0.1513
-4 -11 6 0.7893 -0.0026
-4 -11 7 1.2101 -0.1055
-4 -11 8 0.0902 -0.1494
-4 -11 9 0.1346 0.0107
-4 -11 10 -0.1363 0.1651
-4 -11 11 -1.4410 -0.0153
-4 -11 12 -1.6976 -0.2536
-4 -10 1 -3.9904 -0.0864
-4 -10 2 -0.9932 0.1811
-4 -10 3 -1.2824 0.4220
-4 -10 4 -3.9715 0.2165
-4 -10 5 -3.2183 -0.2588
-4 -10 6 0.8636 -0.3957
-4 -10 7 2.8076 -0.1394
-4 -10 8 1.9332 0.0920
-4 -10 9 1.4580 0.1613
-4 -10 10 1.1845 0.1133
-4 -10 11 -0.1900 -0.0753
-4 -10 12 -1.0734 -0.2457
-4 -10 13 -0.7326 -0.2442
-4 -9 1 -4.7286 0.2615
-4 -9 2 -2.6416 0.2534
-4 -9 3 -1.1337 0.0344
-4 -9 4 -2.0365 -0.2042
-4 -9 5 -2.1951 -0.2608
-4 -9 6 0.5124 -0.0656
-4 -9 7 2.8948 0.1399
-4 -9 8 2.9059 0.1122
-4 -9 9 2.6219 -0.0101
-4 -9 10 2.6170 -0.0548
-4 -9 11 1.5862 -0.1012
-4 -9 12 0.4557 -0.1363
-4 -9 13 0.1225 -0.0743
-4 -9 14 -0.6299 -0.0610
-4 -8 1 -3.6689 0.0119
-4 -8 2 -2.3729 -0.2183
-4 -8 3 -0.2118 -0.3029
-4 -8 4 0.1296 -0.0389
-4 -8 5 -1.1504 0.2864
-4 -8 6 -0.7297 0.3045
-4 -8 7 1.4850 0.0150
-4 -8 8 2.8687 -0.2578
-4 -8 9 3.1945 -0.2309
-4 -8 10 3.2289 -0.0127
-4 -8 11 2.4912 0.1037
-4 -8 12 1.4714 0.1345
-4 -8 13 0.8065 0.1731
-4 -8 14 -0.6275 -0.0114
-4 -8 15 -2.2781 -0.4335
-4 -7 1 -1.4595 -0.2015
-4 -7 2 -0.2636 -0.1445
-4 -7 3 1.1508 0.0648
-4 -7 4 1.2681 0.2800
-4 -7 5 -0.7153 0.2291
-4 -7 6 -1.6402 -0.0735
-4 -7 7 0.3805 -0.2839
-4 -7 8 2.5430 -0.1726
-4 -7 9 2.7806 0.1106
-4 -7 10 2.1870 0.2231
-4 -7 11 1.5921 0.0682
-4 -7 12 1.1305 -0.0444
-4 -7 13 0.8563 0.0280
-4 -7 14 -0.2791 -0.0892
-4 -7 15 -2.0409 -0.4711
-4 -6 1 -0.1149 0.0740
-4 -6 2 1.9152 0.0787
-4 -6 3 3.2870 0.0663
-4 -6 4 3.0558 -0.0558
-4 -6 5 0.5831 -0.1980
-4 -6 6 -1.4167 -0.1624
-4 -6 7 -0.2351 0.0757
-4 -6 8 1.7872 0.2717
-4 -6 9 1.6482 0.2034
-4 -6 10 0.5289 -0.0840
-4 -6 11 0.1982 -0.3283
-4 -6 12 0.2981 -0.2331
-4 -6 13 0.2190 0.1329
-4 -6 14 -0.5598 0.2138
-4 -6 15 -1.8414 -0.1731
-4 -6 16 -1.5905 -0.3653
-4 -5 1 0.5540 -0.2088
-4 -5 2 4.1309 -0.2456
-4 -5 3 6.8067 -0.1188
-4 -5 4 6.3903 0.0194
-4 -5 5 2.5314 0.1384
-4 -5 6 -1.3199 0.2040
-4 -5 7 -1.2085 0.1284
-4 -5 8 1.0784 -0.0866
-4 -5 9 1.2729 -0.2455
-4 -5 10 -0.2467 -0.1887
-4 -5 11 -0.8710 -0.0244
-4 -5 12 -0.7458 0.1189
-4 -5 13 -1.0098 0.2248
-4 -5 14 -1.6676 0.0882
-4 -5 15 -2.1242 -0.3650
-4 -5 16 -1.0944 -0.5135
-4 -5 17 1.4079 0.0591
-4 -4 1 2.2391 -0.3169
-4 -4 2 6.0201 0.1086
-4 -4 3 9.2866 0.3865
-4 -4 4 8.6993 0.3712
-4 -4 5 3.7898 0.1328
-4 -4 6 -1.3064 -0.1765
-4 -4 7 -1.8206 -0.3679
-4 -4 8 0.7275 -0.2912
-4 -4 9 1.0564 0.0421
-4 -4 10 -1.1612 0.3654
-4 -4 11 -2.1847 0.3050
-4 -4 12 -1.3637 -0.1019
-4 -4 13 -0.9088 -0.3379
-4 -4 14 -1.5895 -0.2431
-4 -4 15 -2.3432 -0.1888
-4 -4 16 -1.5926 -0.0662
-4 -4 17 0.8688 0.5751
-4 -4 18 2.3151 1.1822
-4 -3 1 3.1319 0.5920
-4 -3 2 5.6640 0.5901
-4 -3 3 8.7682 0.1403
-4 -3 4 8.8503 -0.3296
-4 -3 5 4.5419 -0.4790
-4 -3 6 -0.7567 -0.2631
-4 -3 7 -2.3735 0.1197
-4 -3 8 -0.8327 0.3664
-4 -3 9 -0.6128 0.3037
-4 -3 10 -2.3955 0.0274
-4 -3 11 -2.6478 -0.2787
-4 -3 12 -0.5437 -0.4179
-4 -3 13 0.8587 -0.1483
-4 -3 14 -0.3542 0.3597
-4 -3 15 -2.7901 0.4341
-4 -3 16 -3.5531 0.0469
-4 -3 17 -1.3677 0.0979
-4 -3 18 1.2599 0.7075
-4 -2 1 1.5184 0.3812
-4 -2 2 3.7936 -0.3513
-4 -2 3 6.9295 -0.7429
-4 -2 4 7.4687 -0.5300
-4 -2 5 3.7633 0.0596
-4 -2 6 -1.3699 0.5512
-4 -2 7 -3.6835 0.5783
-4 -2 8 -2.8069 0.1055
-4 -2 9 -1.8663 -0.4750
-4 -2 10 -2.2002 -0.5749
-4 -2 11 -2.0352 -0.0844
-4 -2 12 -0.3577 0.4422
-4 -2 13 1.2207 0.5765
-4 -2 14 0.6441 0.3833
-4 -2 15 -2.0449 -0.0898
-4 -2 16 -4.0979 -0.6453
-4 -2 17 -2.8739 -0.5140
-4 -2 18 0.1179 0.5197
-4 -2 19 1.1058 1.2700
-4 -1 1 -0.5391 -0.7967
-4 -1 2 1.4655 -0.6930
-4 -1 3 3.7874 -0.0494
-4 -1 4 3.7962 0.5528
-4 -1 5 0.5954 0.6389
-4 -1 6 -2.9617 0.1981
-4 -1 7 -3.7316 -0.3590
-4 -1 8 -2.3108 -0.5977
-4 -1 9 -1.2873 -0.3597
-4 -1 10 -1.6133 0.2319
-4 -1 11 -2.4134 0.7350
-4 -1 12 -2.2152 0.5821
-4 -1 13 -0.1536 -0.1493
-4 -1 14 1.9971 -0.6206
-4 -1 15 0.9458 -0.4397
-4 -1 16 -2.7066 -0.1042
-4 -1 17 -4.1903 0.1593
-4 -1 18 -2.0353 0.6237
-4 -1 19 -0.1239 0.9518
-4 0 1 -2.4505 -0.2356
-4 0 2 -3.0166 0.4928
-4 0 3 -1.7777 0.7918
-4 0 4 -0.7161 0.4283
-4 0 5 -1.7622 -0.2944
-4 0 6 -3.0714 -0.7834
-4 0 7 -2.2465 -0.5917
-4 0 8 -0.8001 0.1298
-4 0 9 -0.8967 0.6877
-4 0 10 -1.8441 0.5852
-4 0 11 -2.7260 0.0009
-4 0 12 -3.1124 -0.5716
-4 0 13 -1.1622 -0.7087
-4 0 14 2.5983 -0.1799
-4 0 15 2.8171 0.6279
-4 0 16 -2.3759 0.7903
-4 0 17 -6.3860 0.1183
-4 0 18 -4.3145 -0.4179
-4 0 19 -0.4861 -0.2310
-4 1 1 -4.6819 0.6922
-4 1 2 -8.1307 0.4781
-4 1 3 -6.8014 -0.1292
-4 1 4 -2.8374 -0.6247
-4 1 5 -1.4333 -0.6351
-4 1 6 -2.6629 -0.1775
-4 1 7 -2.5945 0.4221
-4 1 8 -1.1466 0.6958
-4 1 9 -0.6442 0.3156
-4 1 10 -0.5695 -0.4589
-4 1 11 -0.5967 -0.8338
-4 1 12 -1.9657 -0.3819
-4 1 13 -2.3909 0.4009
-4 1 14 0.6706 0.7721
-4 1 15 2.3118 0.5069
-4 1 16 -2.4539 -0.1794
-4 1 17 -7.8124 -0.7983
-4 1 18 -6.0955 -0.7303
-4 1 19 -0.9089 0.0396
-4 1 20 0.2880 0.6558
-4 2 1 -4.8951 -0.0083
-4 2 2 -9.6004 -0.4960
-4 2 3 -8.7122 -0.6483
-4 2 4 -3.3149 -0.2953
-4 2 5 -0.7874 0.3083
-4 2 6 -3.3067 0.6602
-4 2 7 -4.7935 0.4623
-4 2 8 -2.1493 -0.1165
-4 2 9 1.1322 -0.6034
-4 2 10 2.7046 -0.5887
-4 2 11 2.2998 -0.0307
-4 2 12 -0.8254 0.6003
-4 2 13 -3.4596 0.6194
-4 2 14 -0.7520 -0.0967
-4 2 15 2.8872 -0.8090
-4 2 16 -1.0999 -0.7676
-4 2 17 -9.0276 -0.0877
-4 2 18 -9.8861 0.5528
-4 2 19 -4.0218 0.6824
-4 2 20 -0.6590 0.2788
-4 3 1 -2.9819 -0.3563
-4 3 2 -7.9471 -0.2192
-4 3 3 -8.6795 0.0768
-4 3 4 -3.8118 0.4014
-4 3 5 -0.4198 0.5042
-4 3 6 -3.0033 0.2228
-4 3 7 -5.5556 -0.2736
-4 3 8 -2.3105 -0.5515
-4 3 9 3.0948 -0.3112
-4 3 10 5.4261 0.2387
-4 3 11 4.1924 0.5163
-4 3 12 0.5344 0.1913
-4 3 13 -2.2015 -0.4380
-4 3 14 0.4303 -0.7599
-4 3 15 4.3221 -0.4272
-4 3 16 -0.3369 0.3246
-4 3 17 -11.1604 0.8171
-4 3 18 -14.5789 0.5521
-4 3 19 -7.5918 -0.2117
-4 3 20 -0.9177 -0.7199
-4 4 1 -1.9371 0.1743
-4 4 2 -5.8270 0.2195
-4 4 3 -7.0444 0.2469
-4 4 4 -3.1019 0.2167
-4 4 5 0.8780 -0.0047
-4 4 6 -0.7447 -0.3196
-4 4 7 -4.0977 -0.3937
-4 4 8 -2.1263 -0.1005
-4 4 9 3.4833 0.2827
-4 4 10 6.4886 0.3627
-4 4 11 5.4667 0.0052
-4 4 12 2.2852 -0.4571
-4 4 13 -0.3943 -0.4541
-4 4 14 0.7871 0.1135
-4 4 15 3.4082 0.6196
-4 4 16 -0.8191 0.5018
-4 4 17 -11.1941 -0.0533
-4 4 18 -15.3678 -0.4975
-4 4 19 -8.7608 -0.5444
-4 4 20 -1.3621 -0.2180
-4 5 1 -1.2516 -0.0406
-4 5 2 -3.1973 -0.0628
-4 5 3 -3.8174 0.0442
-4 5 4 -1.1675 0.0452
-4 5 5 2.1928 -0.1737
-4 5 6 1.5721 -0.3246
-4 5 7 -1.9040 -0.0705
-4 5 8 -2.0336 0.3436
-4 5 9 2.2177 0.3487
-4 5 10 5.7036 -0.0803
-4 5 11 5.5285 -0.3992
-4 5 12 2.6856 -0.2433
-4 5 13 -0.6724 0.2462
-4 5 14 -1.3408 0.6091
-4 5 15 0.6253 0.4051
-4 5 16 -0.9286 -0.2395
-4 5 17 -7.9685 -0.5666
-4 5 18 -12.1766 -0.1815
-4 5 19 -8.3292 0.3285
-4 5 20 -2.9432 0.3171
-4 5 21 -1.9562 -0.0389
-4 6 1 1.0422 -0.1913
-4 6 2 -0.3970 0.1178
-4 6 3 -1.0998 0.1689
-4 6 4 0.2374 -0.0104
-4 6 5 2.4239 -0.1472
-4 6 6 2.4158 -0.0251
-4 6 7 -0.5600 0.2795
-4 6 8 -2.4025 0.3461
-4 6 9 -0.1289 -0.0747
-4 6 10 3.3847 -0.5116
-4 6 11 4.2909 -0.3384
-4 6 12 2.0754 0.2424
-4 6 13 -1.5423 0.5176
-4 6 14 -3.4017 0.3014
-4 6 15 -1.9806 -0.0328
-4 6 16 -1.2625 -0.1543
-4 6 17 -4.6971 0.0463
-4 6 18 -7.9064 0.3553
-4 6 19 -6.1743 0.2426
-4 6 20 -2.9170 -0.3908
-4 6 21 -2.3281 -0.8065
-4 7 1 3.3551 0.4537
-4 7 2 1.4132 0.3384
-4 7 3 0.2131 -0.0774
-4 7 4 0.7776 -0.2076
-4 7 5 1.8544 0.0710
-4 7 6 1.8864 0.3128
-4 7 7 -0.2321 0.1675
-4 7 8 -2.6104 -0.2391
-4 7 9 -1.9466 -0.5112
-4 7 10 1.1275 -0.3136
-4 7 11 3.0401 0.2627
-4 7 12 2.1565 0.6014
-4 7 13 -0.6269 0.2958
-4 7 14 -3.0316 -0.1790
-4 7 15 -3.0279 -0.1740
-4 7 16 -2.0005 0.1415
-4 7 17 -2.6702 0.2175
-4 7 18 -3.5468 -0.0108
-4 7 19 -2.0692 -0.3037
-4 7 20 -0.5541 -0.4920
-4 8 1 4.0343 0.3104
-4 8 2 2.8157 -0.2959
-4 8 3 1.1420 -0.4231
-4 8 4 0.6512 -0.0023
-4 8 5 0.8802 0.3462
-4 8 6 1.5010 0.1313
-4 8 7 0.9581 -0.3551
-4 8 8 -1.3711 -0.4573
-4 8 9 -2.5322 -0.0287
-4 8 10 -0.5173 0.4619
-4 8 11 2.4574 0.5400
-4 8 12 3.6823 0.1415
-4 8 13 2.5950 -0.3808
-4 8 14 0.1794 -0.5108
-4 8 15 -1.5664 -0.1390
-4 8 16 -1.6670 0.1944
-4 8 17 -1.1941 0.0699
-4 8 18 -0.4490 -0.1555
-4 8 19 0.9787 -0.0379
-4 8 20 1.2700 0.1926
-4 9 1 4.0457 -0.6400
-4 9 2 4.0888 -0.5582
-4 9 3 1.5348 0.0562
-4 9 4 -0.5600 0.4623
-4 9 5 -0.5778 0.2055
-4 9 6 1.7782 -0.2854
-4 9 7 3.2362 -0.2966
-4 9 8 0.5855 0.1875
-4 9 9 -2.7473 0.5050
-4 9 10 -1.4738 0.2320
-4 9 11 3.1444 -0.3146
-4 9 12 6.2381 -0.5604
-4 9 13 5.9083 -0.3514
-4 9 14 3.3067 0.0244
-4 9 15 0.6223 0.2415
-4 9 16 -0.4527 0.1742
-4 9 17 -0.2538 -0.0392
-4 9 18 0.2617 -0.0797
-4 9 19 1.0525 0.1382
-4 9 20 1.3281 0.2525
-4 10 1 3.6654 -0.3495
-4 10 2 3.5053 0.4024
-4 10 3 0.4860 0.6763
-4 10 4 -2.5782 0.2974
-4 10 5 -3.1232 -0.2636
-4 10 6 0.2908 -0.3248
-4 10 7 3.8415 0.1566
-4 10 8 2.0383 0.4148
-4 10 9 -2.1429 -0.0397
-4 10 10 -1.1720 -0.6484
-4 10 11 4.1994 -0.6127
-4 10 12 7.0732 0.0137
-4 10 13 5.5146 0.5179
-4 10 14 2.7799 0.4721
-4 10 15 1.2128 0.0994
-4 10 16 0.8499 -0.1705
-4 10 17 0.6159 -0.2146
-4 10 18 -0.1293 -0.1854
-4 10 19 -0.4140 -0.1687
-4 10 20 0.3128 -0.1213
-4 11 1 1.6828 0.9633
-4 11 2 0.5629 0.8759
-4 11 3 -0.8369 0.0415
-4 11 4 -3.3823 -0.5458
-4 11 5 -6.2852 -0.4423
-4 11 6 -4.7914 0.0316
-4 11 7 0.7795 0.3224
-4 11 8 2.7359 0.0758
-4 11 9 -0.3234 -0.4234
-4 11 10 -0.8089 -0.4230
-4 11 11 3.0455 0.1906
-4 11 12 4.6875 0.5865
-4 11 13 2.1679 0.2559
-4 11 14 0.1123 -0.2571
-4 11 15 0.6528 -0.3046
-4 11 16 1.6916 -0.0260
-4 11 17 1.3150 0.0373
-4 11 18 -0.3660 -0.2846
-4 11 19 -1.5567 -0.6133
-4 12 1 -0.8064 0.7438
-4 12 2 -1.6658 -0.3048
-4 12 3 0.1092 -1.0016
-4 12 4 -1.0135 -0.5459
-4 12 5 -7.8881 0.3486
-4 12 6 -11.5622 0.5993
-4 12 7 -5.2570 0.2185
-4 12 8 2.2355 -0.1496
-4 12 9 1.8128 -0.1787
-4 12 10 -1.1114 0.0859
-4 12 11 0.2278 0.2760
-4 12 12 2.0394 -0.0655
-4 12 13 0.4473 -0.6503
-4 12 14 -1.2176 -0.5758
-4 12 15 -0.3569 0.2087
-4 12 16 1.0392 0.6441
-4 12 17 1.0894 0.1226
-4 12 18 -0.0425 -0.7564
-4 12 19 -1.1852 -1.1410
-4 13 1 -0.6004 -0.6617
-4 13 2 -0.8330 -0.8238
-4 13 3 2.6243 -0.2402
-4 13 4 3.1505 0.7358
-4 13 5 -6.0436 1.0438
-4 13 6 -15.1740 0.3146
-4 13 7 -10.5238 -0.4369
-4 13 8 1.2874 -0.3908
-4 13 9 4.2661 -0.0255
-4 13 10 -0.6275 0.0271
-4 13 11 -2.0370 -0.1437
-4 13 12 0.5773 -0.3221
-4 13 13 0.8883 -0.3614
-4 13 14 -0.8892 0.0020
-4 13 15 -1.2215 0.5185
-4 13 16 -0.1873 0.3711
-4 13 17 0.6972 -0.5218
-4 13 18 0.8839 -1.2171
-4 14 1 1.7269 -0.2074
-4 14 2 0.5808 0.6875
-4 14 3 3.2699 1.0351
-4 14 4 6.4866 0.7300
-4 14 5 0.0003 -0.0446
-4 14 6 -11.4606 -0.7812
-4 14 7 -11.0785 -0.7258
-4 14 8 0.7608 0.0247
-4 14 9 6.1620 0.3916
-4 14 10 0.2926 0.0341
-4 14 11 -4.2254 -0.1891
-4 14 12 -1.8126 0.0701
-4 14 13 0.8503 0.2001
-4 14 14 0.3239 0.0112
-4 14 15 -0.4895 -0.1406
-4 14 16 -0.1202 -0.3236
-4 14 17 0.6356 -0.6919
-4 15 1 2.4053 1.3154
-4 15 2 0.5160 1.2114
-4 15 3 2.3284 0.0676
-4 15 4 8.4682 -0.8664
-4 15 5 7.4333 -0.9088
-4 15 6 -3.3003 -0.3839
-4 15 7 -8.2828 0.3044
-4 15 8 -0.4674 0.7782
-4 15 9 5.7232 0.5204
-4 15 10 0.4193 -0.2356
-4 15 11 -6.3854 -0.4669
-4 15 12 -5.1506 -0.0197
-4 15 13 -0.4298 0.1549
-4 15 14 1.4423 -0.1766
-4 15 15 1.0391 -0.2831
-4 15 16 0.4400 -0.0795
-4 16 1 1.5674 0.8486
-4 16 2 1.0308 -0.1750
-4 16 3 2.1102 -0.9976
-4 16 4 7.5816 -0.6002
-4 16 5 9.4506 0.4267
-4 16 6 1.6776 0.7847
-4 16 7 -5.3807 0.4201
-4 16 8 -1.6281 0.1325
-4 16 9 4.0929 -0.0358
-4 16 10 0.3447 -0.4199
-4 16 11 -6.9737 -0.6247
-4 16 12 -7.1865 -0.2834
-4 16 13 -2.1124 0.1161
-4 16 14 1.0499 0.2189
-4 17 4 2.5841 1.0089
-4 17 5 4.7185 1.0270
-4 17 6 2.2047 -0.0540
-4 17 7 -1.9605 -0.9752
-4 17 8 -0.6589 -0.5591
-4 17 9 2.6628 0.3448
-4 17 10 -0.0520 0.2627
-4 17 11 -5.8035 -0.4947
-3 -18 1 -0.2273 0.8917
-3 -17 1 -0.1442 0.2865
-3 -17 2 -0.0214 -0.1797
-3 -17 3 0.3572 -0.1197
-3 -16 1 0.8434 -0.1273
-3 -16 2 0.5361 0.1706
-3 -16 3 -0.0731 0.4413
-3 -16 4 -0.1131 0.5684
-3 -16 5 0.4612 0.4451
-3 -15 1 0.6882 0.1795
-3 -15 2 0.6251 0.4170
-3 -15 3 -0.2550 0.2903
-3 -15 4 -0.5027 -0.0058
-3 -15 5 0.8508 0.0008
-3 -15 6 1.5436 0.3137
-3 -15 7 0.4872 0.4010
-3 -14 1 -0.1372 0.0445
-3 -14 2 1.0123 -0.1113
-3 -14 3 1.2181 -0.2101
-3 -14 4 0.4466 -0.1558
-3 -14 5 1.0916 0.2021
-3 -14 6 1.9327 0.5851
-3 -14 7 0.7544 0.3856
-3 -14 8 -0.2186 -0.2917
-3 -14 9 0.9532 -0.5392
-3 -13 1 0.3953 -0.0354
-3 -13 2 1.7292 -0.1967
-3 -13 3 2.8465 -0.0696
-3 -13 4 1.4380 0.1109
-3 -13 5 0.6580 0.1634
-3 -13 6 1.7590 0.1273
-3 -13 7 1.5860 -0.0421
-3 -13 8 0.2790 -0.2402
-3 -13 9 0.7014 -0.1020
-3 -13 10 1.5512 0.3226
-3 -12 1 1.6645 0.1622
-3 -12 2 1.7595 -0.0372
-3 -12 3 2.9798 0.0089
-3 -12 4 1.8035 -0.0159
-3 -12 5 0.1873 -0.2165
-3 -12 6 1.1570 -0.2254
-3 -12 7 1.9368 0.0214
-3 -12 8 0.5053 0.1756
-3 -12 9 -0.1079 0.1217
-3 -12 10 0.8878 0.0169
-3 -12 11 0.6334 -0.0240
-3 -11 1 2.4277 -0.1605
-3 -11 2 1.3654 -0.0312
-3 -11 3 1.7371 0.1352
-3 -11 4 1.0932 0.0459
-3 -11 5 -0.7152 -0.1722
-3 -11 6 -0.6212 -0.1362
-3 -11 7 0.5947 0.0515
-3 -11 8 0.2605 0.0101
-3 -11 9 -0.1133 -0.1587
-3 -11 10 0.8973 -0.1118
-3 -11 11 0.7993 0.1321
-3 -11 12 -0.9667 0.3402
-3 -10 1 1.4278 0.0256
-3 -10 2 -0.0426 0.4319
-3 -10 3 -0.7149 0.3839
-3 -10 4 -0.7998 0.0340
-3 -10 5 -1.8591 -0.2139
-3 -10 6 -2.4826 -0.1668
-3 -10 7 -1.4110 -0.0849
-3 -10 8 -0.2763 -0.1446
-3 -10 9 0.3348 -0.0560
-3 -10 10 1.0351 0.2455
-3 -10 11 0.5886 0.2929
-3 -10 12 -1.1173 -0.0356
-3 -10 13 -1.5260 -0.3130
-3 -9 1 -2.3167 0.6323
-3 -9 2 -2.6051 0.2583
-3 -9 3 -2.5330 -0.2292
-3 -9 4 -1.7920 -0.3539
-3 -9 5 -1.9104 -0.1285
-3 -9 6 -3.1454 0.1433
-3 -9 7 -3.1677 0.1772
-3 -9 8 -1.5483 0.0180
-3 -9 9 0.1448 0.0070
-3 -9 10 1.1673 0.1162
-3 -9 11 1.0637 -0.0754
-3 -9 12 0.1330 -0.4034
-3 -9 13 0.0386 -0.2747
-3 -9 14 0.4510 0.0796
-3 -8 1 -5.5418 -0.0583
-3 -8 2 -3.6545 -0.6875
-3 -8 3 -1.9073 -0.5640
-3 -8 4 -1.1794 0.0416
-3 -8 5 -1.4121 0.4210
-3 -8 6 -3.1037 0.3558
-3 -8 7 -4.1047 0.0873
-3 -8 8 -2.5452 -0.1589
-3 -8 9 0.0314 -0.2136
-3 -8 10 1.6601 -0.0912
-3 -8 11 1.9362 -0.0593
-3 -8 12 1.4731 -0.0685
-3 -8 13 1.4407 0.1850
-3 -8 14 1.3927 0.3339
-3 -8 15 -0.3261 -0.1462
-3 -7 1 -4.8879 -0.6991
-3 -7 2 -2.9004 -0.3332
-3 -7 3 -0.8810 0.2970
-3 -7 4 -0.4929 0.5177
-3 -7 5 -0.7259 0.1507
-3 -7 6 -2.1508 -0.2674
-3 -7 7 -3.5284 -0.2886
-3 -7 8 -2.3550 -0.1086
-3 -7 9 0.3469 0.0153
-3 -7 10 1.8983 0.1333
-3 -7 11 1.9161 0.1767
-3 -7 12 1.6333 0.0848
-3 -7 13 2.0251 0.1200
-3 -7 14 2.2511 0.2210
-3 -7 15 0.3525 -0.0252
-3 -7 16 -2.2871 -0.2876
-3 -6 1 -3.0956 0.0639
-3 -6 2 -2.9734 0.5746
-3 -6 3 -1.0721 0.4635
-3 -6 4 0.6204 -0.1020
-3 -6 5 1.3485 -0.5319
-3 -6 6 -0.2313 -0.4299
-3 -6 7 -2.6318 0.0155
-3 -6 8 -2.1243 0.2668
-3 -6 9 0.7127 0.1885
-3 -6 10 2.1348 0.1214
-3 -6 11 1.5168 0.1045
-3 -6 12 1.0294 -0.0513
-3 -6 13 1.7440 -0.0599
-3 -6 14 2.2657 0.2459
-3 -6 15 0.4017 0.2916
-3 -6 16 -2.5752 -0.0593
-3 -6 17 -2.3429 -0.0757
-3 -5 1 -3.3443 0.4598
-3 -5 2 -3.8862 0.2288
-3 -5 3 -1.2779 -0.2116
-3 -5 4 2.5352 -0.3771
-3 -5 5 4.1771 -0.1685
-3 -5 6 1.6242 0.1188
-3 -5 7 -2.2326 0.2319
-3 -5 8 -2.1469 0.1281
-3 -5 9 1.3028 -0.0252
-3 -5 10 2.8961 0.0009
-3 -5 11 1.4283 0.0744
-3 -5 12 0.1463 -0.0839
-3 -5 13 0.7823 -0.1722
-3 -5 14 1.6666 0.1375
-3 -5 15 0.3627 0.2751
-3 -5 16 -2.2532 -0.0968
-3 -5 17 -2.0060 -0.0934
-3 -5 18 1.3866 0.6158
-3 -4 1 -4.7107 0.0653
-3 -4 2 -4.4340 -0.3102
-3 -4 3 -1.3273 -0.2474
-3 -4 4 3.9128 0.1219
-3 -4 5 6.6539 0.3032
-3 -4 6 3.9096 0.1444
-3 -4 7 -1.0221 -0.0182
-3 -4 8 -1.9247 -0.0073
-3 -4 9 1.3531 -0.0215
-3 -4 10 3.2210 -0.0928
-3 -4 11 1.5748 -0.0885
-3 -4 12 -0.3084 -0.1011
-3 -4 13 0.0552 -0.0978
-3 -4 14 1.4503 0.1292
-3 -4 15 1.1275 0.2360
-3 -4 16 -1.1548 -0.1032
-3 -4 17 -1.6756 -0.1031
-3 -4 18 1.2202 0.7443
-3 -3 1 -5.1991 -0.1627
-3 -3 2 -4.2468 -0.2868
-3 -3 3 -1.3101 -0.0195
-3 -3 4 4.7525 0.2520
-3 -3 5 8.9690 0.2009
-3 -3 6 6.7924 -0.0115
-3 -3 7 0.8576 -0.0293
-3 -3 8 -1.8840 0.0572
-3 -3 9 0.3619 -0.1207
-3 -3 10 2.7396 -0.3565
-3 -3 11 1.8514 -0.1256
-3 -3 12 -0.3855 0.3142
-3 -3 13 -0.7472 0.3325
-3 -3 14 1.2852 0.0675
-3 -3 15 2.8505 -0.1323
-3 -3 16 1.3182 -0.3746
-3 -3 17 -0.7970 -0.3185
-3 -3 18 0.4958 0.5901
-3 -3 19 2.7968 1.5005
-3 -2 1 -2.9487 -0.2265
-3 -2 2 -2.4516 -0.0032
-3 -2 3 -0.7227 0.1532
-3 -2 4 5.0788 0.1681
-3 -2 5 10.1006 0.0842
-3 -2 6 8.5111 -0.0707
-3 -2 7 2.2172 -0.1858
-3 -2 8 -1.7212 -0.1702
-3 -2 9 -0.6750 -0.1197
-3 -2 10 1.5400 0.0016
-3 -2 11 1.2305 0.3501
-3 -2 12 -1.0409 0.5370
-3 -2 13 -1.9027 0.0510
-3 -2 14 1.1146 -0.5583
-3 -2 15 5.4319 -0.4654
-3 -2 16 5.3047 -0.0675
-3 -2 17 0.9740 0.0816
-3 -2 18 -0.8089 0.5433
-3 -2 19 1.4125 1.4072
-3 -1 1 1.9211 0.1798
-3 -1 2 0.5093 0.4656
-3 -1 3 -0.4637 0.2269
-3 -1 4 3.7334 -0.1144
-3 -1 5 9.0860 -0.2293
-3 -1 6 8.6425 -0.2662
-3 -1 7 3.0071 -0.2616
-3 -1 8 -1.4636 0.0395
-3 -1 9 -1.9431 0.4646
-3 -1 10 -0.6556 0.4765
-3 -1 11 -0.0902 0.0771
-3 -1 12 -1.0556 -0.3195
-3 -1 13 -2.0245 -0.5404
-3 -1 14 0.6288 -0.3699
-3 -1 15 6.5093 0.3238
-3 -1 16 8.4118 0.7546
-3 -1 17 3.2065 0.2207
-3 -1 18 -1.3964 -0.2837
-3 -1 19 0.3523 0.3527
-3 -1 20 3.0437 1.1524
-3 0 1 6.7460 0.4113
-3 0 2 3.5621 0.1655
-3 0 3 -0.7597 -0.2516
-3 0 4 0.7565 -0.4491
-3 0 5 6.1994 -0.2295
-3 0 6 7.4427 0.1164
-3 0 7 2.7221 0.2972
-3 0 8 -2.2508 0.3927
-3 0 9 -3.7088 0.3336
-3 0 10 -2.3823 -0.1548
-3 0 11 -0.0753 -0.6916
-3 0 12 0.5479 -0.5114
-3 0 13 -1.6303 0.2167
-3 0 14 -1.7380 0.6600
-3 0 15 4.2773 0.5914
-3 0 16 9.8172 0.1553
-3 0 17 6.8602 -0.5828
-3 0 18 0.5643 -0.8997
-3 0 19 0.3908 0.0242
-3 0 20 3.8087 1.3119
-3 1 1 10.4967 -0.3392
-3 1 2 6.8252 -0.4551
-3 1 3 -1.1340 -0.2054
-3 1 4 -3.6610 0.0597
-3 1 5 1.1512 0.3064
-3 1 6 4.5657 0.4747
-3 1 7 1.4451 0.3014
-3 1 8 -3.4236 -0.1514
-3 1 9 -4.8557 -0.4738
-3 1 10 -2.8782 -0.4603
-3 1 11 0.3811 -0.1033
-3 1 12 1.4578 0.4972
-3 1 13 -1.9223 0.7680
-3 1 14 -4.2679 0.1860
-3 1 15 1.7674 -0.6361
-3 1 16 10.8136 -0.7048
-3 1 17 10.6523 -0.2046
-3 1 18 2.6919 0.1580
-3 1 19 -0.6924 0.4750
-3 1 20 2.5967 0.8560
-3 1 21 3.9087 0.7081
-3 2 1 12.4597 -0.3170
-3 2 2 8.5459 0.0917
-3 2 3 -2.4207 0.4384
-3 2 4 -8.7070 0.3512
-3 2 5 -4.6427 0.0736
-3 2 6 1.2544 -0.0858
-3 2 7 0.3550 -0.2525
-3 2 8 -4.2820 -0.4357
-3 2 9 -6.0992 -0.2413
-3 2 10 -4.1978 0.3448
-3 2 11 -0.7634 0.6908
-3 2 12 1.2239 0.3954
-3 2 13 -0.9235 -0.2789
-3 2 14 -3.4848 -0.7993
-3 2 15 1.1150 -0.6496
-3 2 16 9.9498 0.2199
-3 2 17 10.8301 0.9125
-3 2 18 2.5426 0.5471
-3 2 19 -2.4536 -0.3213
-3 2 20 0.9184 -0.5160
-3 2 21 4.0973 -0.0560
-3 3 1 10.4097 0.4728
-3 3 2 7.1020 0.3179
-3 3 3 -3.7586 0.0169
-3 3 4 -11.3110 -0.2422
-3 3 5 -8.1732 -0.3627
-3 3 6 -1.3264 -0.2964
-3 3 7 -1.0088 -0.1173
-3 3 8 -5.9235 0.1007
-3 3 9 -8.4471 0.3707
-3 3 10 -6.2751 0.4995
-3 3 11 -1.7190 0.1409
-3 3 12 2.1241 -0.4988
-3 3 13 1.9520 -0.6519
-3 3 14 -0.8747 -0.0669
-3 3 15 0.4980 0.5960
-3 3 16 6.6832 0.6662
-3 3 17 8.4601 0.1160
-3 3 18 2.3658 -0.6102
-3 3 19 -2.5383 -0.8842
-3 3 20 -0.3873 -0.3755
-3 3 21 2.6568 0.4067
-3 4 1 5.9324 -0.1074
-3 4 2 4.7000 -0.4103
-3 4 3 -3.6913 -0.3613
-3 4 4 -10.8251 -0.0918
-3 4 5 -9.0884 0.0405
-3 4 6 -3.0457 0.0247
-3 4 7 -2.5008 0.1110
-3 4 8 -7.4920 0.2710
-3 4 9 -10.0412 0.2164
-3 4 10 -6.7800 -0.1064
-3 4 11 -0.8105 -0.3933
-3 4 12 3.7835 -0.3013
-3 4 13 3.9591 0.1956
-3 4 14 0.6765 0.6233
-3 4 15 0.0533 0.3801
-3 4 16 4.3849 -0.4191
-3 4 17 6.8340 -0.8716
-3 4 18 2.6734 -0.4387
-3 4 19 -2.3384 0.3238
-3 4 20 -2.1941 0.5649
-3 4 21 0.1270 0.1658
-3 5 1 2.3183 -0.4804
-3 5 2 2.4218 0.0540
-3 5 3 -3.6994 0.3248
-3 5 4 -9.4044 0.2282
-3 5 5 -8.0033 0.0129
-3 5 6 -2.6119 -0.0503
-3 5 7 -1.9431 0.0791
-3 5 8 -6.8239 0.1351
-3 5 9 -9.5025 -0.1041
-3 5 10 -5.9330 -0.3615
-3 5 11 0.2486 -0.1849
-3 5 12 4.3034 0.2764
-3 5 13 4.2325 0.4012
-3 5 14 1.5284 0.0038
-3 5 15 0.7390 -0.4499
-3 5 16 3.4544 -0.4709
-3 5 17 4.7154 0.0138
-3 5 18 1.1293 0.6183
-3 5 19 -2.8511 0.6832
-3 5 20 -2.5412 -0.0592
-3 5 21 -0.1637 -0.9313
-3 6 1 -1.4042 0.5920
-3 6 2 -0.2323 0.6126
-3 6 3 -3.4056 -0.0007
-3 6 4 -6.8044 -0.4677
-3 6 5 -5.3664 -0.2736
-3 6 6 -0.6079 0.1645
-3 6 7 0.5877 0.2260
-3 6 8 -3.7183 -0.0789
-3 6 9 -7.3573 -0.3107
-3 6 10 -5.5889 -0.1880
-3 6 11 -0.7263 0.1749
-3 6 12 2.9206 0.3383
-3 6 13 3.4693 0.0109
-3 6 14 1.7400 -0.3956
-3 6 15 0.5927 -0.2132
-3 6 16 1.3137 0.4009
-3 6 17 1.2587 0.6218
-3 6 18 -0.9810 0.1993
-3 6 19 -2.1899 -0.3379
-3 6 20 -0.4908 -0.5920
-3 6 21 1.1344 -0.5559
-3 6 22 0.4771 -0.2598
-3 7 1 -5.2078 0.3063
-3 7 2 -0.8200 -0.4978
-3 7 3 -0.2548 -0.7914
-3 7 4 -3.0362 -0.3460
-3 7 5 -3.9500 0.3111
-3 7 6 -0.3017 0.3879
-3 7 7 3.2141 -0.1413
-3 7 8 1.1144 -0.4561
-3 7 9 -4.3437 -0.1033
-3 7 10 -6.8838 0.3738
-3 7 11 -4.6118 0.3609
-3 7 12 -0.4601 -0.0026
-3 7 13 1.8653 -0.2431
-3 7 14 0.9538 -0.1460
-3 7 15 -0.9654 0.1869
-3 7 16 -1.2740 0.3701
-3 7 17 -0.9184 0.0587
-3 7 18 -1.3351 -0.4136
-3 7 19 -0.9900 -0.3465
-3 7 20 0.6358 0.1634
-3 7 21 0.9766 0.2977
-3 8 1 -6.0509 -0.9833
-3 8 2 1.0187 -0.6913
-3 8 3 3.5968 0.1593
-3 8 4 -0.3677 0.6319
-3 8 5 -4.6554 0.3289
-3 8 6 -1.9818 -0.3212
-3 8 7 4.8711 -0.5751
-3 8 8 5.8632 -0.1245
-3 8 9 -1.5207 0.5026
-3 8 10 -9.0094 0.4963
-3 8 11 -9.3638 -0.1215
-3 8 12 -4.0560 -0.4621
-3 8 13 0.4855 -0.1074
-3 8 14 0.3842 0.3064
-3 8 15 -1.9563 0.1984
-3 8 16 -2.2241 -0.1525
-3 8 17 -0.8176 -0.2624
-3 8 18 -0.5525 -0.0760
-3 8 19 -0.8348 0.2089
-3 8 20 -0.1433 0.2927
-3 8 21 0.1654 -0.0759
-3 9 1 -4.5410 -0.2443
-3 9 2 1.3384 0.7572
-3 9 3 4.6285 0.9565
-3 9 4 1.6646 0.2021
-3 9 5 -3.9986 -0.5935
-3 9 6 -3.4813 -0.5999
-3 9 7 4.1964 0.0040
-3 9 8 8.0924 0.4239
-3 9 9 1.2783 0.2363
-3 9 10 -8.6972 -0.2634
-3 9 11 -11.2302 -0.4708
-3 9 12 -5.8670 -0.0933
-3 9 13 -0.0913 0.4611
-3 9 14 0.7184 0.4624
-3 9 15 -1.3973 -0.1338
-3 9 16 -1.4618 -0.5190
-3 9 17 0.5055 -0.2324
-3 9 18 0.8144 0.1718
-3 9 19 -0.4543 0.1051
-3 9 20 -0.5594 -0.2120
-3 9 21 0.0870 -0.3141
-3 10 1 -2.7873 0.9621
-3 10 2 0.0817 0.7419
-3 10 3 4.0478 -0.1203
-3 10 4 4.5942 -0.7595
-3 10 5 -0.5653 -0.5476
-3 10 6 -4.0465 0.1594
-3 10 7 1.0615 0.4774
-3 10 8 7.5627 0.0895
-3 10 9 4.4851 -0.4017
-3 10 10 -5.2262 -0.3140
-3 10 11 -10.0016 0.2192
-3 10 12 -6.1605 0.5139
-3 10 13 -0.0448 0.2536
-3 10 14 1.9302 -0.2615
-3 10 15 0.2858 -0.5630
-3 10 16 -0.1708 -0.4064
-3 10 17 1.6793 0.0288
-3 10 18 2.2567 0.2426
-3 10 19 0.5861 0.0377
-3 10 20 -0.4325 -0.1542
-3 10 21 -0.1319 0.0274
-3 11 1 0.4641 0.0703
-3 11 2 1.0958 -0.7245
-3 11 3 3.5309 -0.8404
-3 11 4 6.2614 -0.2705
-3 11 5 3.0632 0.3763
-3 11 6 -3.3635 0.4954
-3 11 7 -2.5839 0.1256
-3 11 8 4.3724 -0.1894
-3 11 9 5.3357 -0.0800
-3 11 10 -2.1328 0.2809
-3 11 11 -7.6410 0.3886
-3 11 12 -4.9903 -0.0184
-3 11 13 0.9403 -0.5521
-3 11 14 3.1848 -0.5972
-3 11 15 1.1443 -0.1342
-3 11 16 -0.4129 0.3015
-3 11 17 1.0034 0.3878
-3 11 18 2.2595 0.2302
-3 11 19 0.9540 0.0028
-3 11 20 -0.5605 -0.1565
-3 11 21 -0.4534 -0.1467
-3 12 1 5.0042 -1.0870
-3 12 2 4.2712 -0.8035
-3 12 3 2.1353 0.1183
-3 12 4 4.2770 0.7425
-3 12 5 4.7261 0.5853
-3 12 6 -1.4204 0.0033
-3 12 7 -5.5375 -0.2812
-3 12 8 -1.5791 -0.0573
-3 12 9 2.1314 0.1834
-3 12 10 -0.9365 0.0585
-3 12 11 -4.6591 -0.2014
-3 12 12 -2.8334 -0.2591
-3 12 13 1.4118 -0.0982
-3 12 14 2.4006 0.1725
-3 12 15 -0.2700 0.4109
-3 12 16 -2.3503 0.4078
-3 12 17 -1.0986 0.1492
-3 12 18 0.9203 -0.1339
-3 12 19 0.5656 -0.3299
-3 12 20 -0.6267 -0.4656
-3 13 1 6.5075 -0.3231
-3 13 2 5.8912 0.5477
-3 13 3 -0.0547 0.9025
-3 13 4 0.4121 0.4747
-3 13 5 4.6360 -0.2217
-3 13 6 1.0542 -0.5768
-3 13 7 -6.8083 -0.4167
-3 13 8 -7.1830 -0.0668
-3 13 9 -1.9669 0.0193
-3 13 10 -0.4399 -0.1116
-3 13 11 -2.2619 0.0276
-3 13 12 -2.0000 0.4655
-3 13 13 0.0337 0.6203
-3 13 14 0.3376 0.2956
-3 13 15 -1.6255 -0.0233
-3 13 16 -3.3026 -0.0547
-3 13 17 -2.5174 -0.0675
-3 13 18 -0.5423 -0.2670
-3 13 19 -0.0822 -0.5025
-3 13 20 -0.6711 -0.5497
-3 14 1 2.7537 0.9114
-3 14 2 4.7973 0.8679
-3 14 3 -0.3929 0.0258
-3 14 4 -1.0936 -0.7490
-3 14 5 4.4553 -0.7663
-3 14 6 3.3764 -0.2897
-3 14 7 -5.6055 0.0815
-3 14 8 -8.9491 0.1736
-3 14 9 -3.5206 0.1111
-3 14 10 0.3936 0.0520
-3 14 11 -0.9841 0.1443
-3 14 12 -2.2144 0.2778
-3 14 13 -1.0237 0.1453
-3 14 14 -0.0848 -0.1241
-3 14 15 -0.9934 -0.0346
-3 14 16 -2.5889 0.3372
-3 14 17 -2.8434 0.3315
-3 14 18 -1.5331 -0.2044
-3 14 19 -0.5907 -0.6729
-3 15 1 -2.2808 0.4271
-3 15 2 3.5383 -0.2852
-3 15 3 2.6254 -0.9158
-3 15 4 1.1768 -0.7277
-3 15 5 4.4819 0.1563
-3 15 6 4.1107 0.7422
-3 15 7 -3.3372 0.5171
-3 15 8 -6.6271 0.0047
-3 15 9 -1.0794 -0.2563
-3 15 10 3.2746 -0.3474
-3 15 11 1.0095 -0.4150
-3 15 12 -1.7305 -0.3663
-3 15 13 -0.9124 -0.1594
-3 15 14 0.4594 0.2071
-3 15 15 -0.1984 0.7110
-3 15 16 -1.8582 0.9621
-3 15 17 -2.4321 0.4812
-3 15 18 -1.3708 -0.4436
-3 16 1 -3.5172 -0.6792
-3 16 2 3.3617 -0.5161
-3 16 3 5.7660 0.0245
-3 16 4 3.7628 0.6756
-3 16 5 3.6147 0.9753
-3 16 6 3.0244 0.4779
-3 16 7 -1.1014 -0.4343
-3 16 8 -1.8430 -0.7860
-3 16 9 4.1035 -0.3933
-3 16 10 7.4732 -0.0429
-3 16 11 3.0224 -0.1599
-3 16 12 -1.8493 -0.3472
-3 16 13 -1.5443 -0.2333
-3 16 14 0.2509 0.1568
-3 16 15 -0.1871 0.6516
-3 16 16 -1.4893 0.8718
-3 17 1 -1.5791 -0.2910
-3 17 2 2.2917 0.5702
-3 17 3 5.2007 1.0103
-3 17 4 4.1096 0.7161
-3 17 5 2.8962 -0.0076
-3 17 6 2.3864 -0.7751
-3 17 7 0.6987 -1.0316
-3 17 8 1.5220 -0.3265
-3 17 9 6.8127 0.7530
-3 17 10 8.8338 0.9696
-3 17 11 3.0046 0.1125
-3 17 12 -2.9168 -0.7991
-3 17 13 -2.4199 -1.0038
-3 17 14 0.2136 -0.5819
-3 17 15 -0.0379 0.1513
-3 18 4 3.5923 -0.4978
-3 18 5 3.1482 -0.5473
-3 18 6 2.1507 -0.2605
-3 18 7 0.2959 0.0680
-3 18 8 0.4562 0.5670
-3 18 9 4.6088 1.0156
-3 18 10 6.8768 0.6690
-3 18 11 2.4020 -0.4376
-3 18 12 -2.8613 -1.2487
-2 -18 1 0.3496 0.2384
-2 -18 2 0.6164 0.0395
-2 -17 1 1.4559 -0.3847
-2 -17 2 1.8070 0.3402
-2 -17 3 0.9619 0.5697
-2 -17 4 0.3462 0.3444
-2 -16 1 1.9404 0.2677
-2 -16 2 1.8206 0.7896
-2 -16 3 0.8057 0.5227
-2 -16 4 -0.1342 -0.1950
-2 -16 5 0.0518 -0.5327
-2 -16 6 0.3292 -0.2426
-2 -15 1 0.6596 0.2153
-2 -15 2 1.0237 -0.2377
-2 -15 3 1.7891 -0.5482
-2 -15 4 1.4814 -0.4982
-2 -15 5 0.6416 -0.1153
-2 -15 6 0.3785 0.2908
-2 -15 7 -0.1376 0.3109
-2 -15 8 -0.8640 -0.1303
-2 -14 1 -0.5139 -0.4957
-2 -14 2 0.4185 -0.7702
-2 -14 3 2.2824 -0.3804
-2 -14 4 2.6583 0.2483
-2 -14 5 0.8827 0.4511
-2 -14 6 0.0020 0.1597
-2 -14 7 0.6105 -0.2312
-2 -14 8 0.7338 -0.4476
-2 -14 9 0.7183 -0.4778
-2 -13 1 -1.9260 -0.0657
-2 -13 2 -1.0997 -0.0102
-2 -13 3 0.5341 0.1886
-2 -13 4 2.1858 0.2168
-2 -13 5 1.6135 -0.1007
-2 -13 6 0.9105 -0.3536
-2 -13 7 1.8288 -0.1922
-2 -13 8 2.0496 0.0693
-2 -13 9 0.8543 -0.0495
-2 -13 10 0.7532 -0.4881
-2 -13 11 1.6897 -0.7336
-2 -12 1 -3.7599 0.0764
-2 -12 2 -2.1996 0.0775
-2 -12 3 -0.7265 -0.0031
-2 -12 4 1.8147 -0.1629
-2 -12 5 2.7633 -0.2447
-2 -12 6 1.9578 -0.0243
-2 -12 7 1.9262 0.3099
-2 -12 8 2.1082 0.2437
-2 -12 9 0.9800 -0.2602
-2 -12 10 0.3994 -0.6453
-2 -12 11 1.4521 -0.5077
-2 -12 12 1.7088 0.0071
-2 -11 1 -3.5560 -0.2134
-2 -11 2 -1.5766 0.1550
-2 -11 3 -0.3772 0.2245
-2 -11 4 1.4421 0.1305
-2 -11 5 2.6208 0.0465
-2 -11 6 1.7654 0.0478
-2 -11 7 1.0718 0.0249
-2 -11 8 1.7068 -0.1416
-2 -11 9 1.5811 -0.2195
-2 -11 10 0.4792 0.0181
-2 -11 11 0.2738 0.2580
-2 -11 12 0.5272 0.1711
-2 -11 13 0.0859 -0.0282
-2 -10 1 -2.1107 0.5835
-2 -10 2 -1.6904 0.4094
-2 -10 3 -0.1755 -0.0204
-2 -10 4 1.1551 -0.1945
-2 -10 5 2.0722 -0.1712
-2 -10 6 1.2990 -0.1361
-2 -10 7 -0.0954 -0.0577
-2 -10 8 0.1518 0.0848
-2 -10 9 0.8227 0.2663
-2 -10 10 0.0610 0.3783
-2 -10 11 -0.8020 0.1547
-2 -10 12 -0.5327 -0.2824
-2 -10 13 -0.0304 -0.2910
-2 -10 14 0.1219 0.1828
-2 -9 1 -0.6332 0.2808
-2 -9 2 -2.0026 -0.6977
-2 -9 3 0.3446 -0.8671
-2 -9 4 1.5361 -0.2709
-2 -9 5 1.5152 0.2650
-2 -9 6 0.2565 0.3237
-2 -9 7 -2.1522 0.2070
-2 -9 8 -2.9706 0.1245
-2 -9 9 -1.4288 0.0109
-2 -9 10 -0.2771 -0.0844
-2 -9 11 -0.5876 -0.1186
-2 -9 12 -0.9415 -0.0724
-2 -9 13 -0.7145 0.2114
-2 -9 14 -0.3844 0.4814
-2 -9 15 -0.4999 0.0988
-2 -8 1 3.1774 -1.1379
-2 -8 2 -0.0253 -0.7689
-2 -8 3 0.6948 0.1587
-2 -8 4 0.4608 0.7324
-2 -8 5 -0.3564 0.5403
-2 -8 6 -1.1457 -0.0145
-2 -8 7 -3.4871 -0.2937
-2 -8 8 -5.3161 -0.2493
-2 -8 9 -3.6715 -0.1649
-2 -8 10 -0.8559 0.0011
-2 -8 11 -0.3746 0.2521
-2 -8 12 -1.4647 0.2804
-2 -8 13 -1.5218 0.1034
-2 -8 14 -0.1947 -0.0536
-2 -8 15 0.5174 -0.3707
-2 -8 16 -0.4952 -0.7512
-2 -7 1 6.8913 -0.0444
-2 -7 2 1.8561 1.1533
-2 -7 3 -0.2045 1.1628
-2 -7 4 -1.3709 0.2117
-2 -7 5 -1.4412 -0.6437
-2 -7 6 -0.8215 -0.7451
-2 -7 7 -2.8546 -0.2548
-2 -7 8 -6.2501 0.2109
-2 -7 9 -5.9270 0.2987
-2 -7 10 -2.4257 0.2306
-2 -7 11 -0.5882 0.1475
-2 -7 12 -1.1500 -0.1653
-2 -7 13 -0.8701 -0.4598
-2 -7 14 1.2354 -0.2263
-2 -7 15 2.1766 0.0937
-2 -7 16 -0.0230 -0.1792
-2 -7 17 -2.2244 -0.4964
-2 -6 1 5.3769 1.3812
-2 -6 2 2.5502 0.7756
-2 -6 3 0.8020 -0.4549
-2 -6 4 -0.2763 -1.0640
-2 -6 5 -0.3457 -0.6349
-2 -6 6 0.0994 0.1470
-2 -6 7 -2.3066 0.5356
-2 -6 8 -6.7301 0.4111
-2 -6 9 -7.4077 0.0504
-2 -6 10 -3.4392 -0.2005
-2 -6 11 -0.0110 -0.2510
-2 -6 12 0.3982 -0.3134
-2 -6 13 0.4304 -0.2664
-2 -6 14 1.9999 0.2099
-2 -6 15 2.8267 0.5155
-2 -6 16 0.4679 -0.1424
-2 -6 17 -2.2626 -0.9002
-2 -5 1 1.0772 -0.2776
-2 -5 2 4.2795 -1.3746
-2 -5 3 3.7520 -1.1794
-2 -5 4 1.1336 0.0017
-2 -5 5 -0.2479 0.9129
-2 -5 6 0.0864 0.7764
-2 -5 7 -1.5951 0.0567
-2 -5 8 -5.6564 -0.3659
-2 -5 9 -6.8613 -0.3410
-2 -5 10 -3.2387 -0.1896
-2 -5 11 0.7887 -0.0142
-2 -5 12 1.7012 0.1073
-2 -5 13 0.9872 0.1033
-2 -5 14 1.4382 0.1792
-2 -5 15 2.5475 0.1994
-2 -5 16 1.4670 -0.3114
-2 -5 17 -1.1231 -0.7867
-2 -5 18 -0.9636 -0.1931
-2 -4 1 -2.5378 -1.4292
-2 -4 2 4.5401 -0.7512
-2 -4 3 2.7915 0.5216
-2 -4 4 -1.7087 1.1303
-2 -4 5 -1.6663 0.6397
-2 -4 6 1.7258 -0.2676
-2 -4 7 1.6343 -0.6493
-2 -4 8 -2.9631 -0.2889
-2 -4 9 -5.6626 0.1556
-2 -4 10 -3.0824 0.1837
-2 -4 11 1.0179 0.1205
-2 -4 12 2.3887 0.2033
-2 -4 13 1.1704 0.0865
-2 -4 14 0.3981 -0.1730
-2 -4 15 1.5816 -0.1551
-2 -4 16 2.2265 -0.1272
-2 -4 17 0.4616 -0.3141
-2 -4 18 -0.5208 -0.0668
-2 -4 19 1.2929 0.5757
-2 -3 1 -7.7413 0.2115
-2 -3 2 0.5098 1.1537
-2 -3 3 -2.0241 0.9831
-2 -3 4 -6.1356 -0.0406
-2 -3 5 -2.1994 -0.7474
-2 -3 6 5.4671 -0.5513
-2 -3 7 6.3003 0.0456
-2 -3 8 -0.0840 0.3939
-2 -3 9 -4.5788 0.3186
-2 -3 10 -2.7801 0.0316
-2 -3 11 1.2217 -0.0525
-2 -3 12 2.8177 0.1042
-2 -3 13 1.3724 -0.0121
-2 -3 14 -0.5484 -0.3668
-2 -3 15 0.0930 -0.2433
-2 -3 16 2.2381 0.1771
-2 -3 17 2.1008 0.0731
-2 -3 18 0.5217 -0.1054
-2 -3 19 1.0274 0.4685
-2 -2 1 -14.7251 1.2785
-2 -2 2 -3.7600 0.8224
-2 -2 3 -4.0445 -0.2862
-2 -2 4 -7.7082 -0.9435
-2 -2 5 -2.5639 -0.5441
-2 -2 6 7.8285 0.2922
-2 -2 7 10.5059 0.5326
-2 -2 8 3.6967 0.1663
-2 -2 9 -2.3653 -0.0757
-2 -2 10 -1.9884 -0.0465
-2 -2 11 1.2360 -0.0518
-2 -2 12 2.9798 -0.0902
-2 -2 13 1.8736 -0.1390
-2 -2 14 -0.9424 -0.2035
-2 -2 15 -1.6191 0.0297
-2 -2 16 1.2402 0.4140
-2 -2 17 3.1107 0.2004
-2 -2 18 1.5642 -0.2586
-2 -2 19 0.4081 0.2463
-2 -2 20 0.9951 1.2173
-2 -1 1 -19.0762 0.1395
-2 -1 2 -3.7969 -0.6959
-2 -1 3 -0.6404 -0.7122
-2 -1 4 -6.0167 -0.1152
-2 -1 5 -3.9237 0.3843
-2 -1 6 7.4591 0.4129
-2 -1 7 13.9344 0.0523
-2 -1 8 8.7474 -0.2421
-2 -1 9 0.8214 -0.1258
-2 -1 10 -1.3753 0.0303
-2 -1 11 0.8961 -0.1651
-2 -1 12 3.2704 -0.2480
-2 -1 13 2.7746 0.1231
-2 -1 14 -1.0811 0.3671
-2 -1 15 -3.6412 0.1861
-2 -1 16 -0.6178 0.0001
-2 -1 17 3.5081 -0.1720
-2 -1 18 2.6732 -0.3627
-2 -1 19 -0.1655 0.1372
-2 -1 20 -0.1872 1.2706
-2 0 1 -17.7078 -1.1457
-2 0 2 -0.1232 -0.9594
-2 0 3 5.2775 0.1256
-2 0 4 -2.4554 0.7842
-2 0 5 -5.1644 0.4303
-2 0 6 5.2334 -0.1467
-2 0 7 15.3787 -0.2721
-2 0 8 13.1196 -0.1604
-2 0 9 4.1557 -0.0988
-2 0 10 -0.6718 -0.0904
-2 0 11 0.3846 -0.0766
-2 0 12 3.1196 0.1378
-2 0 13 3.2267 0.4720
-2 0 14 -0.9908 0.2806
-2 0 15 -4.7924 -0.4408
-2 0 16 -2.0014 -0.6438
-2 0 17 3.6529 -0.0852
-2 0 18 3.6005 0.2739
-2 0 19 -0.6090 0.3283
-2 0 20 -1.3934 0.8273
-2 0 21 0.7573 1.3574
-2 1 1 -11.9988 -0.4890
-2 1 2 4.2886 0.2281
-2 1 3 10.4021 0.6625
-2 1 4 1.6369 0.3836
-2 1 5 -5.3709 -0.2556
-2 1 6 1.8733 -0.4356
-2 1 7 13.7306 -0.0889
-2 1 8 15.1815 0.0796
-2 1 9 7.0885 -0.0479
-2 1 10 0.0835 0.0445
-2 1 11 -0.9682 0.2963
-2 1 12 1.6873 0.2304
-2 1 13 3.4073 -0.1198
-2 1 14 0.5632 -0.4564
-2 1 15 -3.9474 -0.5479
-2 1 16 -2.9739 -0.0835
-2 1 17 2.4703 0.6410
-2 1 18 3.6829 0.5956
-2 1 19 -0.1563 -0.1957
-2 1 20 -1.2219 -0.3111
-2 1 21 1.7578 0.5844
-2 2 1 -6.4607 0.9785
-2 2 2 7.8264 0.6112
-2 2 3 14.5997 -0.2014
-2 2 4 5.8798 -0.5993
-2 2 5 -4.7627 -0.4218
-2 2 6 -2.0504 -0.0025
-2 2 7 9.3735 0.3023
-2 2 8 14.0679 0.2720
-2 2 9 8.0430 0.0904
-2 2 10 -0.0594 0.0909
-2 2 11 -2.8421 0.0476
-2 2 12 0.0322 -0.3593
-2 2 13 3.8147 -0.6148
-2 2 14 2.6618 -0.1708
-2 2 15 -2.7516 0.4585
-2 2 16 -4.4116 0.5623
-2 2 17 0.3763 0.2087
-2 2 18 3.9675 -0.3081
-2 2 19 2.0468 -0.7094
-2 2 20 0.3130 -0.4276
-2 2 21 2.2118 0.5487
-2 2 22 3.2264 1.1387
-2 3 1 -3.0741 0.3233
-2 3 2 11.2251 -0.5160
-2 3 3 18.8074 -0.7239
-2 3 4 9.5035 -0.1419
-2 3 5 -4.4854 0.4325
-2 3 6 -5.9673 0.4256
-2 3 7 3.8774 0.1609
-2 3 8 10.1519 0.0283
-2 3 9 6.1635 -0.0738
-2 3 10 -1.2754 -0.2402
-2 3 11 -4.1537 -0.3504
-2 3 12 -1.2067 -0.2983
-2 3 13 3.1185 0.0339
-2 3 14 2.9403 0.5231
-2 3 15 -2.0135 0.5379
-2 3 16 -4.5164 -0.1690
-2 3 17 -0.4040 -0.7415
-2 3 18 4.2378 -0.4351
-2 3 19 3.3489 0.2445
-2 3 20 0.4924 0.5153
-2 3 21 0.7824 0.3948
-2 3 22 2.1246 0.1923
-2 4 1 -0.7985 -0.9013
-2 4 2 12.5393 -0.3076
-2 4 3 19.9721 0.5525
-2 4 4 10.7224 0.8735
-2 4 5 -4.2428 0.4520
-2 4 6 -7.9125 -0.1907
-2 4 7 -0.1457 -0.3965
-2 4 8 5.5264 -0.1832
-2 4 9 2.4802 -0.1056
-2 4 10 -3.3873 -0.2376
-2 4 11 -5.2114 -0.1045
-2 4 12 -2.4216 0.3026
-2 4 13 1.4306 0.4310
-2 4 14 2.3520 0.0901
-2 4 15 -0.2993 -0.3553
-2 4 16 -2.3298 -0.5057
-2 4 17 -0.4809 -0.1591
-2 4 18 2.1855 0.4958
-2 4 19 1.5191 0.7828
-2 4 20 -0.6493 0.2884
-2 4 21 -0.4116 -0.4338
-2 4 22 1.2519 -0.5733
-2 5 1 -1.3249 0.1882
-2 5 2 7.6252 0.8858
-2 5 3 15.6450 0.7316
-2 5 4 10.6473 -0.0521
-2 5 5 -1.6331 -0.5747
-2 5 6 -6.6231 -0.4409
-2 5 7 -1.9759 -0.0385
-2 5 8 1.9427 0.1470
-2 5 9 -0.6545 0.0478
-2 5 10 -5.0688 -0.0255
-2 5 11 -5.8059 0.1618
-2 5 12 -2.7905 0.3213
-2 5 13 1.0419 0.0289
-2 5 14 2.8470 -0.4264
-2 5 15 1.7593 -0.3357
-2 5 16 -0.3075 0.2569
-2 5 17 -1.0876 0.5606
-2 5 18 -0.7395 0.2372
-2 5 19 -0.6212 -0.2296
-2 5 20 -0.7211 -0.3408
-2 5 21 -0.2073 -0.1075
-2 5 22 0.5230 0.1847
-2 6 1 -4.9142 0.6924
-2 6 2 -0.5868 -0.1186
-2 6 3 9.3457 -0.8560
-2 6 4 10.8097 -0.8671
-2 6 5 2.1088 -0.1658
-2 6 6 -4.7241 0.4924
-2 6 7 -3.0145 0.4741
-2 6 8 0.7604 0.0609
-2 6 9 -0.1207 -0.0845
-2 6 10 -3.6184 0.0972
-2 6 11 -4.6888 0.1771
-2 6 12 -1.9753 -0.0129
-2 6 13 2.0169 -0.2249
-2 6 14 3.8216 -0.1598
-2 6 15 2.5373 0.1861
-2 6 16 0.3839 0.3970
-2 6 17 -0.7979 0.0666
-2 6 18 -1.1299 -0.4972
-2 6 19 -0.9305 -0.4904
-2 6 20 -0.4383 0.2275
-2 6 21 -0.2855 0.8043
-2 6 22 -0.3847 0.5495
-2 7 1 -6.6457 -0.7742
-2 7 2 -5.9794 -1.0204
-2 7 3 3.1738 -0.4359
-2 7 4 8.5009 0.3580
-2 7 5 3.2447 0.6639
-2 7 6 -3.9034 0.3745
-2 7 7 -3.2404 -0.0973
-2 7 8 2.1411 -0.2480
-2 7 9 4.0784 0.0114
-2 7 10 1.2548 0.2210
-2 7 11 -1.7604 0.0269
-2 7 12 -1.1413 -0.2410
-2 7 13 2.2884 -0.1171
-2 7 14 4.0841 0.2145
-2 7 15 2.3773 0.2564
-2 7 16 0.3681 -0.0137
-2 7 17 0.1865 -0.2074
-2 7 18 0.0743 -0.1023
-2 7 19 -0.6631 0.1880
-2 7 20 -0.7220 0.3808
-2 7 21 -0.3156 0.2260
-2 7 22 -0.0754 -0.2063
-2 8 1 -6.1393 -0.3833
-2 8 2 -9.3803 0.5413
-2 8 3 -3.7949 0.9880
-2 8 4 3.4980 0.5461
-2 8 5 2.8202 -0.2629
-2 8 6 -2.7208 -0.5727
-2 8 7 -2.9811 -0.2449
-2 8 8 3.0403 0.1271
-2 8 9 7.8448 0.1351
-2 8 10 6.8065 -0.0701
-2 8 11 1.9852 -0.1773
-2 8 12 -1.1029 -0.0444
-2 8 13 0.5258 0.2249
-2 8 14 3.0791 0.3267
-2 8 15 1.9874 0.1148
-2 8 16 -0.3615 -0.1004
-2 8 17 -0.1763 0.0169
-2 8 18 0.6564 0.2381
-2 8 19 0.0594 0.0972
-2 8 20 -0.1233 -0.3362
-2 8 21 0.6053 -0.5252
-2 8 22 0.6675 -0.2315
-2 9 1 -7.2012 1.0222
-2 9 2 -11.7706 0.8118
-2 9 3 -8.2323 0.0041
-2 9 4 0.1092 -0.6804
-2 9 5 2.7185 -0.6815
-2 9 6 -1.7317 -0.1058
-2 9 7 -3.5794 0.3551
-2 9 8 1.7291 0.2044
-2 9 9 8.3647 -0.2228
-2 9 10 9.5836 -0.2538
-2 9 11 4.3735 0.1401
-2 9 12 -1.8588 0.3901
-2 9 13 -2.3454 0.2308
-2 9 14 1.5105 -0.0379
-2 9 15 2.1572 -0.1266
-2 9 16 -0.8322 -0.0746
-2 9 17 -1.3990 -0.0227
-2 9 18 0.6938 -0.0452
-2 9 19 1.3753 -0.1575
-2 9 20 0.9295 -0.2516
-2 9 21 0.9010 -0.1464
-2 9 22 0.2214 0.1270
-2 10 1 -7.1940 0.0138
-2 10 2 -9.4081 -0.8612
-2 10 3 -7.3284 -0.9589
-2 10 4 -1.5899 -0.2645
-2 10 5 1.0179 0.4526
-2 10 6 -1.8359 0.5604
-2 10 7 -3.2525 0.1700
-2 10 8 0.7202 -0.1738
-2 10 9 5.6527 -0.1238
-2 10 10 6.8590 0.1808
-2 10 11 3.4137 0.3077
-2 10 12 -1.9144 0.0380
-2 10 13 -3.0357 -0.3234
-2 10 14 1.2554 -0.3372
-2 10 15 3.4237 -0.0656
-2 10 16 0.1789 0.0453
-2 10 17 -1.8062 -0.1133
-2 10 18 0.4468 -0.1777
-2 10 19 1.9078 0.0296
-2 10 20 0.9071 0.1909
-2 10 21 0.2582 0.0327
-2 10 22 -0.0006 -0.2335
-2 11 1 -2.6847 -0.9357
-2 11 2 -2.8927 -0.6413
-2 11 3 -4.2747 0.1384
-2 11 4 -4.0569 0.7122
-2 11 5 -2.3135 0.5950
-2 11 6 -1.3595 0.0537
-2 11 7 -0.0864 -0.2337
-2 11 8 1.6421 -0.0263
-2 11 9 1.2201 0.2485
-2 11 10 -0.1854 0.1519
-2 11 11 -0.1186 -0.1971
-2 11 12 -0.2577 -0.3665
-2 11 13 -0.4362 -0.1895
-2 11 14 2.2246 0.0902
-2 11 15 4.5661 0.1495
-2 11 16 2.1081 -0.0579
-2 11 17 -0.8681 -0.2646
-2 11 18 0.2278 -0.2116
-2 11 19 1.5868 0.0038
-2 11 20 0.4614 0.0389
-2 11 21 -0.0034 -0.1837
-2 11 22 0.8381 -0.3054
-2 12 1 2.3898 0.2019
-2 12 2 2.9008 0.7208
-2 12 3 -1.2096 0.6519
-2 12 4 -5.6806 0.1294
-2 12 5 -4.9390 -0.3272
-2 12 6 -0.5950 -0.3633
-2 12 7 3.3655 -0.0916
-2 12 8 3.3862 0.1190
-2 12 9 -2.1882 0.0742
-2 12 10 -7.4762 -0.0631
-2 12 11 -5.3912 -0.0214
-2 12 12 0.2280 0.1955
-2 12 13 2.4466 0.2914
-2 12 14 3.1832 0.0748
-2 12 15 4.7714 -0.2678
-2 12 16 3.7575 -0.4005
-2 12 17 0.7436 -0.2507
-2 12 18 0.3304 -0.0549
-2 12 19 1.1752 -0.0241
-2 12 20 0.2001 -0.1065
-2 12 21 -0.2565 -0.1153
-2 13 1 4.1565 0.6861
-2 13 2 6.0963 0.4530
-2 13 3 2.3849 -0.1239
-2 13 4 -4.8960 -0.5875
-2 13 5 -6.6839 -0.5803
-2 13 6 -1.8412 -0.2134
-2 13 7 3.6304 0.1115
-2 13 8 3.6779 0.1883
-2 13 9 -4.1723 0.1650
-2 13 10 -13.0623 0.2289
-2 13 11 -11.9302 0.3035
-2 13 12 -2.4320 0.1727
-2 13 13 3.7654 -0.1629
-2 13 14 4.1643 -0.4202
-2 13 15 4.1273 -0.3589
-2 13 16 3.5885 -0.0441
-2 13 17 1.1326 0.2490
-2 13 18 -0.0323 0.2934
-2 13 19 0.5192 0.0737
-2 13 20 -0.1679 -0.2148
-2 13 21 -0.8800 -0.3495
-2 14 1 3.5210 -0.2484
-2 14 2 6.3560 -0.4582
-2 14 3 4.6613 -0.4210
-2 14 4 -3.2663 -0.2804
-2 14 5 -7.8638 -0.0919
-2 14 6 -5.1015 0.1643
-2 14 7 -0.4638 0.4026
-2 14 8 -0.0124 0.4187
-2 14 9 -6.4334 0.1244
-2 14 10 -15.2245 -0.2680
-2 14 11 -15.5685 -0.4401
-2 14 12 -5.5436 -0.3276
-2 14 13 3.2268 -0.1170
-2 14 14 4.0246 0.0604
-2 14 15 2.2007 0.2134
-2 14 16 1.3447 0.3392
-2 14 17 -0.0406 0.3839
-2 14 18 -0.8635 0.2756
-2 14 19 -0.1525 -0.0648
-2 14 20 -0.2452 -0.5631
-2 15 1 2.1002 -0.6528
-2 15 2 3.4562 -0.4966
-2 15 3 3.5663 -0.0174
-2 15 4 -2.3143 0.3735
-2 15 5 -7.8850 0.4823
-2 15 6 -8.3186 0.3734
-2 15 7 -6.7451 0.1403
-2 15 8 -6.2124 -0.2095
-2 15 9 -7.9173 -0.6061
-2 15 10 -11.9747 -0.7338
-2 15 11 -13.2240 -0.3062
-2 15 12 -7.2445 0.3793
-2 15 13 0.1940 0.6147
-2 15 14 2.0305 0.2156
-2 15 15 0.5957 -0.2110
-2 15 16 -0.1006 -0.1474
-2 15 17 -0.7842 0.1850
-2 15 18 -1.2958 0.2483
-2 15 19 -0.4339 -0.1379
-2 16 1 0.9648 -0.0881
-2 16 2 -0.4719 0.0321
-2 16 3 0.1989 0.2847
-2 16 4 -2.3025 0.4375
-2 16 5 -6.4271 0.2730
-2 16 6 -8.7494 -0.2308
-2 16 7 -10.1603 -0.7239
-2 16 8 -10.2959 -0.7074
-2 16 9 -7.9397 -0.1346
-2 16 10 -6.5132 0.5077
-2 16 11 -7.7365 0.7742
-2 16 12 -6.9717 0.5395
-2 16 13 -2.6187 -0.1202
-2 16 14 0.8073 -0.8110
-2 16 15 1.3293 -0.8959
-2 16 16 0.6039 -0.2462
-2 16 17 -0.6443 0.4260
-2 16 18 -1.3596 0.4440
-2 17 1 0.6872 0.5319
-2 17 2 -2.6194 0.3101
-2 17 3 -2.5711 -0.0791
-2 17 4 -2.3075 -0.4013
-2 17 5 -3.6822 -0.5028
-2 17 6 -5.9164 -0.4628
-2 17 7 -9.2711 -0.2830
-2 17 8 -11.4583 0.2364
-2 17 9 -8.4541 0.9065
-2 17 10 -3.1649 1.0122
-2 17 11 -1.9075 0.2918
-2 17 12 -3.2822 -0.5769
-2 17 13 -2.0967 -0.9058
-2 17 14 0.9436 -0.7338
-2 17 15 2.2536 -0.3731
-2 17 16 1.3181 0.0359
-2 17 17 -0.3554 0.3246
-2 18 1 0.7536 0.4933
-2 18 2 -2.2035 0.0281
-2 18 3 -2.7932 -0.6279
-2 18 4 -1.6240 -0.8688
-2 18 5 -1.6400 -0.3144
-2 18 6 -3.7041 0.5283
-2 18 7 -7.6192 0.7913
-2 18 8 -10.7309 0.3977
-2 18 9 -8.2148 -0.0344
-2 18 10 -1.2262 -0.2129
-2 18 11 2.6361 -0.2673
-2 18 12 1.0383 -0.1764
-2 18 13 -0.7329 0.0651
-2 18 14 0.2161 0.1089
-2 18 15 1.5621 -0.2148
-2 19 5 -1.9823 0.2348
-2 19 6 -4.1317 0.6891
-2 19 7 -6.3456 0.2750
-2 19 8 -7.2795 -0.7069
-2 19 9 -5.0470 -1.0191
-2 19 10 -0.1672 -0.2059
-2 19 11 2.6978 0.7926
-1 -18 1 -2.4893 -1.1144
-1 -18 2 -0.7852 -0.6758
-1 -17 1 -1.4000 -0.0753
-1 -17 2 -1.3093 0.5844
-1 -17 3 -0.3115 0.5262
-1 -17 4 0.6607 -0.0956
-1 -16 1 -2.1098 0.8744
-1 -16 2 -2.9400 0.4238
-1 -16 3 -1.4758 -0.2813
-1 -16 4 1.2014 -0.6347
-1 -16 5 1.4879 -0.4428
-1 -16 6 -0.4611 -0.0676
-1 -15 1 -2.2764 -0.1830
-1 -15 2 -2.4731 -0.5838
-1 -15 3 -1.3242 -0.3219
-1 -15 4 1.6000 0.3318
-1 -15 5 2.0175 0.7157
-1 -15 6 -1.1913 0.4778
-1 -15 7 -3.4920 -0.0469
-1 -15 8 -2.5420 -0.3083
-1 -14 1 -1.1042 -0.4083
-1 -14 2 -1.5292 0.1617
-1 -14 3 -2.4375 0.7615
-1 -14 4 -0.4123 0.8794
-1 -14 5 1.5800 0.4080
-1 -14 6 -0.2445 -0.2323
-1 -14 7 -2.8238 -0.4728
-1 -14 8 -2.0720 -0.2153
-1 -14 9 0.0352 0.0590
-1 -13 1 -2.0396 0.4598
-1 -13 2 -2.8219 0.6615
-1 -13 3 -4.4353 0.3011
-1 -13 4 -2.5649 -0.2627
-1 -13 5 1.4917 -0.5015
-1 -13 6 2.0088 -0.2459
-1 -13 7 -0.6639 0.2435
-1 -13 8 -1.1375 0.4996
-1 -13 9 0.8174 0.2387
-1 -13 10 1.6422 -0.3312
-1 -13 11 1.4757 -0.6660
-1 -12 1 -4.4913 0.0694
-1 -12 2 -4.4657 -0.0939
-1 -12 3 -4.9440 -0.4422
-1 -12 4 -3.5087 -0.4390
-1 -12 5 0.3534 0.0483
-1 -12 6 2.2173 0.5272
-1 -12 7 0.5168 0.5594
-1 -12 8 -0.1125 0.1967
-1 -12 9 1.8889 -0.2149
-1 -12 10 2.7277 -0.4059
-1 -12 11 1.8379 -0.3639
-1 -12 12 1.8090 -0.2208
-1 -11 1 -5.9151 -0.0096
-1 -11 2 -5.9115 0.0359
-1 -11 3 -5.2953 0.0005
-1 -11 4 -4.3579 0.1593
-1 -11 5 -1.7374 0.3643
-1 -11 6 1.0677 0.2327
-1 -11 7 1.4191 -0.1517
-1 -11 8 1.3087 -0.3309
-1 -11 9 2.7141 -0.1427
-1 -11 10 2.9109 0.1075
-1 -11 11 1.2127 0.0613
-1 -11 12 1.0698 -0.2213
-1 -11 13 2.4748 -0.3000
-1 -10 1 -6.2070 0.3671
-1 -10 2 -7.0631 -0.0869
-1 -10 3 -5.2801 -0.2098
-1 -10 4 -3.6331 -0.0692
-1 -10 5 -1.8070 0.0106
-1 -10 6 1.0675 -0.1254
-1 -10 7 2.3778 -0.2284
-1 -10 8 1.7696 -0.0848
-1 -10 9 1.9149 0.1137
-1 -10 10 2.1329 0.1149
-1 -10 11 0.9212 -0.0625
-1 -10 12 0.6384 -0.2024
-1 -10 13 2.1856 -0.0472
-1 -10 14 2.5099 0.3421
-1 -9 1 -2.6935 -0.7337
-1 -9 2 -4.6105 -0.6914
-1 -9 3 -3.0241 -0.1247
-1 -9 4 -1.2789 0.2218
-1 -9 5 -0.4595 0.1487
-1 -9 6 1.6207 -0.0435
-1 -9 7 2.9835 -0.0707
-1 -9 8 1.4998 -0.0175
-1 -9 9 0.3282 -0.1011
-1 -9 10 1.1105 -0.1840
-1 -9 11 1.2267 -0.0325
-1 -9 12 0.4716 0.1589
-1 -9 13 0.8079 0.1694
-1 -9 14 1.3953 0.1520
-1 -9 15 0.8280 0.1141
-1 -8 1 4.4764 -0.4452
-1 -8 2 0.0768 0.6832
-1 -8 3 -0.4949 0.9087
-1 -8 4 0.6104 0.2681
-1 -8 5 0.8334 -0.3537
-1 -8 6 2.3646 -0.4068
-1 -8 7 3.9194 -0.1003
-1 -8 8 1.8135 0.0945
-1 -8 9 -1.2245 0.0119
-1 -8 10 -0.9499 -0.0593
-1 -8 11 0.5119 0.0841
-1 -8 12 0.2083 0.1006
-1 -8 13 -0.3945 -0.1772
-1 -8 14 0.1221 -0.2088
-1 -8 15 0.5773 0.1658
-1 -8 16 0.0348 0.2397
-1 -7 1 6.9840 1.5637
-1 -7 2 2.5845 1.2176
-1 -7 3 2.4477 -0.0800
-1 -7 4 3.7650 -0.9141
-1 -7 5 2.8463 -0.6535
-1 -7 6 2.7049 0.0696
-1 -7 7 3.9883 0.4273
-1 -7 8 1.9459 0.3244
-1 -7 9 -2.7026 0.0730
-1 -7 10 -3.9632 -0.1047
-1 -7 11 -1.5551 -0.1370
-1 -7 12 -0.1054 -0.1608
-1 -7 13 -0.6686 -0.2185
-1 -7 14 -0.9609 0.0316
-1 -7 15 -0.3806 0.4821
-1 -7 16 -0.3417 0.2519
-1 -7 17 -1.2638 -0.6682
-1 -6 1 1.7723 0.2942
-1 -6 2 4.2757 -1.1805
-1 -6 3 8.0612 -1.3299
-1 -6 4 8.0862 -0.2640
-1 -6 5 3.4622 0.7784
-1 -6 6 0.7999 0.8449
-1 -6 7 2.5226 0.1770
-1 -6 8 2.0972 -0.2948
-1 -6 9 -2.9908 -0.2364
-1 -6 10 -6.3517 -0.0728
-1 -6 11 -4.3899 -0.0186
-1 -6 12 -1.2765 0.0574
-1 -6 13 -0.8054 0.1204
-1 -6 14 -1.5867 0.1698
-1 -6 15 -1.1347 0.2199
-1 -6 16 -0.1065 -0.1274
-1 -6 17 -0.4941 -0.8443
-1 -6 18 -1.4007 -0.8933
-1 -5 1 -6.2903 -2.0815
-1 -5 2 4.3838 -1.3611
-1 -5 3 11.5494 0.4718
-1 -5 4 8.7375 1.4389
-1 -5 5 0.9401 0.8412
-1 -5 6 -1.6397 -0.3053
-1 -5 7 2.1614 -0.8052
-1 -5 8 3.2652 -0.4352
-1 -5 9 -2.3828 0.1591
-1 -5 10 -7.9085 0.3230
-1 -5 11 -7.3046 0.1621
-1 -5 12 -3.2075 0.1125
-1 -5 13 -0.8401 0.0756
-1 -5 14 -0.9219 -0.1043
-1 -5 15 -0.7574 -0.0923
-1 -5 16 0.3746 0.0439
-1 -5 17 0.2686 -0.2107
-1 -5 18 -1.1940 -0.4918
-1 -4 1 -16.9640 -0.2595
-1 -4 2 -3.1562 1.2244
-1 -4 3 8.1815 1.4152
-1 -4 4 5.9964 0.1822
-1 -4 5 -2.1491 -1.0924
-1 -4 6 -3.2989 -1.0844
-1 -4 7 2.3646 -0.1210
-1 -4 8 4.0530 0.5495
-1 -4 9 -1.9673 0.4541
-1 -4 10 -8.2804 0.0383
-1 -4 11 -8.5465 -0.1754
-1 -4 12 -4.3195 -0.0815
-1 -4 13 -0.4632 -0.0185
-1 -4 14 0.5409 -0.1268
-1 -4 15 0.0308 0.0454
-1 -4 16 0.1117 0.4694
-1 -4 17 0.2284 0.2727
-1 -4 18 -0.4936 -0.4537
-1 -4 19 -0.4065 -0.4574
-1 -3 1 -30.4666 2.0600
-1 -3 2 -16.9430 1.0978
-1 -3 3 1.4609 -0.6864
-1 -3 4 3.2529 -1.4659
-1 -3 5 -6.1436 -0.8216
-1 -3 6 -8.2856 0.3572
-1 -3 7 -0.4932 0.8875
-1 -3 8 4.1951 0.4162
-1 -3 9 -0.2154 -0.2647
-1 -3 10 -6.4708 -0.3973
-1 -3 11 -7.6907 -0.1581
-1 -3 12 -4.3135 0.0213
-1 -3 13 -0.0438 0.0547
-1 -3 14 1.7864 0.0194
-1 -3 15 0.7345 0.1311
-1 -3 16 -0.3599 0.3903
-1 -3 17 0.0685 0.2116
-1 -3 18 0.6784 -0.4191
-1 -3 19 1.0098 -0.3620
-1 -3 20 1.3205 0.5425
-1 -2 1 -39.9952 0.6321
-1 -2 2 -29.5739 -0.9338
-1 -2 3 -6.3226 -1.2742
-1 -2 4 -1.2223 -0.0143
-1 -2 5 -13.0547 1.1152
-1 -2 6 -17.2741 0.9095
-1 -2 7 -5.8697 -0.0132
-1 -2 8 4.8331 -0.5548
-1 -2 9 3.3181 -0.3796
-1 -2 10 -3.5306 0.0562
-1 -2 11 -6.1945 0.1559
-1 -2 12 -3.6806 -0.0202
-1 -2 13 0.5766 -0.0089
-1 -2 14 2.8494 0.0953
-1 -2 15 1.6641 -0.0111
-1 -2 16 -0.0799 -0.0732
-1 -2 17 0.4193 0.0083
-1 -2 18 1.6361 -0.0970
-1 -2 19 1.8001 -0.0686
-1 -2 20 1.4613 0.5399
-1 -1 1 -40.9461 -1.2538
-1 -1 2 -38.6926 -0.5905
-1 -1 3 -16.6809 0.6622
-1 -1 4 -8.0733 1.4416
-1 -1 5 -18.6219 0.9157
-1 -1 6 -24.1024 -0.3119
-1 -1 7 -11.3317 -0.8048
-1 -1 8 4.0585 -0.2904
-1 -1 9 6.0690 0.2660
-1 -1 10 -0.4844 0.2668
-1 -1 11 -4.2101 -0.0292
-1 -1 12 -2.5638 -0.1443
-1 -1 13 1.2974 0.0507
-1 -1 14 3.7981 0.1165
-1 -1 15 2.9672 -0.2395
-1 -1 16 1.0213 -0.3989
-1 -1 17 1.0783 0.0654
-1 -1 18 1.8651 0.3615
-1 -1 19 1.3267 0.0651
-1 -1 20 0.6532 0.0996
-1 -1 21 0.4335 0.7280
-1 0 1 -36.0050 -0.4656
-1 0 2 -44.3666 1.1332
-1 0 3 -26.3972 1.2804
-1 0 4 -12.3283 0.2173
-1 0 5 -17.6188 -0.7046
-1 0 6 -25.0726 -0.7231
-1 0 7 -16.2988 -0.0788
-1 0 8 0.3047 0.3793
-1 0 9 7.0908 0.1854
-1 0 10 3.1003 -0.1460
-1 0 11 -1.5947 -0.0805
-1 0 12 -1.8623 0.1063
-1 0 13 1.3205 0.0636
-1 0 14 4.5914 -0.1045
-1 0 15 4.5095 -0.2230
-1 0 16 2.0237 -0.0807
-1 0 17 0.9994 0.3580
-1 0 18 1.2417 0.4317
-1 0 19 0.2923 -0.2122
-1 0 20 -0.7140 -0.5047
-1 0 21 -0.3151 0.3332
-1 1 1 -28.9228 1.0822
-1 1 2 -44.0544 0.8966
-1 1 3 -28.7887 -0.4865
-1 1 4 -10.1193 -1.4768
-1 1 5 -11.1082 -0.9943
-1 1 6 -21.8006 0.1192
-1 1 7 -19.5713 0.5862
-1 1 8 -4.0600 0.2457
-1 1 9 7.1400 -0.2028
-1 1 10 6.2447 -0.1657
-1 1 11 0.5205 0.1638
-1 1 12 -1.8872 0.1290
-1 1 13 0.8465 -0.2134
-1 1 14 5.0620 -0.1499
-1 1 15 5.4104 0.2902
-1 1 16 1.9320 0.4065
-1 1 17 -0.0710 0.1399
-1 1 18 0.5961 -0.1393
-1 1 19 0.2202 -0.4094
-1 1 20 -1.3639 -0.4453
-1 1 21 -1.3685 0.1746
-1 1 22 -0.4203 0.9216
-1 2 1 -20.3123 0.3025
-1 2 2 -35.7918 -1.2051
-1 2 3 -22.0078 -1.6556
-1 2 4 -2.9677 -0.8604
-1 2 5 -3.3191 0.2767
-1 2 6 -16.7626 0.6442
-1 2 7 -19.6524 0.2001
-1 2 8 -6.5320 -0.1959
-1 2 9 6.3635 -0.1459
-1 2 10 7.4900 0.0257
-1 2 11 1.6603 0.0342
-1 2 12 -1.8438 -0.1007
-1 2 13 0.2064 -0.1310
-1 2 14 4.4028 0.1695
-1 2 15 5.0771 0.4391
-1 2 16 1.5775 0.1146
-1 2 17 -0.6943 -0.4016
-1 2 18 0.4602 -0.2720
-1 2 19 0.8823 0.2188
-1 2 20 -1.0585 0.2352
-1 2 21 -1.9180 -0.0425
-1 2 22 -0.7159 0.0187
-1 3 1 -9.6666 -1.5213
-1 3 2 -23.1933 -1.4534
-1 3 3 -12.2980 0.0135
-1 3 4 4.1683 1.1268
-1 3 5 3.5986 0.8867
-1 3 6 -10.3665 -0.0975
-1 3 7 -16.3635 -0.6350
-1 3 8 -6.8326 -0.3330
-1 3 9 4.9258 0.1038
-1 3 10 6.8467 0.0566
-1 3 11 1.6216 -0.1219
-1 3 12 -2.2230 0.0186
-1 3 13 -1.0559 0.1936
-1 3 14 2.7595 0.0789
-1 3 15 4.4126 -0.1448
-1 3 16 2.0886 -0.2467
-1 3 17 -0.5455 -0.1024
-1 3 18 -0.2527 0.3284
-1 3 19 0.7708 0.5995
-1 3 20 0.0298 0.1648
-1 3 21 -0.7432 -0.5641
-1 3 22 -0.0728 -0.6534
-1 4 1 -0.7351 -0.4714
-1 4 2 -14.2041 0.8698
-1 4 3 -7.1374 1.5352
-1 4 4 8.4453 0.8744
-1 4 5 10.6625 -0.3225
-1 4 6 -1.7424 -0.8491
-1 4 7 -10.7753 -0.4721
-1 4 8 -6.3795 0.1295
-1 4 9 2.5493 0.3005
-1 4 10 4.5064 0.0599
-1 4 11 -0.1361 -0.0566
-1 4 12 -3.9315 0.1167
-1 4 13 -2.8600 0.0973
-1 4 14 1.1406 -0.2496
-1 4 15 3.6444 -0.3216
-1 4 16 2.2957 0.0993
-1 4 17 -0.6906 0.4048
-1 4 18 -1.4878 0.2189
-1 4 19 0.1767 -0.1320
-1 4 20 1.5215 -0.3067
-1 4 21 1.2936 -0.2667
-1 4 22 0.4523 -0.0646
-1 5 1 1.9964 1.4163
-1 5 2 -10.5396 1.0594
-1 5 3 -5.6397 -0.1387
-1 5 4 10.5901 -0.9524
-1 5 5 16.8249 -0.6935
-1 5 6 6.7173 0.1543
-1 5 7 -5.2495 0.6078
-1 5 8 -6.5192 0.3962
-1 5 9 -1.0035 0.0387
-1 5 10 1.0361 -0.0847
-1 5 11 -2.6383 -0.0526
-1 5 12 -6.1452 -0.0226
-1 5 13 -4.8773 -0.0584
-1 5 14 -0.6413 -0.0879
-1 5 15 1.9993 0.0527
-1 5 16 1.3071 0.2324
-1 5 17 -0.8367 0.0594
-1 5 18 -1.7074 -0.3686
-1 5 19 -0.3706 -0.4183
-1 5 20 1.4799 0.0773
-1 5 21 1.5356 0.5055
-1 5 22 -0.1291 0.3711
-1 5 23 -1.4059 -0.1040
-1 6 1 2.3077 0.0419
-1 6 2 -6.2697 -1.0236
-1 6 3 -3.9131 -1.1952
-1 6 4 9.1292 -0.3201
-1 6 5 16.9089 0.7009
-1 6 6 10.6968 0.9682
-1 6 7 -0.7973 0.4331
-1 6 8 -6.1617 -0.1921
-1 6 9 -4.5516 -0.3021
-1 6 10 -2.3772 -0.0721
-1 6 11 -3.9424 0.0105
-1 6 12 -7.0047 -0.0452
-1 6 13 -6.6681 0.0423
-1 6 14 -2.8167 0.1924
-1 6 15 0.1354 0.1443
-1 6 16 0.2696 -0.0724
-1 6 17 -0.6518 -0.2183
-1 6 18 -1.3451 -0.1315
-1 6 19 -1.3745 0.1313
-1 6 20 -0.3495 0.2783
-1 6 21 0.5440 0.0795
-1 6 22 -0.0823 -0.2689
-1 6 23 -1.0555 -0.3634
-1 7 1 4.6097 -1.1288
-1 7 2 -1.4564 -0.4602
-1 7 3 -3.8523 0.6224
-1 7 4 3.0113 1.0545
-1 7 5 10.9200 0.5010
-1 7 6 10.3794 -0.3016
-1 7 7 2.8763 -0.5591
-1 7 8 -4.4646 -0.2755
-1 7 9 -7.0386 0.0631
-1 7 10 -4.9649 0.1509
-1 7 11 -3.0919 0.0624
-1 7 12 -5.0262 0.0463
-1 7 13 -6.9540 0.1552
-1 7 14 -4.5137 0.1614
-1 7 15 -0.8219 -0.0220
-1 7 16 -0.0317 -0.1317
-1 7 17 -0.8805 0.0120
-1 7 18 -1.4675 0.1955
-1 7 19 -1.7785 0.1122
-1 7 20 -0.9663 -0.2531
-1 7 21 0.8074 -0.5701
-1 7 22 1.1802 -0.4475
-1 7 23 0.0177 0.0788
-1 8 1 5.1187 0.4593
-1 8 2 -1.0834 1.0544
-1 8 3 -5.8951 0.8600
-1 8 4 -2.1901 -0.0470
-1 8 5 5.3304 -0.8691
-1 8 6 7.6443 -0.8574
-1 8 7 3.5325 -0.1594
-1 8 8 -3.1229 0.3829
-1 8 9 -7.7223 0.3310
-1 8 10 -6.0592 0.0590
-1 8 11 -1.0270 0.0091
-1 8 12 -0.9346 0.1094
-1 8 13 -5.0952 0.0731
-1 8 14 -5.0642 -0.1133
-1 8 15 -0.9247 -0.1947
-1 8 16 0.4042 -0.0545
-1 8 17 -1.1980 0.0780
-1 8 18 -1.5933 -0.0062
-1 8 19 -0.7052 -0.1473
-1 8 20 0.3786 -0.1389
-1 8 21 1.6924 -0.0831
-1 8 22 1.8497 -0.0971
-1 8 23 0.4979 -0.0882
-1 9 1 2.8332 0.5864
-1 9 2 -2.6697 -0.0959
-1 9 3 -6.3367 -0.6994
-1 9 4 -3.2374 -0.7008
-1 9 5 1.9736 -0.1784
-1 9 6 2.4918 0.3523
-1 9 7 0.0480 0.4951
-1 9 8 -2.4772 0.2497
-1 9 9 -5.6033 -0.0641
-1 9 10 -5.6821 -0.1481
-1 9 11 -0.4347 -0.0610
-1 9 12 2.1822 -0.0695
-1 9 13 -2.0927 -0.2168
-1 9 14 -4.5085 -0.2825
-1 9 15 -0.8757 -0.1334
-1 9 16 1.2013 0.0711
-1 9 17 -0.9526 0.0719
-1 9 18 -1.6890 -0.0815
-1 9 19 0.1563 -0.0184
-1 9 20 1.4103 0.2963
-1 9 21 1.7718 0.2861
-1 9 22 1.7119 -0.3320
-1 9 23 0.9184 -0.8964
-1 10 1 2.4948 -0.6686
-1 10 2 -2.0146 -0.6808
-1 10 3 -5.7469 -0.2517
-1 10 4 -4.1516 0.4082
-1 10 5 -1.1748 0.7843
-1 10 6 -2.4403 0.5696
-1 10 7 -3.4965 0.0414
-1 10 8 -0.9078 -0.3113
-1 10 9 -1.1841 -0.3288
-1 10 10 -4.7015 -0.2065
-1 10 11 -2.9516 -0.1662
-1 10 12 1.6966 -0.2019
-1 10 13 0.0833 -0.1493
-1 10 14 -3.6045 0.0176
-1 10 15 -1.4286 0.1340
-1 10 16 1.5264 0.1064
-1 10 17 -0.2769 -0.0122
-1 10 18 -1.8153 -0.1389
-1 10 19 0.0468 -0.1400
-1 10 20 1.5540 0.0308
-1 10 21 1.4435 0.0569
-1 10 22 1.3091 -0.3395
-1 11 1 3.4307 0.0465
-1 11 2 -0.1277 0.5055
-1 11 3 -4.8771 0.5583
-1 11 4 -5.2509 0.3096
-1 11 5 -2.9129 0.0220
-1 11 6 -3.6854 -0.1795
-1 11 7 -3.4888 -0.2801
-1 11 8 2.3774 -0.2877
-1 11 9 4.3602 -0.2045
-1 11 10 -3.1611 -0.0386
-1 11 11 -7.6786 0.1211
-1 11 12 -2.9032 0.1575
-1 11 13 0.0588 0.0948
-1 11 14 -2.4328 0.0262
-1 11 15 -1.7715 -0.0593
-1 11 16 1.6067 -0.1627
-1 11 17 0.8946 -0.2054
-1 11 18 -1.1885 -0.2158
-1 11 19 0.0367 -0.2423
-1 11 20 1.4877 -0.1314
-1 11 21 0.7936 0.1438
-1 11 22 0.1138 0.2137
-1 12 1 3.0926 0.5286
-1 12 2 3.3969 0.2592
-1 12 3 0.1119 -0.1293
-1 12 4 -2.6122 -0.3973
-1 12 5 -2.3370 -0.4163
-1 12 6 -2.2598 -0.2760
-1 12 7 -0.2343 -0.1022
-1 12 8 7.4895 0.0711
-1 12 9 10.3835 0.2538
-1 12 10 -1.0057 0.4058
-1 12 11 -12.5241 0.3657
-1 12 12 -9.0952 0.0237
-1 12 13 -0.5926 -0.3634
-1 12 14 0.4810 -0.4000
-1 12 15 -0.3733 -0.1534
-1 12 16 1.8045 -0.0216
-1 12 17 1.8901 -0.0566
-1 12 18 -0.1934 -0.0112
-1 12 19 0.2278 0.1296
-1 12 20 1.2835 0.2230
-1 12 21 0.0551 0.2604
-1 12 22 -1.0483 0.1913
-1 13 1 3.4016 -0.4719
-1 13 2 8.5469 -0.4532
-1 13 3 8.2023 -0.1678
-1 13 4 3.0304 0.0216
-1 13 5 -0.5390 -0.0153
-1 13 6 -0.2945 -0.0631
-1 13 7 4.1107 0.1386
-1 13 8 12.8000 0.4594
-1 13 9 15.3979 0.4721
-1 13 10 1.7538 0.0654
-1 13 11 -14.3524 -0.3936
-1 13 12 -12.6452 -0.5498
-1 13 13 -0.1778 -0.3309
-1 13 14 4.2019 0.1240
-1 13 15 1.5913 0.4396
-1 13 16 1.4661 0.2814
-1 13 17 1.9380 -0.0597
-1 13 18 0.2948 0.0345
-1 13 19 0.1095 0.4839
-1 13 20 1.1105 0.5921
-1 13 21 0.2485 0.1959
-1 14 1 4.0144 -0.2515
-1 14 2 10.4501 0.0891
-1 14 3 12.8535 0.2265
-1 14 4 8.0906 0.1969
-1 14 5 2.2019 0.1820
-1 14 6 1.3717 0.2503
-1 14 7 6.4243 0.3017
-1 14 8 15.1694 0.1223
-1 14 9 18.2034 -0.3673
-1 14 10 5.6464 -0.7751
-1 14 11 -11.9066 -0.5507
-1 14 12 -13.2483 0.1895
-1 14 13 -0.7932 0.7132
-1 14 14 5.5291 0.6484
-1 14 15 2.6648 0.2663
-1 14 16 1.2804 -0.1075
-1 14 17 1.9210 -0.2509
-1 14 18 0.3109 0.0757
-1 14 19 -0.6613 0.6956
-1 14 20 0.6408 0.9201
-1 14 21 0.9363 0.4874
-1 15 1 2.8243 0.4755
-1 15 2 7.5509 0.1481
-1 15 3 11.6398 -0.1923
-1 15 4 9.8656 -0.0745
-1 15 5 4.4016 0.3109
-1 15 6 1.9925 0.3151
-1 15 7 5.6165 -0.2168
-1 15 8 13.5506 -0.7063
-1 15 9 17.7924 -0.6258
-1 15 10 8.4789 -0.0395
-1 15 11 -8.3350 0.5967
-1 15 12 -13.0674 0.7747
-1 15 13 -2.8712 0.3247
-1 15 14 4.8938 -0.2502
-1 15 15 3.4482 -0.2904
-1 15 16 1.7394 0.0891
-1 15 17 2.0383 0.2849
-1 15 18 -0.0108 0.2962
-1 15 19 -1.9146 0.5750
-1 15 20 -0.5169 0.9678
-1 16 1 1.7484 -0.0037
-1 16 2 3.8560 -0.1545
-1 16 3 6.5762 -0.1398
-1 16 4 6.8863 -0.0148
-1 16 5 4.2883 -0.0314
-1 16 6 2.3050 -0.3225
-1 16 7 3.5691 -0.5062
-1 16 8 8.2001 -0.0981
-1 16 9 12.0942 0.6198
-1 16 10 7.3568 0.7978
-1 16 11 -4.8438 0.1758
-1 16 12 -10.1886 -0.5948
-1 16 13 -3.0728 -0.7882
-1 16 14 3.8664 -0.2528
-1 16 15 2.9001 0.5814
-1 16 16 1.1329 0.9742
-1 16 17 1.8286 0.5630
-1 16 18 0.3479 -0.0408
-1 16 19 -2.1726 0.0429
-1 17 1 2.1101 -0.1990
-1 17 2 1.6845 0.3961
-1 17 3 1.0767 0.3936
-1 17 4 1.8291 -0.1757
-1 17 5 2.9671 -0.5926
-1 17 6 2.7943 -0.3331
-1 17 7 0.9560 0.4037
-1 17 8 0.3135 0.9150
-1 17 9 3.2307 0.5755
-1 17 10 4.9770 -0.4764
-1 17 11 0.6074 -1.2263
-1 17 12 -3.9985 -0.8474
-1 17 13 -2.0275 0.2521
-1 17 14 1.3398 1.0000
-1 17 15 0.5132 0.9581
-1 17 16 0.0701 0.4638
-1 17 17 2.3243 -0.0478
-1 17 18 2.0318 -0.2697
-1 18 1 2.1586 0.1950
-1 18 2 1.1149 0.6495
-1 18 3 -1.1157 0.3599
-1 18 4 -0.8994 -0.1571
-1 18 5 1.5467 -0.1346
-1 18 6 2.0284 0.3434
-1 18 7 -1.7377 0.5013
-1 18 8 -5.3060 -0.0181
-1 18 9 -2.3619 -0.7418
-1 18 10 4.2426 -0.9158
-1 18 11 5.1761 -0.2193
-1 18 12 0.1481 0.8011
-1 18 13 -2.5043 1.0963
-1 18 14 -1.1272 0.3672
-1 18 15 -0.1937 -0.4202
-1 18 16 0.6956 -0.3556
-1 19 3 -0.0464 0.3300
-1 19 4 -1.0034 0.4187
-1 19 5 0.1564 0.4041
-1 19 6 0.6030 0.0099
-1 19 7 -2.3136 -0.6596
-1 19 8 -5.6611 -0.8513
-1 19 9 -3.6100 -0.1342
-1 19 10 2.7291 0.8254
-1 19 11 4.8591 1.0818
-1 19 12 0.4806 0.4880
-1 19 13 -2.6432 -0.4167
-1 19 14 -0.6808 -0.9477
0 -18 1 1.2312 0.4239
0 -18 2 0.2220 0.5402
0 -17 1 2.7361 1.1177
0 -17 2 0.8381 0.6876
0 -17 3 -0.3948 -0.3268
0 -17 4 1.4158 -1.2605
0 -16 1 3.3976 -0.0740
0 -16 2 2.9237 -0.6111
0 -16 3 1.0693 -0.6917
0 -16 4 1.9660 -0.5526
0 -16 5 4.9462 -0.4667
0 -16 6 4.6327 -0.5270
0 -15 1 4.4020 -1.0016
0 -15 2 5.6300 -0.3418
0 -15 3 2.2423 0.5900
0 -15 4 0.2457 0.8603
0 -15 5 3.0953 0.2372
0 -15 6 5.1555 -0.7417
0 -15 7 2.1574 -1.3356
0 -15 8 -1.1574 -1.1517
0 -14 1 3.4283 0.3195
0 -14 2 5.5492 0.8433
0 -14 3 2.1711 0.7424
0 -14 4 -1.3841 0.0826
0 -14 5 0.8699 -0.6103
0 -14 6 4.9745 -0.9333
0 -14 7 3.5188 -0.8053
0 -14 8 -1.0792 -0.3253
0 -14 9 -2.1781 0.1764
0 -13 1 0.2516 0.6079
0 -13 2 4.1609 0.0122
0 -13 3 3.8504 -0.6811
0 -13 4 0.5033 -0.8528
0 -13 5 0.0725 -0.3188
0 -13 6 2.9077 0.3469
0 -13 7 2.5913 0.5059
0 -13 8 -1.2963 0.2139
0 -13 9 -2.5089 -0.1075
0 -13 10 -0.3398 -0.3501
0 -13 11 0.9008 -0.5503
0 -12 1 -1.3990 -0.4895
0 -12 2 3.1761 -0.6291
0 -12 3 5.6025 -0.3499
0 -12 4 2.7848 0.1925
0 -12 5 -1.0370 0.6688
0 -12 6 -0.8656 0.6537
0 -12 7 0.5001 0.0619
0 -12 8 -0.2424 -0.5583
0 -12 9 -0.3043 -0.6304
0 -12 10 1.3890 -0.2906
0 -12 11 1.7678 -0.0678
0 -12 12 0.8893 -0.0655
0 -11 1 -2.1930 -0.1035
0 -11 2 -0.4536 0.1907
0 -11 3 2.9020 0.5406
0 -11 4 2.4279 0.4953
0 -11 5 -1.5572 0.0266
0 -11 6 -2.7233 -0.4928
0 -11 7 -0.1561 -0.6970
0 -11 8 1.5893 -0.4456
0 -11 9 1.8743 0.0715
0 -11 10 2.0398 0.4092
0 -11 11 1.0943 0.2857
0 -11 12 0.0536 -0.0740
0 -11 13 1.0872 -0.2123
0 -10 1 -3.5138 0.1132
0 -10 2 -5.5779 -0.0329
0 -10 3 -2.4107 -0.0363
0 -10 4 0.6430 -0.2112
0 -10 5 -0.8919 -0.4585
0 -10 6 -2.6985 -0.4053
0 -10 7 -0.7518 0.0094
0 -10 8 1.6421 0.4280
0 -10 9 1.8767 0.4668
0 -10 10 1.2028 0.1281
0 -10 11 0.0054 -0.2134
0 -10 12 -0.7411 -0.2609
0 -10 13 0.9453 -0.0743
0 -10 14 2.9316 0.1156
0 -9 1 -2.6549 -0.4410
0 -9 2 -7.6280 -0.1103
0 -9 3 -6.8017 0.0195
0 -9 4 -2.2955 -0.0356
0 -9 5 -1.3976 0.0432
0 -9 6 -3.2343 0.3053
0 -9 7 -2.0711 0.4344
0 -9 8 0.9013 0.2334
0 -9 9 1.6293 -0.1543
0 -9 10 0.5658 -0.4176
0 -9 11 -0.6739 -0.3108
0 -9 12 -1.1881 0.0572
0 -9 13 0.3762 0.2692
0 -9 14 2.5597 0.1769
0 -9 15 2.0743 0.0557
0 -8 1 -1.8831 0.6099
0 -8 2 -7.5727 0.7794
0 -8 3 -8.6662 0.2121
0 -8 4 -4.2527 -0.2323
0 -8 5 -1.9705 -0.0756
0 -8 6 -3.4526 0.2358
0 -8 7 -2.4479 0.1048
0 -8 8 1.4018 -0.2727
0 -8 9 2.5525 -0.3360
0 -8 10 0.3633 -0.0761
0 -8 11 -1.5843 0.1572
0 -8 12 -1.5412 0.2326
0 -8 13 0.2452 0.1672
0 -8 14 1.9516 0.0403
0 -8 15 1.3048 0.0290
0 -8 16 -0.6341 0.0771
0 -7 1 -5.8432 0.6669
0 -7 2 -7.3951 -0.2952
0 -7 3 -5.5999 -0.7006
0 -7 4 -1.1059 -0.4044
0 -7 5 0.0596 0.0735
0 -7 6 -2.5325 0.2039
0 -7 7 -1.8869 -0.0697
0 -7 8 2.7200 -0.2477
0 -7 9 4.1405 0.0356
0 -7 10 0.5466 0.3696
0 -7 11 -2.5310 0.2568
0 -7 12 -1.8260 -0.0393
0 -7 13 0.6278 -0.0807
0 -7 14 1.5879 0.0310
0 -7 15 0.1176 0.0563
0 -7 16 -1.5346 -0.0613
0 -7 17 -1.1949 -0.3333
0 -6 1 -11.1611 -1.4347
0 -6 2 -8.3804 -1.2982
0 -6 3 -0.9579 -0.0218
0 -6 4 5.0014 0.7835
0 -6 5 4.1160 0.4501
0 -6 6 -0.6794 -0.1798
0 -6 7 -0.8360 -0.2828
0 -6 8 4.1972 0.0288
0 -6 9 6.0352 0.2987
0 -6 10 1.5980 0.2627
0 -6 11 -2.8701 -0.0242
0 -6 12 -2.5336 -0.1828
0 -6 13 0.2470 -0.0311
0 -6 14 1.0558 0.1003
0 -6 15 -0.7106 0.0205
0 -6 16 -2.0308 -0.0785
0 -6 17 -1.1886 -0.2280
0 -6 18 -0.1722 -0.5040
0 -5 1 -13.5569 -0.6634
0 -5 2 -14.9303 0.6943
0 -5 3 -2.5923 1.2166
0 -5 4 9.6521 0.5486
0 -5 5 10.0811 -0.4678
0 -5 6 2.7525 -0.6488
0 -5 7 0.2099 0.0277
0 -5 8 4.9828 0.4700
0 -5 9 7.8568 0.1874
0 -5 10 3.5810 -0.2080
0 -5 11 -2.4623 -0.2128
0 -5 12 -3.9095 0.0144
0 -5 13 -1.4971 0.1521
0 -5 14 0.0669 0.0853
0 -5 15 -0.9653 0.0116
0 -5 16 -2.0269 0.1186
0 -5 17 -1.2432 0.0225
0 -5 18 -0.3138 -0.6221
0 -4 1 -11.6987 1.9127
0 -4 2 -24.3564 1.3665
0 -4 3 -9.1255 -0.3661
0 -4 4 12.5259 -1.1894
0 -4 5 16.6105 -0.6325
0 -4 6 5.6641 0.2707
0 -4 7 -0.7925 0.5927
0 -4 8 4.1694 0.1967
0 -4 9 9.5100 -0.3476
0 -4 10 6.2386 -0.3802
0 -4 11 -1.4888 0.0100
0 -4 12 -5.3730 0.2327
0 -4 13 -3.7205 0.1358
0 -4 14 -1.1139 -0.0002
0 -4 15 -0.9989 0.0109
0 -4 16 -1.7575 0.1317
0 -4 17 -1.0526 0.0069
0 -4 18 -0.0566 -0.6529
0 -4 19 -0.1743 -1.1978
0 -3 1 -0.0303 0.5216
0 -3 2 -24.6765 -0.8684
0 -3 3 -13.5289 -1.5680
0 -3 4 11.8373 -0.5972
0 -3 5 18.6691 0.7598
0 -3 6 5.5179 0.8039
0 -3 7 -3.7077 -0.1348
0 -3 8 1.9926 -0.6258
0 -3 9 10.0799 -0.2879
0 -3 10 8.2354 0.1914
0 -3 11 -0.3260 0.2528
0 -3 12 -5.9249 0.0071
0 -3 13 -5.0892 -0.1037
0 -3 14 -1.9301 -0.0161
0 -3 15 -0.9156 -0.0485
0 -3 16 -1.2545 -0.1557
0 -3 17 -0.4160 -0.1019
0 -3 18 0.5478 -0.2030
0 -3 19 0.1546 -0.6328
0 -3 20 0.0708 -0.7043
0 -2 1 23.4463 -2.4850
0 -2 2 -12.5728 -1.2157
0 -2 3 -15.0396 0.3891
0 -2 4 5.6730 1.0549
0 -2 5 15.4954 0.6039
0 -2 6 4.4287 -0.3754
0 -2 7 -6.5312 -0.8180
0 -2 8 -2.4637 -0.2622
0 -2 9 6.9967 0.4471
0 -2 10 8.1252 0.4088
0 -2 11 1.3175 -0.1070
0 -2 12 -4.8081 -0.3244
0 -2 13 -5.3022 -0.0798
0 -2 14 -2.3181 0.1110
0 -2 15 -0.4824 -0.1398
0 -2 16 -0.3758 -0.3853
0 -2 17 0.3855 -0.0317
0 -2 18 1.2028 0.3568
0 -2 19 0.4611 -0.1395
0 -2 20 0.2352 -0.9124
0 -1 1 48.3053 -1.9242
0 -1 2 2.9038 0.6855
0 -1 3 -15.2887 1.6876
0 -1 4 -1.8835 0.4415
0 -1 5 11.4544 -0.8703
0 -1 6 4.2048 -0.7737
0 -1 7 -9.4228 0.0961
0 -1 8 -9.7140 0.5650
0 -1 9 0.3513 0.2841
0 -1 10 6.3522 -0.2126
0 -1 11 3.3612 -0.2843
0 -1 12 -2.8340 0.0139
0 -1 13 -5.2045 0.1819
0 -1 14 -2.5508 0.0525
0 -1 15 0.4691 -0.1792
0 -1 16 0.9146 -0.2326
0 -1 17 1.0616 0.0777
0 -1 18 1.9193 0.3436
0 -1 19 1.4934 -0.1440
0 -1 20 0.8071 -0.9795
0 -1 21 2.0526 -0.9058
0 0 1 62.9946 0.7195
0 0 2 14.4362 0.9225
0 0 3 -13.6109 0.1345
0 0 4 -6.5804 -0.9121
0 0 5 8.1470 -0.8189
0 0 6 3.7175 0.2594
0 0 7 -11.9004 0.7978
0 0 8 -16.2190 0.2671
0 0 9 -6.3755 -0.3667
0 0 10 3.4181 -0.2842
0 0 11 4.0503 0.2176
0 0 12 -1.3964 0.3596
0 0 13 -4.8644 0.0152
0 0 14 -2.5223 -0.1808
0 0 15 1.4569 0.0256
0 0 16 2.1896 0.1181
0 0 17 1.6362 -0.0787
0 0 18 2.6649 -0.1507
0 0 19 2.9723 -0.1496
0 0 20 1.5065 -0.4154
0 0 21 1.2886 -0.5714
0 1 0 79.5499 2.9846
0 1 1 65.7993 1.3049
0 1 2 21.7683 -0.8998
0 1 3 -10.2279 -1.4516
0 1 4 -9.0898 -0.5357
0 1 5 4.8197 0.4993
0 1 6 3.2961 0.7470
0 1 7 -11.6842 0.2398
0 1 8 -18.7355 -0.2602
0 1 9 -11.0237 -0.1912
0 1 10 -0.3312 0.1543
0 1 11 3.0191 0.2327
0 1 12 -0.3576 -0.0053
0 1 13 -3.7990 -0.1996
0 1 14 -2.4011 -0.0459
0 1 15 1.6281 0.2560
0 1 16 3.0085 0.1566
0 1 17 2.1917 -0.2646
0 1 18 2.7030 -0.2335
0 1 19 3.1488 0.2703
0 1 20 1.3139 0.2970
0 1 21 0.0183 -0.3315
0 1 22 1.0533 -0.6564
0 2 0 60.6547 1.8239
0 2 1 61.2596 -0.3253
0 2 2 26.3551 -1.4583
0 2 3 -7.0897 -0.4518
0 2 4 -11.3211 0.9688
0 2 5 1.9528 1.0139
0 2 6 4.4233 0.0608
0 2 7 -8.4551 -0.5204
0 2 8 -17.7866 -0.2778
0 2 9 -13.0047 0.1292
0 2 10 -2.6981 0.0695
0 2 11 2.2360 -0.2054
0 2 12 0.4212 -0.1393
0 2 13 -2.9073 0.1443
0 2 14 -2.5320 0.1971
0 2 15 1.2354 0.0634
0 2 16 3.3869 -0.0034
0 2 17 2.2889 0.0235
0 2 18 1.2686 0.1766
0 2 19 1.2423 0.3756
0 2 20 0.3280 0.2017
0 2 21 -0.3974 -0.3957
0 2 22 0.6518 -0.7228
0 3 0 38.8151 -1.0069
0 3 1 51.1086 -0.2960
0 3 2 25.9431 0.8588
0 3 3 -6.1424 1.4756
0 3 4 -12.8986 0.9563
0 3 5 1.0418 -0.2058
0 3 6 7.4666 -0.8371
0 3 7 -3.4579 -0.5380
0 3 8 -14.7008 0.0163
0 3 9 -12.2903 0.1675
0 3 10 -2.5462 -0.0212
0 3 11 2.4159 -0.0709
0 3 12 0.3715 0.1802
0 3 13 -2.9444 0.2982
0 3 14 -2.4755 0.0064
0 3 15 1.2191 -0.2061
0 3 16 3.3599 0.0595
0 3 17 1.7421 0.3201
0 3 18 -0.5017 0.1051
0 3 19 -0.7956 -0.2113
0 3 20 -0.3294 -0.1831
0 3 21 0.1092 -0.0100
0 3 22 1.0272 -0.0089
0 4 0 18.2152 -0.2737
0 4 1 33.0781 1.7855
0 4 2 18.0102 2.0272
0 4 3 -6.2365 0.4847
0 4 4 -11.1278 -1.0252
0 4 5 2.6815 -1.1636
0 4 6 10.6858 -0.2365
0 4 7 1.5355 0.5128
0 4 8 -10.3858 0.4648
0 4 9 -10.0815 0.1229
0 4 10 -1.5734 0.0464
0 4 11 2.8967 0.1161
0 4 12 0.3327 0.0643
0 4 13 -3.0157 -0.0803
0 4 14 -2.1850 -0.1727
0 4 15 1.3383 -0.0924
0 4 16 3.0946 0.0928
0 4 17 1.5542 0.0474
0 4 18 -0.7201 -0.2812
0 4 19 -1.3832 -0.3558
0 4 20 -0.8776 0.1065
0 4 21 -0.0341 0.5293
0 4 22 1.1268 0.3090
0 4 23 1.6163 -0.3033
0 5 0 0.6856 1.5945
0 5 1 11.8308 1.0261
0 5 2 7.3748 -0.6182
0 5 3 -4.8076 -1.6425
0 5 4 -6.7869 -1.0435
0 5 5 3.5964 0.4062
0 5 6 10.6173 1.2555
0 5 7 4.8665 0.9275
0 5 8 -4.8491 0.0795
0 5 9 -6.6375 -0.3174
0 5 10 -1.0237 -0.1444
0 5 11 3.0520 -0.0328
0 5 12 1.1556 -0.1925
0 5 13 -2.5663 -0.2108
0 5 14 -2.6599 0.0102
0 5 15 0.5029 0.1036
0 5 16 2.6963 -0.0379
0 5 17 1.9998 -0.1633
0 5 18 -0.0333 -0.1084
0 5 19 -1.5545 0.0844
0 5 20 -1.9130 0.2278
0 5 21 -0.9238 0.0939
0 5 22 1.0084 -0.2713
0 5 23 2.2825 -0.4996
0 6 0 -7.2406 -0.0036
0 6 1 -0.9650 -1.6239
0 6 2 -0.1511 -1.7475
0 6 3 -4.8645 -0.2452
0 6 4 -5.6999 1.3190
0 6 5 1.2178 1.4827
0 6 6 7.9102 0.4594
0 6 7 7.3228 -0.4965
0 6 8 1.9830 -0.6891
0 6 9 -1.8203 -0.3489
0 6 10 -1.1566 -0.0002
0 6 11 1.6158 0.0559
0 6 12 1.5675 -0.0441
0 6 13 -2.0179 0.0078
0 6 14 -4.0690 0.1451
0 6 15 -1.7349 0.0856
0 6 16 1.4646 -0.0652
0 6 17 1.8016 -0.0202
0 6 18 -0.1525 0.1026
0 6 19 -2.1000 0.0081
0 6 20 -2.6127 -0.2571
0 6 21 -1.4099 -0.4156
0 6 22 0.5248 -0.3074
0 6 23 1.6616 0.0071
0 7 0 -3.8565 -1.2286
0 7 1 -2.9885 -0.6137
0 7 2 -5.0574 0.7452
0 7 3 -8.8766 1.5537
0 7 4 -7.8798 0.9703
0 7 5 -0.1758 -0.4781
0 7 6 7.1278 -1.3720
0 7 7 8.8974 -0.9880
0 7 8 6.4751 -0.0610
0 7 9 1.9270 0.3858
0 7 10 -1.8725 0.2790
0 7 11 -1.4565 0.1027
0 7 12 0.5362 0.0567
0 7 13 -1.4091 0.0527
0 7 14 -5.0539 0.0014
0 7 15 -4.3991 -0.0879
0 7 16 -0.6874 -0.0950
0 7 17 0.7308 -0.0041
0 7 18 -0.8924 -0.0249
0 7 19 -2.6974 -0.1866
0 7 20 -2.9186 -0.1738
0 7 21 -1.8228 0.0999
0 7 22 -0.7329 0.2806
0 7 23 -0.3117 0.1796
0 8 0 1.3010 0.4197
0 8 1 -0.3871 1.3392
0 8 2 -5.4268 1.0939
0 8 3 -9.9498 -0.1628
0 8 4 -7.4368 -1.2445
0 8 5 1.6825 -1.2913
0 8 6 7.6989 -0.4698
0 8 7 6.9414 0.4258
0 8 8 4.8912 0.6875
0 8 9 2.6351 0.2895
0 8 10 -1.6615 -0.1478
0 8 11 -3.5024 -0.1937
0 8 12 -0.8560 -0.0590
0 8 13 -0.4535 -0.0422
0 8 14 -4.3383 -0.1062
0 8 15 -5.6216 -0.1285
0 8 16 -2.3328 -0.0735
0 8 17 -0.1578 0.0361
0 8 18 -1.5270 0.0907
0 8 19 -3.4383 0.0830
0 8 20 -3.4986 0.2135
0 8 21 -2.1325 0.4275
0 8 22 -1.1167 0.2923
0 8 23 -1.0723 -0.2104
0 9 0 2.7309 0.5658
0 9 1 4.8024 0.1141
0 9 2 2.0569 -0.7178
0 9 3 -3.9964 -1.1281
0 9 4 -5.2136 -0.5468
0 9 5 1.5853 0.5143
0 9 6 6.1369 1.0079
0 9 7 2.7569 0.6147
0 9 8 -0.0252 -0.1096
0 9 9 1.3230 -0.5514
0 9 10 0.1914 -0.5148
0 9 11 -2.6046 -0.1988
0 9 12 -1.1692 0.0476
0 9 13 0.5743 0.1036
0 9 14 -2.4335 0.1006
0 9 15 -4.8450 0.0863
0 9 16 -2.4480 0.0485
0 9 17 -0.1876 0.0879
0 9 18 -1.6125 0.1645
0 9 19 -3.6723 0.0815
0 9 20 -3.3416 -0.0357
0 9 21 -1.1554 0.1022
0 9 22 0.4275 0.2902
0 9 23 -0.0227 0.1605
0 10 0 2.7978 -0.4779
0 10 1 9.5082 -0.6311
0 10 2 10.6253 -0.2730
0 10 3 2.8037 0.3644
0 10 4 -4.7489 0.8243
0 10 5 -1.9117 0.7605
0 10 6 3.4518 0.1703
0 10 7 0.5484 -0.4730
0 10 8 -3.5339 -0.6560
0 10 9 -0.7588 -0.3872
0 10 10 1.7724 -0.0106
0 10 11 -0.3168 0.2517
0 10 12 -0.6528 0.3226
0 10 13 0.9851 0.2269
0 10 14 -0.8562 0.1086
0 10 15 -3.1608 0.0309
0 10 16 -1.2169 -0.0482
0 10 17 0.8963 -0.0561
0 10 18 -0.6635 0.0199
0 10 19 -2.6764 -0.0341
0 10 20 -2.0409 -0.1531
0 10 21 0.2611 0.1096
0 10 22 1.7951 0.6794
0 10 23 0.9172 0.8084
0 11 0 0.8412 0.1367
0 11 1 7.7731 0.2115
0 11 2 12.2293 0.4442
0 11 3 6.6496 0.4564
0 11 4 -3.4151 0.0478
0 11 5 -4.5468 -0.4522
0 11 6 0.7046 -0.6404
0 11 7 -0.3540 -0.3982
0 11 8 -4.7148 0.0983
0 11 9 -2.3894 0.4819
0 11 10 1.6968 0.5221
0 11 11 0.4330 0.3259
0 11 12 -0.7940 0.0569
0 11 13 0.9644 -0.2079
0 11 14 0.3847 -0.2962
0 11 15 -1.5784 -0.1217
0 11 16 0.0403 0.0747
0 11 17 2.1021 0.1165
0 11 18 0.4588 0.1389
0 11 19 -1.6334 0.1739
0 11 20 -1.0924 0.1200
0 11 21 0.5631 0.1651
0 11 22 1.6161 0.4562
0 12 0 -2.7986 0.0653
0 12 1 1.7401 -0.2333
0 12 2 8.5458 -0.2367
0 12 3 8.2819 -0.2307
0 12 4 -0.0131 -0.3762
0 12 5 -5.0130 -0.4093
0 12 6 -3.0227 -0.1246
0 12 7 -2.6268 0.3204
0 12 8 -4.3296 0.6178
0 12 9 -1.4454 0.5283
0 12 10 1.7512 0.0840
0 12 11 -0.8186 -0.3392
0 12 12 -2.4836 -0.4424
0 12 13 0.8908 -0.3101
0 12 14 1.9390 -0.0734
0 12 15 -0.7278 0.2374
0 12 16 -0.3321 0.4008
0 12 17 2.0367 0.2355
0 12 18 0.9813 0.0308
0 12 19 -1.2115 0.0763
0 12 20 -0.9059 0.1386
0 12 21 0.2211 0.0109
0 12 22 0.7799 -0.0366
0 13 0 -3.6028 -0.7075
0 13 1 -2.6935 -0.3574
0 13 2 3.0786 0.0503
0 13 3 6.5482 0.1340
0 13 4 2.4032 -0.0150
0 13 5 -3.7797 0.0167
0 13 6 -5.7808 0.2804
0 13 7 -5.4501 0.3858
0 13 8 -3.0471 0.1040
0 13 9 2.8761 -0.3716
0 13 10 4.8299 -0.6482
0 13 11 -1.8886 -0.4183
0 13 12 -6.0385 0.1727
0 13 13 -0.6212 0.5226
0 13 14 3.4978 0.3391
0 13 15 0.3673 0.0252
0 13 16 -1.1882 -0.0832
0 13 17 1.5736 -0.1665
0 13 18 1.7800 -0.2785
0 13 19 -0.6782 -0.1418
0 13 20 -1.0870 0.1746
0 13 21 -0.2877 0.2547
0 13 22 -0.1523 0.0907
0 14 0 -1.9290 0.3181
0 14 1 -4.6664 0.5428
0 14 2 -1.7703 0.2842
0 14 3 2.8769 -0.0976
0 14 4 2.9855 -0.1564
0 14 5 -1.3044 0.1499
0 14 6 -5.4490 0.3085
0 14 7 -6.6117 -0.0809
0 14 8 -1.7519 -0.6411
0 14 9 7.9501 -0.6782
0 14 10 10.1221 -0.0814
0 14 11 -1.3695 0.6355
0 14 12 -10.3090 0.8710
0 14 13 -3.6061 0.3599
0 14 14 5.6070 -0.4892
0 14 15 3.8593 -0.8147
0 14 16 -0.3581 -0.3752
0 14 17 1.3666 0.0659
0 14 18 2.6707 -0.0384
0 14 19 -0.0082 -0.1973
0 14 20 -1.5903 0.1089
0 14 21 -1.0056 0.4906
0 15 0 -0.4315 0.7392
0 15 1 -3.4730 -0.0663
0 15 2 -2.1485 -0.5429
0 15 3 0.8674 -0.3406
0 15 4 1.5305 0.1526
0 15 5 -0.4738 0.3331
0 15 6 -3.2677 -0.0258
0 15 7 -5.1256 -0.4800
0 15 8 -1.5281 -0.3275
0 15 9 8.6501 0.4269
0 15 10 12.8388 0.9151
0 15 11 1.2984 0.5407
0 15 12 -10.5979 -0.2848
0 15 13 -4.6834 -0.8238
0 15 14 7.8145 -0.7685
0 15 15 7.5842 -0.1999
0 15 16 0.4714 0.4620
0 15 17 0.2231 0.5459
0 15 18 2.9395 -0.0862
0 15 19 1.1127 -0.6171
0 15 20 -1.5285 -0.3314
0 16 0 1.7157 -0.6127
0 16 1 0.6491 -0.7249
0 16 2 0.7836 -0.1175
0 16 3 -0.0397 0.4565
0 16 4 -2.0650 0.3649
0 16 5 -2.4862 -0.1299
0 16 6 -1.3481 -0.3510
0 16 7 -2.4227 0.0204
0 16 8 -3.3023 0.6831
0 16 9 3.0284 0.8825
0 16 10 10.7608 0.1439
0 16 11 6.3583 -0.8976
0 16 12 -4.3816 -1.0463
0 16 13 -3.2393 -0.1584
0 16 14 6.5317 0.6748
0 16 15 7.0204 0.7141
0 16 16 -0.2161 0.2972
0 16 17 -0.9487 -0.1050
0 16 18 3.3183 -0.4460
0 16 19 2.8097 -0.6168
0 16 20 -0.6669 -0.3696
0 17 0 3.0549 -0.7413
0 17 1 2.7612 0.1185
0 17 2 2.1529 0.6609
0 17 3 -0.5192 0.3139
0 17 4 -4.4385 -0.3883
0 17 5 -4.9471 -0.4051
0 17 6 -1.4946 0.2745
0 17 7 -1.0585 0.6639
0 17 8 -5.2354 0.2773
0 17 9 -3.9041 -0.3990
0 17 10 5.7212 -0.7314
0 17 11 9.8692 -0.4095
0 17 12 2.7914 0.4552
0 17 13 -1.9231 1.0964
0 17 14 2.1101 0.6999
0 17 15 3.8380 -0.3462
0 17 16 -0.2990 -0.7785
0 17 17 -0.8088 -0.2588
0 17 18 3.1054 0.2698
0 18 0 1.2713 -0.1560
0 18 1 1.3402 -0.0698
0 18 2 2.0175 -0.2150
0 18 3 0.7556 -0.4418
0 18 4 -3.5817 -0.3279
0 18 5 -6.2952 0.3083
0 18 6 -3.4582 0.6895
0 18 7 -0.5738 0.0176
0 18 8 -3.9759 -0.9494
0 18 9 -7.0606 -0.7535
0 18 10 -0.9593 0.4992
0 18 11 7.0833 1.3028
0 18 12 5.7325 0.9130
0 18 13 0.1180 -0.0655
0 18 14 0.0375 -0.8100
0 18 15 1.9131 -0.8538
0 18 16 0.1603 -0.1328
0 18 17 -0.9021 0.7219
0 19 1 0.2607 -1.2387
0 19 2 2.1077 -0.7661
0 19 3 2.1417 0.1355
0 19 4 -1.7361 0.5373
0 19 5 -5.6909 0.3377
0 19 6 -3.9835 -0.0854
0 19 7 0.5721 -0.5057
0 19 8 -0.8158 -0.4724
0 19 9 -6.9477 0.3713
0 19 10 -6.6476 1.1914
0 19 11 1.4621 0.7598
0 19 12 6.1995 -0.5125
0 19 13 3.5212 -1.0119
0 19 14 0.5187 -0.2982
0 19 15 0.1612 0.5588
0 20 6 -2.1283 -0.3852
0 20 7 0.9112 0.3384
0 20 8 0.4258 0.6117
0 20 9 -4.8379 0.2441
0 20 10 -6.6598 -0.1880
0 20 11 -0.5617 -0.3996
1 -18 0 0.6344 0.6294
1 -18 1 -0.7717 1.1462
1 -17 0 0.6012 0.7370
1 -17 1 -1.0801 0.7784
1 -17 2 -1.0877 0.4926
1 -17 3 -0.9141 0.1614
1 -16 0 0.5619 -0.1876
1 -16 1 -0.1338 -0.1858
1 -16 2 0.1058 0.1399
1 -16 3 -0.2241 0.5572
1 -16 4 -1.8136 0.6362
1 -16 5 -1.7838 0.2158
1 -15 0 0.7361 -0.3467
1 -15 1 0.0288 0.1601
1 -15 2 -0.0030 0.6150
1 -15 3 -0.3795 0.6589
1 -15 4 -2.2346 0.2650
1 -15 5 -2.7182 -0.3251
1 -15 6 0.3604 -0.8614
1 -15 7 3.0769 -1.1695
1 -14 0 -0.6147 0.5305
1 -14 1 -2.5869 0.4453
1 -14 2 -2.2837 -0.0116
1 -14 3 -0.6051 -0.5405
1 -14 4 -0.4928 -0.7556
1 -14 5 -1.3709 -0.4987
1 -14 6 0.3070 -0.0553
1 -14 7 2.8381 0.1110
1 -14 8 2.2692 -0.0718
1 -14 9 0.3232 -0.2700
1 -13 0 -1.8528 0.0425
1 -13 1 -4.5886 -0.5384
1 -13 2 -4.1813 -0.7786
1 -13 3 -0.7865 -0.5253
1 -13 4 1.4522 -0.0015
1 -13 5 0.0322 0.5109
1 -13 6 -1.1415 0.7277
1 -13 7 -0.0521 0.4002
1 -13 8 0.3278 -0.3032
1 -13 9 -0.1294 -0.7602
1 -13 10 0.8285 -0.6190
1 -12 0 0.1099 -0.5398
1 -12 1 -3.6613 -0.2410
1 -12 2 -5.8568 0.3009
1 -12 3 -3.4568 0.7433
1 -12 4 0.6707 0.6962
1 -12 5 0.7998 0.2038
1 -12 6 -1.4934 -0.3250
1 -12 7 -1.6112 -0.6063
1 -12 8 -0.3856 -0.5677
1 -12 9 0.4622 -0.1775
1 -12 10 1.7424 0.3725
1 -12 11 2.5052 0.5966
1 -11 0 2.6420 0.5057
1 -11 1 -2.0871 0.7400
1 -11 2 -7.2903 0.5777
1 -11 3 -6.7590 0.1619
1 -11 4 -0.7079 -0.3686
1 -11 5 2.6689 -0.7694
1 -11 6 0.6605 -0.7240
1 -11 7 -1.2681 -0.2104
1 -11 8 -0.5936 0.4186
1 -11 9 0.8421 0.7774
1 -11 10 2.2024 0.6760
1 -11 11 2.6578 0.1678
1 -11 12 1.6845 -0.3649
1 -11 13 1.3424 -0.4283
1 -10 0 3.5089 0.2976
1 -10 1 0.1653 -0.2315
1 -10 2 -5.5015 -0.6386
1 -10 3 -6.9925 -0.7117
1 -10 4 -1.4932 -0.4554
1 -10 5 3.4070 -0.0000
1 -10 6 1.6897 0.4633
1 -10 7 -1.7997 0.6623
1 -10 8 -1.3917 0.4503
1 -10 9 1.6485 0.0143
1 -10 10 3.9666 -0.3381
1 -10 11 3.8007 -0.4536
1 -10 12 1.7975 -0.2718
1 -10 13 1.2899 0.1797
1 -10 14 3.1410 0.5781
1 -9 0 4.9098 -0.8184
1 -9 1 2.6380 -0.5830
1 -9 2 -2.8635 -0.1735
1 -9 3 -6.4997 0.1902
1 -9 4 -3.5840 0.4389
1 -9 5 1.1294 0.5630
1 -9 6 0.4908 0.4704
1 -9 7 -2.6579 0.0255
1 -9 8 -1.5352 -0.5706
1 -9 9 3.1987 -0.7500
1 -9 10 6.0320 -0.3040
1 -9 11 4.2248 0.2646
1 -9 12 0.2635 0.4808
1 -9 13 -0.5657 0.4562
1 -9 14 2.8428 0.3961
1 -9 15 4.9840 0.2044
1 -8 0 5.5482 0.3034
1 -8 1 1.1249 0.6203
1 -8 2 -4.5641 0.4901
1 -8 3 -7.7514 0.2617
1 -8 4 -5.3772 0.0478
1 -8 5 -0.7348 -0.2033
1 -8 6 -0.2326 -0.3982
1 -8 7 -2.6692 -0.4424
1 -8 8 -1.7063 -0.3195
1 -8 9 2.9297 0.0537
1 -8 10 5.5156 0.5449
1 -8 11 2.9023 0.6311
1 -8 12 -1.6267 0.1474
1 -8 13 -2.0895 -0.2681
1 -8 14 2.3689 -0.1327
1 -8 15 5.4967 0.1335
1 -8 16 3.3508 0.0341
1 -7 0 4.4475 0.7994
1 -7 1 -2.2204 -0.0744
1 -7 2 -8.8028 -0.5782
1 -7 3 -10.1867 -0.3993
1 -7 4 -5.7687 -0.1265
1 -7 5 -0.3368 -0.2385
1 -7 6 0.2983 -0.3273
1 -7 7 -2.6742 0.0592
1 -7 8 -2.9965 0.5300
1 -7 9 0.7855 0.5405
1 -7 10 3.7933 0.1890
1 -7 11 2.3046 -0.2085
1 -7 12 -1.4221 -0.4940
1 -7 13 -2.0158 -0.4274
1 -7 14 1.6533 0.0403
1 -7 15 4.3168 0.3664
1 -7 16 2.4905 0.1185
1 -7 17 -0.0864 -0.2904
1 -6 0 6.9207 -0.9187
1 -6 1 -0.6940 -0.8940
1 -6 2 -12.4726 -0.2675
1 -6 3 -15.8123 0.2764
1 -6 4 -8.2732 0.3414
1 -6 5 0.8187 0.0473
1 -6 6 2.3031 -0.0672
1 -6 7 -1.9876 0.2315
1 -6 8 -3.6887 0.3742
1 -6 9 -0.0006 -0.0846
1 -6 10 4.0968 -0.5821
1 -6 11 3.7361 -0.4681
1 -6 12 0.1045 -0.0314
1 -6 13 -1.6449 0.1888
1 -6 14 0.3933 0.2063
1 -6 15 2.2157 0.1497
1 -6 16 0.8891 -0.0595
1 -6 17 -0.5478 -0.3180
1 -5 0 13.1438 -0.4757
1 -5 1 5.0816 0.7649
1 -5 2 -14.7488 0.9686
1 -5 3 -23.8342 0.2130
1 -5 4 -13.5992 -0.3047
1 -5 5 1.7063 -0.1207
1 -5 6 5.8677 0.1618
1 -5 7 0.3598 0.0925
1 -5 8 -2.6673 -0.1966
1 -5 9 1.3223 -0.4029
1 -5 10 6.1811 -0.2484
1 -5 11 5.7766 0.2218
1 -5 12 1.3329 0.4639
1 -5 13 -1.4519 0.1769
1 -5 14 -0.4114 -0.1747
1 -5 15 0.6707 -0.1639
1 -5 16 -0.7026 -0.0447
1 -5 17 -1.3958 -0.1521
1 -5 18 0.5614 -0.3963
1 -4 0 16.3735 1.2564
1 -4 1 12.5498 0.9478
1 -4 2 -10.8792 -0.0504
1 -4 3 -27.1789 -0.7492
1 -4 4 -19.0799 -0.4368
1 -4 5 0.3067 0.3520
1 -4 6 8.6169 0.4783
1 -4 7 3.5031 -0.0731
1 -4 8 -1.0174 -0.3020
1 -4 9 2.3397 0.1031
1 -4 10 7.6338 0.4765
1 -4 11 7.5942 0.3603
1 -4 12 2.8178 -0.0389
1 -4 13 -0.7796 -0.3041
1 -4 14 -0.5652 -0.2141
1 -4 15 -0.1691 0.0478
1 -4 16 -1.9714 0.1006
1 -4 17 -2.4681 -0.0861
1 -4 18 0.0822 -0.2521
1 -4 19 1.3931 -0.3783
1 -3 0 15.8145 0.0126
1 -3 1 22.7898 -1.2355
1 -3 2 1.6504 -0.9139
1 -3 3 -22.7276 0.1857
1 -3 4 -22.9872 0.7323
1 -3 5 -3.7610 0.4885
1 -3 6 9.4953 -0.0023
1 -3 7 6.6410 -0.1723
1 -3 8 0.0207 0.1560
1 -3 9 1.1800 0.5021
1 -3 10 7.2048 0.2832
1 -3 11 9.3390 -0.2733
1 -3 12 5.0743 -0.4580
1 -3 13 -0.1563 -0.1291
1 -3 14 -1.3572 0.2290
1 -3 15 -0.8182 0.2312
1 -3 16 -2.2486 -0.0139
1 -3 17 -3.1418 -0.1026
1 -3 18 -0.9757 0.0612
1 -3 19 0.2324 -0.0036
1 -3 20 -1.9483 -0.5614
1 -2 0 14.2815 -1.6021
1 -2 1 32.8748 -1.3217
1 -2 2 16.8547 0.2770
1 -2 3 -12.8128 1.2498
1 -2 4 -22.0256 0.5832
1 -2 5 -6.0814 -0.4517
1 -2 6 9.9329 -0.4560
1 -2 7 9.0107 0.1886
1 -2 8 0.2315 0.3969
1 -2 9 -1.3317 -0.0106
1 -2 10 5.1885 -0.4157
1 -2 11 9.9493 -0.3391
1 -2 12 6.6076 0.0698
1 -2 13 -0.4719 0.3091
1 -2 14 -3.1398 0.1914
1 -2 15 -1.4478 -0.0174
1 -2 16 -1.4646 -0.0785
1 -2 17 -3.1721 0.0196
1 -2 18 -2.3284 0.1601
1 -2 19 -0.8927 0.0462
1 -2 20 -2.5686 -0.4907
1 -1 0 10.0812 -0.1830
1 -1 1 37.6365 0.5542
1 -1 2 29.7444 0.5239
1 -1 3 1.0449 -0.0539
1 -1 4 -14.2172 -0.6293
1 -1 5 -4.4070 -0.5959
1 -1 6 10.2459 -0.0099
1 -1 7 10.4080 0.2655
1 -1 8 0.9263 -0.1509
1 -1 9 -3.2483 -0.5280
1 -1 10 1.7256 -0.2294
1 -1 11 7.5987 0.3404
1 -1 12 6.1472 0.4374
1 -1 13 -0.9356 0.0215
1 -1 14 -4.7372 -0.2826
1 -1 15 -2.5080 -0.1211
1 -1 16 -0.8450 0.1073
1 -1 17 -2.5589 -0.0025
1 -1 18 -2.8327 -0.1603
1 -1 19 -1.0905 -0.0392
1 -1 20 -1.9527 0.0162
1 -1 21 -4.1970 -0.2961
1 0 0 1.6929 1.6783
1 0 1 37.2760 0.8746
1 0 2 40.4191 -0.8842
1 0 3 15.9794 -1.4488
1 0 4 -4.3417 -0.5923
1 0 5 -1.9015 0.2620
1 0 6 10.2536 0.2660
1 0 7 11.9475 -0.1870
1 0 8 2.6477 -0.3541
1 0 9 -4.6452 -0.0156
1 0 10 -2.9725 0.3645
1 0 11 3.0901 0.2798
1 0 12 4.8160 -0.1484
1 0 13 -0.3501 -0.3994
1 0 14 -5.3894 -0.2405
1 0 15 -4.2547 0.0556
1 0 16 -1.0799 0.0679
1 0 17 -1.2056 -0.2026
1 0 18 -1.9143 -0.2351
1 0 19 -0.6885 0.2033
1 0 20 -1.0621 0.4971
1 0 21 -3.6214 0.0757
1 1 0 -8.0206 0.7985
1 1 1 34.1551 -0.4425
1 1 2 47.6069 -1.1861
1 1 3 26.6175 -0.5718
1 1 4 1.5142 0.4970
1 1 5 -1.6258 0.6506
1 1 6 9.7697 0.0417
1 1 7 13.3324 -0.2264
1 1 8 3.8738 0.1062
1 1 9 -6.0741 0.3317
1 1 10 -6.6743 0.0073
1 1 11 -0.3086 -0.4448
1 1 12 3.8846 -0.4195
1 1 13 0.5726 -0.0231
1 1 14 -5.2425 0.1517
1 1 15 -5.5057 -0.0316
1 1 16 -1.4474 -0.1696
1 1 17 0.1872 -0.0516
1 1 18 -0.7366 0.1487
1 1 19 -0.5503 0.2389
1 1 20 -0.4925 0.1214
1 1 21 -2.3333 -0.1938
1 1 22 -3.1187 -0.4662
1 2 0 -14.5941 -1.4044
1 2 1 27.9308 -0.5670
1 2 2 47.0493 0.7920
1 2 3 29.2493 1.3828
1 2 4 2.2973 0.9106
1 2 5 -3.4259 0.0317
1 2 6 8.2697 -0.3585
1 2 7 13.4785 -0.0995
1 2 8 4.3285 0.1433
1 2 9 -6.4218 -0.0616
1 2 10 -7.6971 -0.3512
1 2 11 -1.7046 -0.2429
1 2 12 2.7805 0.1582
1 2 13 0.7124 0.3265
1 2 14 -4.2464 0.0436
1 2 15 -4.9829 -0.2493
1 2 16 -1.3778 -0.0934
1 2 17 0.6527 0.2291
1 2 18 -0.1939 0.1415
1 2 19 -0.4220 -0.2703
1 2 20 -0.1048 -0.4168
1 2 21 -1.4551 -0.1258
1 2 22 -2.7338 0.1836
1 3 0 -16.3263 -0.8580
1 3 1 17.1233 1.3742
1 3 2 36.5490 2.2706
1 3 3 24.5502 1.1979
1 3 4 1.3372 -0.3553
1 3 5 -4.4159 -0.9181
1 3 6 6.6991 -0.4552
1 3 7 12.6354 0.1110
1 3 8 4.5576 0.1666
1 3 9 -5.8292 0.0010
1 3 10 -7.5834 0.1008
1 3 11 -2.5806 0.3127
1 3 12 1.5612 0.2242
1 3 13 0.7761 -0.0832
1 3 14 -2.5684 -0.2184
1 3 15 -3.3941 -0.0700
1 3 16 -0.9691 0.1171
1 3 17 0.7561 0.0668
1 3 18 0.3290 -0.1896
1 3 19 -0.0495 -0.2974
1 3 20 -0.3660 -0.0370
1 3 21 -2.1887 0.3344
1 3 22 -3.6723 0.4027
1 4 0 -14.7473 1.6242
1 4 1 5.2972 1.5350
1 4 2 22.0651 0.0792
1 4 3 17.3768 -1.2289
1 4 4 1.1727 -1.1941
1 4 5 -3.6309 -0.2327
1 4 6 5.3412 0.5078
1 4 7 10.6145 0.5587
1 4 8 3.8907 0.2535
1 4 9 -5.2246 0.0642
1 4 10 -7.0073 0.0830
1 4 11 -2.6729 0.0277
1 4 12 1.4180 -0.1945
1 4 13 1.4761 -0.2429
1 4 14 -1.1584 0.0313
1 4 15 -2.2348 0.2417
1 4 16 -0.3309 0.1080
1 4 17 1.4990 -0.0949
1 4 18 1.1798 -0.0155
1 4 19 0.0838 0.2492
1 4 20 -1.0785 0.3222
1 4 21 -3.0245 0.0762
1 4 22 -4.2579 -0.2007
1 5 0 -8.6594 0.7574
1 5 1 1.6012 -1.3699
1 5 2 12.8614 -2.2726
1 5 3 10.3675 -1.2150
1 5 4 -1.4558 0.5790
1 5 5 -4.8589 1.3399
1 5 6 3.1866 0.7330
1 5 7 8.2893 -0.1322
1 5 8 3.3328 -0.4295
1 5 9 -3.5226 -0.3311
1 5 10 -4.6186 -0.1950
1 5 11 -1.2845 -0.0749
1 5 12 1.9218 0.0567
1 5 13 2.1556 0.1887
1 5 14 -0.2062 0.2599
1 5 15 -1.6068 0.1794
1 5 16 0.1445 0.0327
1 5 17 2.4326 0.0418
1 5 18 2.2759 0.1808
1 5 19 0.6825 0.1666
1 5 20 -0.5290 -0.0941
1 5 21 -1.7984 -0.3334
1 5 22 -3.1189 -0.2555
1 5 23 -2.7218 0.0744
1 6 0 2.7460 -1.6981
1 6 1 6.7163 -1.5895
1 6 2 8.7188 -0.1210
1 6 3 2.0849 1.2492
1 6 4 -8.3701 1.3398
1 6 5 -8.7481 0.2454
1 6 6 1.5695 -0.8821
1 6 7 7.9011 -1.0306
1 6 8 4.1111 -0.3991
1 6 9 -1.0302 0.1151
1 6 10 -1.3157 0.2298
1 6 11 0.6722 0.2772
1 6 12 2.2271 0.3192
1 6 13 2.6735 0.1790
1 6 14 1.1733 -0.0360
1 6 15 -0.7610 -0.1003
1 6 16 -0.0096 -0.0320
1 6 17 2.6972 0.0083
1 6 18 3.7170 -0.0597
1 6 19 2.3965 -0.1554
1 6 20 0.9471 -0.1051
1 6 21 -0.0503 0.1150
1 6 22 -1.5495 0.2842
1 6 23 -2.7502 0.2153
1 7 0 10.4968 -0.3346
1 7 1 9.3965 1.4042
1 7 2 4.8253 1.8766
1 7 3 -3.5190 0.6221
1 7 4 -12.1686 -0.9968
1 7 5 -10.9437 -1.5224
1 7 6 0.3885 -0.8524
1 7 7 7.6066 0.1605
1 7 8 4.3872 0.7083
1 7 9 0.1521 0.5650
1 7 10 1.0146 0.1475
1 7 11 2.7826 -0.0587
1 7 12 3.0482 -0.1009
1 7 13 3.3837 -0.2062
1 7 14 2.7122 -0.2507
1 7 15 0.1901 -0.1122
1 7 16 -0.7340 -0.0056
1 7 17 1.8287 -0.0495
1 7 18 4.2579 -0.0427
1 7 19 3.3275 0.1231
1 7 20 0.8675 0.2811
1 7 21 -0.2223 0.2525
1 7 22 -0.5103 0.0229
1 7 23 -1.5539 -0.2598
1 8 0 7.2984 1.3996
1 8 1 5.6235 1.1317
1 8 2 3.2127 -0.2431
1 8 3 -0.7060 -1.4551
1 8 4 -8.2168 -1.2949
1 8 5 -11.0982 0.0126
1 8 6 -3.3379 1.0603
1 8 7 4.8669 0.9970
1 8 8 4.0806 0.2716
1 8 9 0.7350 -0.3372
1 8 10 2.0403 -0.5309
1 8 11 4.3503 -0.3958
1 8 12 4.1475 -0.1801
1 8 13 3.5549 -0.0603
1 8 14 2.7552 0.0393
1 8 15 0.1412 0.1615
1 8 16 -1.8232 0.1388
1 8 17 -0.1359 0.0045
1 8 18 2.6710 0.0304
1 8 19 2.2313 0.1385
1 8 20 -0.6419 -0.0301
1 8 21 -1.5730 -0.3868
1 8 22 0.0044 -0.4572
1 8 23 0.3768 -0.1500
1 9 0 0.2569 -0.1397
1 9 1 1.8076 -1.1677
1 9 2 4.5043 -1.2158
1 9 3 5.3806 -0.1618
1 9 4 -1.8593 1.0404
1 9 5 -10.0620 1.3755
1 9 6 -6.8680 0.6170
1 9 7 2.7152 -0.4850
1 9 8 5.2539 -0.9433
1 9 9 1.6545 -0.6078
1 9 10 0.8534 -0.0994
1 9 11 3.0305 0.1723
1 9 12 3.7283 0.2585
1 9 13 2.7511 0.2406
1 9 14 1.1527 0.1718
1 9 15 -1.1603 0.1175
1 9 16 -2.6684 0.0026
1 9 17 -1.5672 -0.1953
1 9 18 0.6319 -0.2686
1 9 19 0.6591 -0.2025
1 9 20 -1.6739 -0.2824
1 9 21 -2.7262 -0.4418
1 9 22 -0.6678 -0.2289
1 9 23 1.0486 0.3079
1 10 0 -3.2513 -0.7717
1 10 1 -0.3358 -0.5127
1 10 2 4.1269 0.4469
1 10 3 7.8788 1.1771
1 10 4 3.7148 0.8429
1 10 5 -4.8034 -0.2101
1 10 6 -4.9744 -0.9797
1 10 7 2.8593 -0.9145
1 10 8 5.8933 -0.2041
1 10 9 1.1573 0.5128
1 10 10 -2.6132 0.6888
1 10 11 -1.2479 0.3953
1 10 12 1.5994 0.0848
1 10 13 2.2824 -0.0798
1 10 14 0.3252 -0.1812
1 10 15 -2.1814 -0.1879
1 10 16 -2.6463 -0.1333
1 10 17 -1.1694 -0.1696
1 10 18 0.0437 -0.1967
1 10 19 -0.3074 -0.0441
1 10 20 -1.9758 0.0585
1 10 21 -3.1665 -0.1119
1 10 22 -1.8105 -0.2361
1 10 23 0.6890 -0.0278
1 11 0 -4.5545 0.2664
1 11 1 -1.9477 0.5207
1 11 2 3.1236 0.4788
1 11 3 8.9144 -0.0198
1 11 4 8.8172 -0.7006
1 11 5 2.6741 -0.8751
1 11 6 -0.4859 -0.2720
1 11 7 2.2347 0.5209
1 11 8 3.4091 0.8454
1 11 9 -0.6304 0.6379
1 11 10 -4.9600 0.1565
1 11 11 -4.9069 -0.2988
1 11 12 -0.9392 -0.4463
1 11 13 2.6247 -0.2877
1 11 14 1.6887 -0.0821
1 11 15 -1.9057 0.0639
1 11 16 -2.6640 0.1696
1 11 17 -0.4290 0.1501
1 11 18 0.5382 0.0516
1 11 19 -0.4871 0.0807
1 11 20 -1.5319 0.1158
1 11 21 -2.1185 -0.1508
1 11 22 -1.6403 -0.4958
1 12 0 -4.3081 0.0345
1 12 1 -1.6564 0.0361
1 12 2 4.0715 -0.1748
1 12 3 9.7015 -0.3509
1 12 4 10.1886 -0.2550
1 12 5 5.6446 0.1841
1 12 6 1.6849 0.7023
1 12 7 0.6804 0.7518
1 12 8 0.1025 0.1910
1 12 9 -1.4412 -0.4301
1 12 10 -3.6985 -0.6218
1 12 11 -5.6664 -0.4306
1 12 12 -4.0573 -0.0578
1 12 13 1.1951 0.3238
1 12 14 3.2333 0.4588
1 12 15 -0.5916 0.2753
1 12 16 -3.1438 0.0275
1 12 17 -0.7505 -0.0895
1 12 18 1.2889 -0.0824
1 12 19 0.3657 0.0438
1 12 20 -0.4312 0.1822
1 12 21 -0.4095 0.0850
1 12 22 -0.7569 -0.1901
1 13 0 -3.0297 0.0153
1 13 1 -1.6835 0.2361
1 13 2 3.5446 0.1764
1 13 3 7.9959 0.1584
1 13 4 7.3337 0.2505
1 13 5 3.9976 0.2976
1 13 6 2.1110 0.1901
1 13 7 0.6264 -0.1419
1 13 8 -1.5035 -0.5634
1 13 9 -1.5293 -0.6335
1 13 10 -1.0328 -0.1673
1 13 11 -4.8390 0.4002
1 13 12 -8.3456 0.5962
1 13 13 -3.7027 0.4096
1 13 14 3.2101 0.0412
1 13 15 2.2327 -0.3079
1 13 16 -2.3916 -0.3998
1 13 17 -1.9123 -0.1682
1 13 18 0.9823 0.1640
1 13 19 0.9876 0.3924
1 13 20 0.1166 0.4713
1 13 21 0.2497 0.3505
1 13 22 -0.3577 0.0544
1 14 0 -3.3607 0.4751
1 14 1 -3.8023 0.0722
1 14 2 0.8226 -0.2672
1 14 3 5.4012 -0.1792
1 14 4 4.4778 0.0636
1 14 5 1.7266 0.0345
1 14 6 2.0628 -0.2242
1 14 7 1.7642 -0.3729
1 14 8 -1.8697 -0.2227
1 14 9 -2.7318 0.1749
1 14 10 -0.2580 0.5350
1 14 11 -3.7042 0.4664
1 14 12 -11.2076 -0.0575
1 14 13 -8.8251 -0.5432
1 14 14 2.2882 -0.5607
1 14 15 5.8950 -0.2012
1 14 16 -0.2951 0.1829
1 14 17 -3.7409 0.3677
1 14 18 -1.2014 0.3420
1 14 19 0.6110 0.2423
1 14 20 0.3165 0.1904
1 14 21 0.3383 0.1496
1 15 0 -3.5832 -0.4831
1 15 1 -4.3259 -0.7490
1 15 2 -0.8834 -0.3813
1 15 3 3.3496 0.1695
1 15 4 2.6497 0.3072
1 15 5 0.1225 0.0006
1 15 6 1.6434 -0.2335
1 15 7 2.8372 -0.0339
1 15 8 -1.7338 0.3639
1 15 9 -4.9030 0.4490
1 15 10 -1.4884 0.0226
1 15 11 -1.5973 -0.5857
1 15 12 -9.3478 -0.8112
1 15 13 -10.3990 -0.4046
1 15 14 0.6255 0.2834
1 15 15 7.5229 0.6588
1 15 16 1.7558 0.4822
1 15 17 -4.5287 0.0133
1 15 18 -2.9166 -0.3134
1 15 19 0.5045 -0.2584
1 15 20 0.9181 0.0483
1 15 21 0.3806 0.2664
1 16 0 -1.9234 -0.6483
1 16 1 -2.9308 0.1160
1 16 2 -1.8546 0.7460
1 16 3 1.0334 0.6158
1 16 4 1.2190 -0.0671
1 16 5 -0.4572 -0.4257
1 16 6 1.1974 -0.0751
1 16 7 3.2060 0.3949
1 16 8 -1.0911 0.3012
1 16 9 -6.0348 -0.2900
1 16 10 -2.9685 -0.7686
1 16 11 0.5931 -0.6326
1 16 12 -4.5911 0.0856
1 16 13 -8.5391 0.7711
1 16 14 -0.9353 0.7611
1 16 15 7.2869 0.1081
1 16 16 4.2296 -0.4810
1 16 17 -2.4580 -0.5268
1 16 18 -2.6225 -0.1838
1 16 19 0.3104 0.2035
1 16 20 0.6866 0.4297
1 17 0 -1.7435 0.7579
1 17 1 -2.8138 0.8603
1 17 2 -2.4119 0.4408
1 17 3 -0.0320 -0.1526
1 17 4 0.7064 -0.4849
1 17 5 -0.9667 -0.1951
1 17 6 -0.3588 0.3745
1 17 7 2.2898 0.3579
1 17 8 0.2582 -0.3131
1 17 9 -5.0197 -0.6832
1 17 10 -4.5075 -0.2244
1 17 11 -0.0650 0.4845
1 17 12 -1.0901 0.7166
1 17 13 -4.0263 0.3475
1 17 14 0.6865 -0.3018
1 17 15 7.6797 -0.6823
1 17 16 6.1848 -0.3660
1 17 17 -0.1614 0.3585
1 17 18 -2.1906 0.7117
1 17 19 -0.7226 0.4571
1 18 0 -3.3518 0.6650
1 18 1 -3.0171 -0.3596
1 18 2 -1.4433 -0.7137
1 18 3 0.2776 -0.1010
1 18 4 -0.3690 0.4942
1 18 5 -3.1872 0.4638
1 18 6 -3.2855 0.1067
1 18 7 0.6369 -0.2487
1 18 8 1.6914 -0.3703
1 18 9 -3.1455 0.0121
1 18 10 -6.1606 0.5369
1 18 11 -2.9039 0.3762
1 18 12 0.7166 -0.3899
1 18 13 1.8913 -0.7493
1 18 14 4.5980 -0.3003
1 18 15 7.3612 0.3717
1 18 16 4.8986 0.7391
1 18 17 -0.0615 0.7037
1 19 1 -2.3419 -0.7919
1 19 2 -0.9684 -0.3165
1 19 3 -0.6484 0.7853
1 19 4 -2.4081 1.0103
1 19 5 -5.1675 0.0833
1 19 6 -5.2019 -0.5939
1 19 7 -1.1744 -0.2751
1 19 8 1.5075 0.2834
1 19 9 -1.6889 0.3571
1 19 10 -5.7137 -0.0412
1 19 11 -3.8645 -0.6243
1 19 12 1.4728 -0.8315
1 19 13 4.7908 -0.1704
1 19 14 5.6638 0.8051
1 19 15 4.8551 0.9703
1 20 5 -4.2452 -0.2303
1 20 6 -5.0799 -0.2560
1 20 7 -3.1995 0.2421
1 20 8 -0.3599 0.3098
1 20 9 -0.3459 -0.2682
1 20 10 -2.4129 -0.6100
1 20 11 -2.2911 -0.3359
1 20 12 0.4739 0.0992
2 -17 0 4.1725 -0.4678
2 -17 1 2.8468 -0.1437
2 -17 2 -0.7707 0.2166
2 -16 0 5.5958 0.0295
2 -16 1 6.6339 -0.0049
2 -16 2 2.3006 0.1241
2 -16 3 -1.4576 0.2668
2 -16 4 -1.8001 0.2382
2 -15 0 5.8406 0.3180
2 -15 1 9.3972 -0.1504
2 -15 2 6.3755 -0.3134
2 -15 3 0.7068 -0.1986
2 -15 4 -1.8730 -0.1160
2 -15 5 -1.5431 -0.1488
2 -15 6 -0.3144 -0.1389
2 -14 0 5.4588 -0.1804
2 -14 1 10.3904 -0.5131
2 -14 2 9.5311 -0.4915
2 -14 3 3.6304 -0.2440
2 -14 4 -0.4688 -0.0530
2 -14 5 -1.0118 0.0510
2 -14 6 0.1396 0.1858
2 -14 7 1.2718 0.2706
2 -14 8 0.7793 0.1336
2 -13 0 4.7677 -0.4563
2 -13 1 9.2217 -0.0147
2 -13 2 9.4773 0.3049
2 -13 3 4.3226 0.3385
2 -13 4 0.3024 0.1490
2 -13 5 -0.2127 -0.0772
2 -13 6 0.7989 -0.2150
2 -13 7 2.0170 -0.2997
2 -13 8 1.9737 -0.3669
2 -13 9 0.3581 -0.2604
2 -12 0 2.2070 0.4813
2 -12 1 5.3000 0.7726
2 -12 2 6.0283 0.5185
2 -12 3 2.4663 0.0162
2 -12 4 0.1171 -0.3891
2 -12 5 0.9334 -0.5819
2 -12 6 2.0516 -0.5619
2 -12 7 2.4403 -0.3162
2 -12 8 1.9928 0.0913
2 -12 9 0.2250 0.4959
2 -12 10 -1.0969 0.7275
2 -12 11 -0.4143 0.6272
2 -11 0 -1.9799 0.5441
2 -11 1 1.3170 -0.1469
2 -11 2 3.0698 -0.6046
2 -11 3 1.0209 -0.5958
2 -11 4 -0.1686 -0.2863
2 -11 5 1.5020 0.0226
2 -11 6 2.3861 0.2263
2 -11 7 1.1153 0.3949
2 -11 8 -0.4501 0.4751
2 -11 9 -1.4165 0.3218
2 -11 10 -1.3286 0.0332
2 -11 11 -0.1008 -0.1264
2 -11 12 0.7105 -0.1027
2 -10 0 -3.1736 -0.8511
2 -10 1 1.0787 -0.9597
2 -10 2 2.5053 -0.4115
2 -10 3 0.1769 0.2582
2 -10 4 -1.2838 0.6419
2 -10 5 0.4980 0.6529
2 -10 6 1.5923 0.4095
2 -10 7 -0.3666 0.0707
2 -10 8 -2.5857 -0.2773
2 -10 9 -2.3452 -0.5241
2 -10 10 -0.0819 -0.4199
2 -10 11 1.5372 0.0964
2 -10 12 0.3682 0.5711
2 -10 13 -1.7927 0.5511
2 -9 0 -0.5471 -0.4212
2 -9 1 2.9342 0.4425
2 -9 2 2.0897 0.8226
2 -9 3 -1.0622 0.5708
2 -9 4 -2.1634 0.1203
2 -9 5 0.2618 -0.1883
2 -9 6 2.2206 -0.3597
2 -9 7 0.6009 -0.4297
2 -9 8 -2.3467 -0.3378
2 -9 9 -2.7490 -0.0707
2 -9 10 -0.0642 0.3139
2 -9 11 1.8888 0.6338
2 -9 12 -0.5011 0.5427
2 -9 13 -4.3533 -0.0075
2 -9 14 -3.7413 -0.4192
2 -8 0 1.1431 0.9851
2 -8 1 4.7050 0.8230
2 -8 2 2.8569 0.0852
2 -8 3 -0.6095 -0.6041
2 -8 4 -1.2056 -0.7524
2 -8 5 1.5348 -0.4543
2 -8 6 3.7474 -0.0965
2 -8 7 2.3536 0.2061
2 -8 8 -1.4798 0.4909
2 -8 9 -3.8748 0.5705
2 -8 10 -2.2103 0.3026
2 -8 11 0.8242 -0.0826
2 -8 12 -0.3574 -0.3414
2 -8 13 -4.9030 -0.4513
2 -8 14 -5.5455 -0.2907
2 -8 15 -1.0328 0.1963
2 -7 0 1.5064 -0.0624
2 -7 1 8.1677 -0.6847
2 -7 2 6.7553 -0.7006
2 -7 3 1.0782 -0.3367
2 -7 4 -1.4243 0.0879
2 -7 5 0.8325 0.3913
2 -7 6 3.4062 0.4811
2 -7 7 2.7204 0.4171
2 -7 8 -0.8321 0.2773
2 -7 9 -4.2200 -0.0374
2 -7 10 -3.8419 -0.4705
2 -7 11 -0.3322 -0.5740
2 -7 12 0.1652 -0.1650
2 -7 13 -4.3942 0.2518
2 -7 14 -7.0974 0.2878
2 -7 15 -3.8458 0.2028
2 -7 16 -0.1804 0.1698
2 -6 0 2.4255 -0.8706
2 -6 1 11.2974 -0.2829
2 -6 2 10.0661 0.4601
2 -6 3 0.9558 0.6989
2 -6 4 -4.7480 0.4824
2 -6 5 -2.6383 0.2369
2 -6 6 1.5604 0.0370
2 -6 7 2.4496 -0.2386
2 -6 8 0.0836 -0.4482
2 -6 9 -3.1590 -0.4136
2 -6 10 -4.1675 -0.1889
2 -6 11 -1.7741 0.1534
2 -6 12 -0.3866 0.4905
2 -6 13 -3.7008 0.4593
2 -6 14 -7.0588 -0.0322
2 -6 15 -5.4072 -0.4148
2 -6 16 -2.2827 -0.2951
2 -6 17 -1.8228 -0.1022
2 -5 0 1.1883 0.6274
2 -5 1 10.1376 0.8536
2 -5 2 10.9234 0.4892
2 -5 3 0.7896 -0.0313
2 -5 4 -8.0048 -0.3092
2 -5 5 -6.8112 -0.2839
2 -5 6 -0.8360 -0.2438
2 -5 7 1.8950 -0.3349
2 -5 8 0.3526 -0.2572
2 -5 9 -2.7883 0.1547
2 -5 10 -4.5717 0.4814
2 -5 11 -2.8991 0.3534
2 -5 12 -0.3869 0.0023
2 -5 13 -1.6094 -0.2437
2 -5 14 -4.7119 -0.3765
2 -5 15 -4.8687 -0.3657
2 -5 16 -3.4076 -0.1390
2 -5 17 -3.3005 0.0373
2 -5 18 -2.3044 -0.0949
2 -4 0 -2.4713 0.6184
2 -4 1 7.5402 -0.1872
2 -4 2 12.2993 -0.6248
2 -4 3 2.6759 -0.4382
2 -4 4 -9.9244 -0.1310
2 -4 5 -11.4206 -0.0514
2 -4 6 -4.1670 -0.0503
2 -4 7 0.7418 0.0681
2 -4 8 -0.3942 0.2716
2 -4 9 -3.7633 0.3542
2 -4 10 -5.0476 0.1021
2 -4 11 -2.3052 -0.3611
2 -4 12 1.6189 -0.5401
2 -4 13 1.4425 -0.2329
2 -4 14 -2.1498 0.1181
2 -4 15 -3.7742 0.1221
2 -4 16 -3.1253 -0.0216
2 -4 17 -3.1444 -0.0391
2 -4 18 -2.2973 -0.0246
2 -3 0 -5.4372 -0.9006
2 -3 1 5.8599 -0.6761
2 -3 2 13.2546 0.0402
2 -3 3 4.2149 0.4822
2 -3 4 -11.2631 0.2844
2 -3 5 -15.5620 -0.0815
2 -3 6 -7.6834 -0.0176
2 -3 7 -0.5048 0.2941
2 -3 8 -0.7981 0.2518
2 -3 9 -4.2638 -0.1824
2 -3 10 -4.9022 -0.4890
2 -3 11 -1.0434 -0.3604
2 -3 12 3.6036 0.0272
2 -3 13 3.4714 0.3202
2 -3 14 -0.7578 0.2917
2 -3 15 -2.7926 0.0284
2 -3 16 -1.4639 -0.1266
2 -3 17 -0.9604 -0.0098
2 -3 18 -1.1199 0.1302
2 -3 19 0.6994 0.0436
2 -2 0 -9.8906 -0.3753
2 -2 1 1.2941 0.5374
2 -2 2 11.1799 0.7919
2 -2 3 5.2114 0.3390
2 -2 4 -10.3078 -0.1249
2 -2 5 -17.3094 -0.1243
2 -2 6 -10.5284 0.1408
2 -2 7 -1.3968 0.1556
2 -2 8 0.4228 -0.1919
2 -2 9 -2.8801 -0.4081
2 -2 10 -4.4736 -0.1061
2 -2 11 -1.2263 0.3701
2 -2 12 3.7974 0.4333
2 -2 13 4.5333 0.0907
2 -2 14 0.4216 -0.1688
2 -2 15 -2.0689 -0.1127
2 -2 16 -0.1987 0.0559
2 -2 17 1.3874 0.1175
2 -2 18 0.7371 0.0738
2 -2 19 0.9335 0.0203
2 -2 20 1.6302 -0.0036
2 -1 0 -18.4085 0.8370
2 -1 1 -6.8586 0.4913
2 -1 2 8.0823 -0.1777
2 -1 3 7.9291 -0.4143
2 -1 4 -6.2813 -0.0498
2 -1 5 -16.5105 0.2809
2 -1 6 -12.1122 0.1084
2 -1 7 -1.3482 -0.2495
2 -1 8 3.1286 -0.2483
2 -1 9 -0.2584 0.1370
2 -1 10 -4.1047 0.4389
2 -1 11 -2.3306 0.2943
2 -1 12 3.3869 -0.1286
2 -1 13 5.6723 -0.3384
2 -1 14 1.6213 -0.1350
2 -1 15 -2.3722 0.1449
2 -1 16 -0.9205 0.1236
2 -1 17 2.1911 -0.0738
2 -1 18 2.3446 -0.0521
2 -1 19 1.3715 0.2199
2 -1 20 1.1551 0.3748
2 0 0 -26.5161 0.2309
2 0 1 -14.1836 -0.7186
2 0 2 5.9597 -0.7934
2 0 3 11.6612 -0.1514
2 0 4 -0.5800 0.3526
2 0 5 -13.0533 0.2060
2 0 6 -11.2142 -0.1925
2 0 7 -0.3369 -0.1763
2 0 8 5.5964 0.2078
2 0 9 2.3004 0.3315
2 0 10 -2.9526 -0.0380
2 0 11 -2.3655 -0.4207
2 0 12 3.3395 -0.3415
2 0 13 6.2402 0.0471
2 0 14 2.0776 0.2504
2 0 15 -3.2144 0.0903
2 0 16 -2.6760 -0.1502
2 0 17 1.1924 -0.1257
2 0 18 2.3479 0.1730
2 0 19 1.1405 0.4044
2 0 20 0.7603 0.2796
2 0 21 0.5604 -0.0604
2 1 0 -28.8042 -0.9324
2 1 1 -17.8292 -0.8078
2 1 2 4.3500 -0.0660
2 1 3 14.6702 0.3618
2 1 4 5.6161 0.1692
2 1 5 -7.3815 -0.1493
2 1 6 -8.2795 -0.1114
2 1 7 0.7365 0.1320
2 1 8 6.9691 0.0864
2 1 9 4.7205 -0.3042
2 1 10 -0.7069 -0.5150
2 1 11 -1.7491 -0.1928
2 1 12 2.4670 0.3049
2 1 13 5.4793 0.3874
2 1 14 2.3688 0.0345
2 1 15 -2.9315 -0.2215
2 1 16 -3.7816 -0.0805
2 1 17 -0.8513 0.1664
2 1 18 0.7903 0.1673
2 1 19 0.5733 -0.0269
2 1 20 1.1035 -0.1748
2 1 21 1.9048 -0.1510
2 2 0 -25.0720 -0.6380
2 2 1 -17.9654 0.3901
2 2 2 3.0859 0.7248
2 2 3 16.3158 0.2226
2 2 4 10.3186 -0.2939
2 2 5 -2.3493 -0.2791
2 2 6 -4.9831 -0.0458
2 2 7 2.3013 -0.0717
2 2 8 8.1457 -0.2913
2 2 9 6.4213 -0.2662
2 2 10 0.6496 0.1377
2 2 11 -2.2491 0.4918
2 2 12 0.5092 0.3582
2 2 13 4.3765 -0.0977
2 2 14 3.3417 -0.3155
2 2 15 -1.3771 -0.0782
2 2 16 -3.6682 0.2115
2 2 17 -2.0693 0.0931
2 2 18 -0.1535 -0.2669
2 2 19 0.6073 -0.3112
2 2 20 1.5575 0.0284
2 2 21 2.4025 0.2605
2 2 22 1.5995 0.1634
2 3 0 -18.9865 0.8709
2 3 1 -15.8974 1.0223
2 3 2 2.8548 0.2136
2 3 3 16.9434 -0.5780
2 3 4 12.0719 -0.5845
2 3 5 -0.3852 -0.1271
2 3 6 -2.6939 0.0888
2 3 7 4.4651 0.0400
2 3 8 8.8783 0.1416
2 3 9 5.8726 0.3997
2 3 10 0.0572 0.4187
2 3 11 -2.8938 0.0560
2 3 12 -0.7108 -0.3256
2 3 13 3.4765 -0.3180
2 3 14 3.8888 0.0021
2 3 15 0.0830 0.2072
2 3 16 -2.5032 0.0917
2 3 17 -1.4177 -0.1359
2 3 18 0.2920 -0.1474
2 3 19 0.6577 0.1370
2 3 20 0.9560 0.3765
2 3 21 1.6362 0.1666
2 3 22 1.4556 -0.3102
2 4 0 -12.6085 0.8470
2 4 1 -11.1333 -0.3292
2 4 2 5.0091 -0.9739
2 4 3 17.6826 -0.6555
2 4 4 11.5068 0.1321
2 4 5 -2.1244 0.5925
2 4 6 -3.5212 0.4874
2 4 7 5.2087 0.2570
2 4 8 8.7782 0.1942
2 4 9 4.1827 0.0505
2 4 10 -0.7312 -0.2983
2 4 11 -2.1194 -0.4695
2 4 12 -0.8473 -0.1792
2 4 13 1.6672 0.2591
2 4 14 2.6173 0.3407
2 4 15 0.5782 0.0613
2 4 16 -1.3499 -0.0954
2 4 17 -0.6984 0.0998
2 4 18 0.4852 0.2921
2 4 19 0.3954 0.1628
2 4 20 0.3701 -0.1203
2 4 21 1.2008 -0.2968
2 4 22 1.5051 -0.3147
2 5 0 -3.7169 -0.9996
2 5 1 -2.6859 -1.1346
2 5 2 8.3239 -0.1436
2 5 3 17.4679 0.8142
2 5 4 10.0380 0.9398
2 5 5 -5.2190 0.4248
2 5 6 -7.1020 -0.1357
2 5 7 3.6738 -0.3794
2 5 8 8.5574 -0.3644
2 5 9 3.1557 -0.3111
2 5 10 -1.6201 -0.1935
2 5 11 -1.7288 0.1237
2 5 12 -1.2261 0.4275
2 5 13 -0.7636 0.3601
2 5 14 0.4017 0.0076
2 5 15 0.1837 -0.1767
2 5 16 -1.4214 0.0036
2 5 17 -1.5764 0.2164
2 5 18 -0.1162 0.0454
2 5 19 0.8498 -0.3544
2 5 20 1.0635 -0.3859
2 5 21 1.3597 0.0680
2 5 22 1.3674 0.4158
2 6 0 6.4878 -0.6584
2 6 1 5.5073 0.7527
2 6 2 8.8991 1.4731
2 6 3 15.1188 0.8504
2 6 4 10.7387 -0.3421
2 6 5 -4.0083 -0.9497
2 6 6 -9.6713 -0.7427
2 6 7 -0.4414 -0.2453
2 6 8 6.2156 0.1369
2 6 9 1.3667 0.3339
2 6 10 -4.0075 0.3894
2 6 11 -3.0953 0.3137
2 6 12 -1.3964 0.0690
2 6 13 -1.4798 -0.2383
2 6 14 -0.7943 -0.3123
2 6 15 -0.4325 -0.0927
2 6 16 -2.1117 0.0715
2 6 17 -2.9108 -0.0556
2 6 18 -0.7679 -0.2546
2 6 19 1.6305 -0.1940
2 6 20 1.9013 0.1469
2 6 21 1.2105 0.4384
2 6 22 1.1703 0.3390
2 7 0 11.3934 1.2938
2 7 1 9.6701 1.3140
2 7 2 7.6752 0.1137
2 7 3 12.5326 -1.1182
2 7 4 13.9323 -1.2883
2 7 5 1.9410 -0.4388
2 7 6 -10.0733 0.4630
2 7 7 -7.4954 0.7220
2 7 8 -0.0864 0.5036
2 7 9 -1.4533 0.1983
2 7 10 -5.8404 -0.0904
2 7 11 -4.2124 -0.3087
2 7 12 -0.5824 -0.3480
2 7 13 -0.0783 -0.2289
2 7 14 -0.3982 -0.0567
2 7 15 -0.3994 0.0593
2 7 16 -1.9237 0.0132
2 7 17 -3.2209 -0.1102
2 7 18 -1.4057 -0.0609
2 7 19 1.5472 0.1355
2 7 20 2.2181 0.1408
2 7 21 1.3523 -0.1348
2 7 22 1.6055 -0.3512
2 7 23 2.7022 -0.2325
2 8 0 10.1548 0.3933
2 8 1 11.6780 -0.9004
2 8 2 7.4927 -1.4628
2 8 3 8.4824 -0.7344
2 8 4 12.5385 0.5231
2 8 5 5.7468 1.1722
2 8 6 -8.5424 0.8239
2 8 7 -12.7989 0.0176
2 8 8 -6.2322 -0.4830
2 8 9 -2.8287 -0.4902
2 8 10 -4.8339 -0.3178
2 8 11 -4.0644 -0.1142
2 8 12 -0.3264 0.1520
2 8 13 1.1725 0.2779
2 8 14 0.7562 0.0980
2 8 15 0.4840 -0.1232
2 8 16 -0.7397 -0.1215
2 8 17 -2.4356 -0.0355
2 8 18 -1.6816 -0.0513
2 8 19 1.1329 -0.1300
2 8 20 2.5187 -0.2217
2 8 21 1.7429 -0.3005
2 8 22 1.3535 -0.2244
2 8 23 2.2695 0.0593
2 9 0 6.6799 -1.1551
2 9 1 10.6470 -1.0256
2 9 2 5.1523 0.0800
2 9 3 0.3927 1.1412
2 9 4 3.7428 1.1497
2 9 5 4.6900 0.2085
2 9 6 -3.9632 -0.7117
2 9 7 -11.1233 -0.9184
2 9 8 -8.1880 -0.4871
2 9 9 -2.9739 0.0863
2 9 10 -2.7949 0.3905
2 9 11 -3.5753 0.4069
2 9 12 -1.4259 0.3222
2 9 13 1.0202 0.1211
2 9 14 1.7009 -0.2229
2 9 15 1.4393 -0.3892
2 9 16 0.3545 -0.1801
2 9 17 -1.2263 0.0285
2 9 18 -1.2616 -0.0635
2 9 19 0.6684 -0.1334
2 9 20 1.9229 0.0823
2 9 21 0.9373 0.2303
2 9 22 -0.3427 -0.0003
2 9 23 0.1185 -0.3088
2 10 0 0.8694 -0.0696
2 10 1 3.4779 0.7033
2 10 2 -0.2814 0.9183
2 10 3 -5.8141 0.3021
2 10 4 -4.0557 -0.6404
2 10 5 1.3291 -1.0792
2 10 6 0.0849 -0.6572
2 10 7 -5.8937 0.1234
2 10 8 -7.0118 0.5619
2 10 9 -3.1226 0.5264
2 10 10 -1.2768 0.2656
2 10 11 -2.4256 -0.0345
2 10 12 -2.1760 -0.2360
2 10 13 0.1936 -0.2645
2 10 14 1.7524 -0.1984
2 10 15 1.3736 -0.0755
2 10 16 0.2204 0.1230
2 10 17 -0.6944 0.2270
2 10 18 -0.8824 0.1171
2 10 19 -0.2509 0.0669
2 10 20 0.2859 0.2355
2 10 21 -0.2855 0.1966
2 10 22 -1.2823 -0.3292
2 11 0 -5.5098 0.6065
2 11 1 -4.8875 0.4346
2 11 2 -3.3789 -0.3179
2 11 3 -4.0480 -0.8856
2 11 4 -4.8587 -0.7126
2 11 5 -3.0703 -0.0314
2 11 6 -1.4395 0.5711
2 11 7 -2.7354 0.6605
2 11 8 -3.8378 0.2312
2 11 9 -1.7825 -0.2658
2 11 10 0.3819 -0.4362
2 11 11 -0.4800 -0.3545
2 11 12 -1.8105 -0.1982
2 11 13 -0.6685 0.0561
2 11 14 0.9142 0.3253
2 11 15 0.3956 0.3796
2 11 16 -0.7887 0.2193
2 11 17 -0.7512 0.0277
2 11 18 -0.3426 -0.1106
2 11 19 -0.4946 -0.1267
2 11 20 -0.5488 0.0161
2 11 21 -0.3175 0.0763
2 11 22 -0.4953 -0.1672
2 12 0 -7.1998 -0.0760
2 12 1 -8.2648 -0.1931
2 12 2 -3.4705 -0.2808
2 12 3 1.2370 -0.0203
2 12 4 -0.7248 0.4280
2 12 5 -5.2005 0.5101
2 12 6 -4.9342 0.1315
2 12 7 -1.3915 -0.2872
2 12 8 0.4598 -0.4778
2 12 9 1.0278 -0.4242
2 12 10 1.7654 -0.1407
2 12 11 0.8075 0.2057
2 12 12 -1.4107 0.3562
2 12 13 -1.3097 0.2959
2 12 14 0.6116 0.1678
2 12 15 0.7269 0.0001
2 12 16 -0.4109 -0.1803
2 12 17 -0.0401 -0.2556
2 12 18 0.8563 -0.1929
2 12 19 0.3286 -0.0270
2 12 20 -0.3576 0.2336
2 12 21 0.1419 0.4280
2 12 22 0.5654 0.3081
2 13 0 -4.8932 0.0577
2 13 1 -7.7437 0.1368
2 13 2 -3.6936 0.2354
2 13 3 4.3502 0.2668
2 13 4 5.1995 0.1561
2 13 5 -1.4523 -0.1581
2 13 6 -4.2328 -0.4522
2 13 7 -0.0316 -0.3790
2 13 8 3.2491 -0.0174
2 13 9 2.7800 0.2693
2 13 10 2.2191 0.3899
2 13 11 1.2912 0.4032
2 13 12 -1.1994 0.1872
2 13 13 -1.4189 -0.2513
2 13 14 1.8274 -0.5307
2 13 15 3.4934 -0.3658
2 13 16 1.9184 0.0318
2 13 17 0.9105 0.2552
2 13 18 1.2868 0.1971
2 13 19 0.7579 0.1240
2 13 20 -0.0614 0.2848
2 13 21 0.5089 0.5098
2 13 22 1.2895 0.4286
2 14 0 -2.2434 -0.0443
2 14 1 -5.1822 -0.2775
2 14 2 -3.3005 -0.1981
2 14 3 4.6018 -0.0898
2 14 4 8.6243 -0.0405
2 14 5 4.0702 -0.0144
2 14 6 0.1376 0.0192
2 14 7 2.5036 0.1269
2 14 8 4.6146 0.2823
2 14 9 3.0838 0.3040
2 14 10 2.3998 0.1237
2 14 11 2.2743 -0.1126
2 14 12 -0.6021 -0.2887
2 14 13 -1.9702 -0.3704
2 14 14 2.1133 -0.2392
2 14 15 5.7560 0.1563
2 14 16 4.0121 0.5131
2 14 17 1.0710 0.4212
2 14 18 0.6135 -0.0407
2 14 19 0.7003 -0.2772
2 14 20 0.3990 0.0766
2 14 21 0.8840 0.6161
2 15 0 0.1570 -0.4528
2 15 1 -1.9015 -0.2723
2 15 2 -2.1870 0.0977
2 15 3 2.3078 0.2556
2 15 4 6.4274 0.1502
2 15 5 5.5567 0.0459
2 15 6 4.7319 0.0501
2 15 7 7.2860 0.0433
2 15 8 7.2527 -0.0226
2 15 9 3.2173 -0.1049
2 15 10 2.1040 -0.1973
2 15 11 3.2743 -0.2087
2 15 12 -0.1957 0.0230
2 15 13 -4.4767 0.3738
2 15 14 -1.2152 0.4534
2 15 15 5.0679 0.1632
2 15 16 5.3911 -0.1711
2 15 17 1.8470 -0.3139
2 15 18 0.3710 -0.3024
2 15 19 0.4550 -0.1003
2 15 20 0.2574 0.3677
2 16 0 0.9649 0.4347
2 16 1 -0.9407 0.6368
2 16 2 -1.7733 0.3407
2 16 3 0.2326 -0.0969
2 16 4 2.6072 -0.3911
2 16 5 3.4920 -0.3373
2 16 6 6.5466 -0.0237
2 16 7 11.6950 0.1013
2 16 8 10.8713 -0.1112
2 16 9 3.5183 -0.2306
2 16 10 0.2528 -0.0063
2 16 11 2.3208 0.2774
2 16 12 -0.5915 0.4025
2 16 13 -7.2552 0.3739
2 16 14 -5.6109 0.0556
2 16 15 3.1623 -0.5030
2 16 16 6.7694 -0.7122
2 16 17 3.3885 -0.2414
2 16 18 0.2706 0.3377
2 16 19 -0.5237 0.4107
2 16 20 -0.7418 0.1870
2 17 0 -0.2124 0.8010
2 17 1 -1.5102 0.3153
2 17 2 -0.7079 -0.4340
2 17 3 1.4297 -0.5708
2 17 4 1.7123 -0.2137
2 17 5 0.5094 0.1111
2 17 6 3.7639 0.2555
2 17 7 11.4553 0.1450
2 17 8 12.7076 -0.1783
2 17 9 3.8888 -0.2050
2 17 10 -2.6337 0.2407
2 17 11 -0.7108 0.4294
2 17 12 -0.8778 -0.0339
2 17 13 -6.8122 -0.4507
2 17 14 -6.9323 -0.3095
2 17 15 1.5129 -0.0176
2 17 16 6.5661 0.1170
2 17 17 3.6379 0.2550
2 17 18 -0.0384 0.2564
2 18 0 -0.3961 -0.1772
2 18 1 -0.7597 -0.2087
2 18 2 0.8155 -0.1821
2 18 3 3.2032 0.2667
2 18 4 2.4803 0.6331
2 18 5 -1.2817 0.3363
2 18 6 -0.8044 -0.1426
2 18 7 6.7589 -0.2340
2 18 8 10.9341 -0.1675
2 18 9 3.8061 -0.0773
2 18 10 -4.6190 0.1899
2 18 11 -3.7027 0.2197
2 18 12 -0.6624 -0.2764
2 18 13 -3.7047 -0.4603
2 18 14 -5.5132 0.2411
2 18 15 -0.1954 0.8584
2 18 16 4.4025 0.4709
2 18 17 2.9521 -0.3260
2 19 1 -0.0005 0.5188
2 19 2 0.4575 0.6996
2 19 3 2.5014 0.5572
2 19 4 3.0584 0.2761
2 19 5 -0.2102 -0.2530
2 19 6 -2.6848 -0.5166
2 19 7 1.0368 -0.1210
2 19 8 5.6871 0.2206
2 19 9 2.4004 0.0366
2 19 10 -4.6211 -0.0139
2 19 11 -4.9406 0.2928
2 19 12 -0.9790 0.2938
2 19 13 -1.3975 0.0549
2 19 14 -3.5105 0.2222
2 19 15 -0.9533 0.4302
2 20 5 1.8697 -0.1091
2 20 6 -1.7361 0.0142
2 20 7 -2.6082 0.2785
2 20 8 -0.0689 0.3312
2 20 9 0.0827 -0.0825
2 20 10 -3.3091 -0.1565
2 20 11 -4.2257 0.4516
2 20 12 -1.5825 0.6668
3 -17 0 -0.7936 0.6884
3 -16 0 -5.1521 0.2896
3 -16 1 0.3782 -0.3642
3 -16 2 4.2184 -0.6165
3 -16 3 2.4321 -0.3278
3 -15 0 -6.4523 -0.6730
3 -15 1 -1.5536 -0.4706
3 -15 2 5.0149 -0.0802
3 -15 3 4.8506 0.1787
3 -15 4 0.5777 0.0723
3 -15 5 -2.0102 -0.2658
3 -14 0 -3.7161 -0.2066
3 -14 1 -3.2528 0.4639
3 -14 2 2.7460 0.5552
3 -14 3 4.9067 0.1783
3 -14 4 1.8316 -0.2311
3 -14 5 -1.5446 -0.3906
3 -14 6 -2.4782 -0.3508
3 -14 7 -1.2094 -0.3068
3 -13 0 -0.5230 0.8448
3 -13 1 -4.0281 0.5849
3 -13 2 -0.2614 -0.0368
3 -13 3 3.2682 -0.4062
3 -13 4 2.3530 -0.3671
3 -13 5 -0.3450 -0.1953
3 -13 6 -1.8783 -0.1844
3 -13 7 -1.2378 -0.2973
3 -13 8 0.7477 -0.2651
3 -12 0 0.3827 0.3604
3 -12 1 -3.0359 -0.6322
3 -12 2 -1.2251 -0.8887
3 -12 3 1.2877 -0.3618
3 -12 4 1.1955 0.1876
3 -12 5 0.0447 0.2543
3 -12 6 -0.5952 0.0074
3 -12 7 -0.3332 -0.1160
3 -12 8 0.6867 0.0606
3 -12 9 1.2404 0.2463
3 -12 10 0.6302 0.0871
3 -11 0 -0.7927 -0.8922
3 -11 1 -1.6248 -0.9799
3 -11 2 -1.0574 -0.2540
3 -11 3 -0.9872 0.5145
3 -11 4 -1.5001 0.6316
3 -11 5 -0.9528 0.2644
3 -11 6 0.1685 -0.0276
3 -11 7 0.6312 -0.0492
3 -11 8 0.5482 0.0364
3 -11 9 0.2869 0.0118
3 -11 10 0.2607 -0.1853
3 -11 11 0.8037 -0.2848
3 -10 0 -3.6021 -0.3777
3 -10 1 -2.9418 0.4400
3 -10 2 -2.4050 0.8115
3 -10 3 -3.2621 0.5016
3 -10 4 -3.7191 -0.0879
3 -10 5 -1.9725 -0.3381
3 -10 6 0.3431 -0.1727
3 -10 7 1.3082 -0.0314
3 -10 8 0.9995 -0.0621
3 -10 9 -0.0260 -0.0074
3 -10 10 -0.5444 0.1693
3 -10 11 0.5262 0.2849
3 -10 12 1.4928 0.3409
3 -9 0 -7.8700 1.0096
3 -9 1 -6.7237 0.8515
3 -9 2 -4.1161 0.0632
3 -9 3 -3.5110 -0.6259
3 -9 4 -3.6238 -0.7468
3 -9 5 -2.0547 -0.3254
3 -9 6 0.1262 0.1629
3 -9 7 1.4492 0.2614
3 -9 8 1.7854 0.1374
3 -9 9 0.4460 0.2360
3 -9 10 -1.4881 0.4105
3 -9 11 -0.8862 0.2176
3 -9 12 1.2653 -0.1619
3 -9 13 0.9405 -0.2493
3 -8 0 -10.4548 0.2960
3 -8 1 -8.1610 -0.6773
3 -8 2 -3.1889 -0.9581
3 -8 3 -1.5387 -0.4717
3 -8 4 -2.5010 0.0997
3 -8 5 -2.1306 0.3434
3 -8 6 -0.4145 0.3410
3 -8 7 1.2731 0.1994
3 -8 8 2.6858 0.0220
3 -8 9 1.9965 -0.0257
3 -8 10 -0.9611 -0.0552
3 -8 11 -1.6434 -0.2840
3 -8 12 0.9767 -0.4253
3 -8 13 1.4055 -0.0981
3 -8 14 -1.5463 0.3321
3 -7 0 -8.3717 -0.9422
3 -7 1 -6.0080 -0.8332
3 -7 2 -1.0986 -0.0378
3 -7 3 0.2154 0.6738
3 -7 4 -1.6375 0.6331
3 -7 5 -1.8872 0.0957
3 -7 6 -0.1573 -0.2303
3 -7 7 1.6538 -0.2223
3 -7 8 3.6652 -0.2266
3 -7 9 4.1048 -0.2725
3 -7 10 0.9204 -0.1849
3 -7 11 -1.7418 -0.0490
3 -7 12 -0.1890 0.0706
3 -7 13 0.8581 0.2716
3 -7 14 -2.1156 0.3484
3 -7 15 -4.1001 0.0197
3 -6 0 -4.5713 0.0288
3 -6 1 -4.1767 0.5535
3 -6 2 -0.1106 0.5651
3 -6 3 1.9855 0.2035
3 -6 4 0.5564 -0.2182
3 -6 5 -0.2127 -0.4269
3 -6 6 0.9239 -0.2966
3 -6 7 2.0731 -0.0439
3 -6 8 3.6220 0.0245
3 -6 9 4.6525 0.0107
3 -6 10 1.8631 0.1603
3 -6 11 -2.1719 0.2858
3 -6 12 -1.7670 0.1264
3 -6 13 0.3865 -0.0932
3 -6 14 -1.4326 -0.1324
3 -6 15 -4.2699 -0.1747
3 -6 16 -3.2823 -0.2762
3 -5 0 -1.9572 0.7493
3 -5 1 -2.8923 0.3664
3 -5 2 1.5946 -0.3216
3 -5 3 5.1528 -0.6117
3 -5 4 3.6310 -0.3365
3 -5 5 1.0402 0.0690
3 -5 6 0.8872 0.2693
3 -5 7 1.5582 0.2878
3 -5 8 2.2979 0.2094
3 -5 9 3.0402 0.1027
3 -5 10 1.0983 0.0510
3 -5 11 -2.5575 -0.0256
3 -5 12 -2.2651 -0.2255
3 -5 13 0.9798 -0.3098
3 -5 14 0.2142 -0.0617
3 -5 15 -3.8919 0.1855
3 -5 16 -4.8777 0.0609
3 -5 17 -2.8275 -0.1864
3 -4 0 1.6962 -0.2340
3 -4 1 0.1653 -0.3135
3 -4 2 4.2551 -0.1566
3 -4 3 7.6303 0.0691
3 -4 4 4.9406 0.2335
3 -4 5 0.2782 0.2535
3 -4 6 -0.6849 0.1630
3 -4 7 0.6307 0.0791
3 -4 8 1.1841 -0.0045
3 -4 9 1.0721 -0.1537
3 -4 10 -0.3193 -0.2512
3 -4 11 -2.7922 -0.1704
3 -4 12 -2.2735 -0.0327
3 -4 13 1.3546 0.0544
3 -4 14 1.4283 0.1674
3 -4 15 -3.3674 0.2210
3 -4 16 -6.0353 -0.0007
3 -4 17 -3.9956 -0.3330
3 -4 18 -1.6990 -0.3839
3 -3 0 6.1654 -0.2513
3 -3 1 3.0301 0.2404
3 -3 2 5.6220 0.5079
3 -3 3 8.6378 0.2945
3 -3 4 5.5084 -0.0722
3 -3 5 -0.9127 -0.2056
3 -3 6 -3.1411 -0.1468
3 -3 7 -0.8859 -0.1166
3 -3 8 0.7542 -0.1565
3 -3 9 0.1025 -0.1707
3 -3 10 -1.7392 -0.0699
3 -3 11 -3.6832 0.1200
3 -3 12 -3.0235 0.2039
3 -3 13 0.7624 0.0728
3 -3 14 2.0547 -0.0664
3 -3 15 -2.2059 -0.0423
3 -3 16 -6.0077 -0.0354
3 -3 17 -4.3559 -0.1721
3 -3 18 -0.8398 -0.2305
3 -2 0 7.9695 0.3278
3 -2 1 3.9768 0.0313
3 -2 2 6.2495 -0.1952
3 -2 3 9.9367 -0.2015
3 -2 4 6.9559 -0.0893
3 -2 5 -1.5909 -0.0229
3 -2 6 -6.4481 -0.0934
3 -2 7 -3.9430 -0.1842
3 -2 8 -0.1061 -0.0869
3 -2 9 -0.1724 0.1426
3 -2 10 -2.8757 0.2216
3 -2 11 -4.8483 0.0766
3 -2 12 -3.7566 -0.0964
3 -2 13 0.1510 -0.1533
3 -2 14 2.2790 -0.0882
3 -2 15 -0.9092 0.0355
3 -2 16 -5.0850 0.0740
3 -2 17 -4.1373 -0.0230
3 -2 18 0.1256 -0.0544
3 -2 19 2.0174 0.1044
3 -1 0 7.1650 -0.2426
3 -1 1 3.7799 -0.6724
3 -1 2 5.8452 -0.3995
3 -1 3 9.7172 0.2106
3 -1 4 7.5438 0.4067
3 -1 5 -1.4990 0.0872
3 -1 6 -8.7503 -0.2076
3 -1 7 -7.6102 -0.1035
3 -1 8 -2.3662 0.2080
3 -1 9 -0.6791 0.2957
3 -1 10 -3.0888 0.0291
3 -1 11 -4.9354 -0.2519
3 -1 12 -3.4771 -0.1933
3 -1 13 0.0935 0.0688
3 -1 14 2.1310 0.1578
3 -1 15 0.0891 0.0381
3 -1 16 -3.4000 -0.0435
3 -1 17 -3.2403 0.0168
3 -1 18 0.4474 0.1547
3 -1 19 2.6037 0.2823
3 -1 20 1.3056 0.2720
3 0 0 4.3766 -0.3130
3 0 1 0.7653 0.0453
3 0 2 1.6799 0.3696
3 0 3 5.9270 0.3308
3 0 4 6.6324 -0.0246
3 0 5 0.1873 -0.2236
3 0 6 -8.0448 0.0068
3 0 7 -9.9188 0.3150
3 0 8 -5.2683 0.2414
3 0 9 -1.3280 -0.1109
3 0 10 -2.0197 -0.2742
3 0 11 -3.8952 -0.0737
3 0 12 -2.8455 0.2071
3 0 13 0.4717 0.2199
3 0 14 2.5539 -0.0227
3 0 15 1.3825 -0.1584
3 0 16 -1.4417 0.0157
3 0 17 -2.3618 0.2326
3 0 18 -0.3765 0.1990
3 0 19 1.4735 0.0463
3 0 20 0.8142 0.0124
3 1 0 -1.2249 0.4050
3 1 1 -5.6737 0.6179
3 1 2 -4.8263 0.2112
3 1 3 1.1874 -0.3194
3 1 4 5.1153 -0.3612
3 1 5 1.7293 0.0697
3 1 6 -5.6556 0.3845
3 1 7 -9.1426 0.1719
3 1 8 -5.8559 -0.2792
3 1 9 -1.1043 -0.3524
3 1 10 -0.6612 0.0550
3 1 11 -2.9861 0.3847
3 1 12 -2.6455 0.2243
3 1 13 1.0990 -0.1440
3 1 14 3.8204 -0.2245
3 1 15 2.6962 0.0314
3 1 16 -0.3934 0.2534
3 1 17 -2.0796 0.1364
3 1 18 -1.3424 -0.1843
3 1 19 -0.1153 -0.2589
3 1 20 -0.3993 0.0642
3 1 21 -1.2759 0.3817
3 2 0 -6.9198 0.2691
3 2 1 -11.6038 0.0322
3 2 2 -9.8895 -0.2225
3 2 3 -2.0801 -0.1730
3 2 4 3.2607 0.1018
3 2 5 1.2734 0.1788
3 2 6 -3.6259 -0.1042
3 2 7 -5.2518 -0.3685
3 2 8 -2.8329 -0.2171
3 2 9 -0.0341 0.2051
3 2 10 -0.1897 0.3909
3 2 11 -2.3897 0.1142
3 2 12 -2.3623 -0.2617
3 2 13 1.2366 -0.2416
3 2 14 4.2177 0.1000
3 2 15 3.1174 0.2290
3 2 16 -0.0053 -0.0274
3 2 17 -1.5780 -0.2745
3 2 18 -1.2975 -0.1890
3 2 19 -1.0952 0.1305
3 2 20 -1.9492 0.4047
3 2 21 -2.6227 0.4132
3 3 0 -8.8095 -0.2306
3 3 1 -13.8338 -0.3687
3 3 2 -12.4806 -0.0645
3 3 3 -3.5043 0.2525
3 3 4 3.0464 0.1446
3 3 5 0.9611 -0.2468
3 3 6 -3.0754 -0.3837
3 3 7 -2.1482 -0.0272
3 3 8 1.0034 0.3971
3 3 9 1.7758 0.3273
3 3 10 0.4670 -0.1495
3 3 11 -1.0754 -0.4231
3 3 12 -1.5016 -0.1934
3 3 13 0.3044 0.2036
3 3 14 2.8438 0.2597
3 3 15 2.9861 -0.0946
3 3 16 0.8817 -0.3603
3 3 17 -0.6705 -0.1018
3 3 18 -0.9393 0.3697
3 3 19 -1.3325 0.4232
3 3 20 -2.3910 0.0736
3 3 21 -3.0139 -0.1520
3 4 0 -6.5488 -0.4259
3 4 1 -11.5866 -0.3177
3 4 2 -12.1389 0.0781
3 4 3 -2.9407 0.2263
3 4 4 5.8812 0.0468
3 4 5 3.2582 -0.0515
3 4 6 -3.7491 0.1224
3 4 7 -2.7817 0.2722
3 4 8 3.3048 0.0772
3 4 9 5.0561 -0.3157
3 4 10 2.5678 -0.4034
3 4 11 0.4974 -0.0193
3 4 12 -0.5188 0.3413
3 4 13 -0.4727 0.2174
3 4 14 1.3642 -0.1528
3 4 15 2.8523 -0.2616
3 4 16 1.7385 -0.0196
3 4 17 -0.3043 0.2678
3 4 18 -0.9233 0.2578
3 4 19 -0.6058 -0.1015
3 4 20 -0.9191 -0.3885
3 4 21 -1.9808 -0.1788
3 4 22 -2.3281 0.2614
3 5 0 -2.4744 -0.2258
3 5 1 -5.8445 0.1829
3 5 2 -8.6827 0.3242
3 5 3 -1.5548 0.1594
3 5 4 9.5609 0.0445
3 5 5 8.8052 0.1260
3 5 6 -1.4394 0.1010
3 5 7 -3.7422 -0.1851
3 5 8 3.9547 -0.3746
3 5 9 7.9772 -0.1464
3 5 10 4.4254 0.2871
3 5 11 0.9807 0.4407
3 5 12 0.4602 0.1127
3 5 13 0.5233 -0.3299
3 5 14 1.2008 -0.3168
3 5 15 2.2474 0.1132
3 5 16 1.4769 0.2959
3 5 17 -0.5054 -0.0260
3 5 18 -0.9774 -0.3395
3 5 19 0.0097 -0.2448
3 5 20 0.1565 0.0629
3 5 21 -1.3580 0.2825
3 5 22 -2.8230 0.3069
3 6 0 -0.4809 0.5484
3 6 1 -0.0517 0.6152
3 6 2 -2.9754 0.1233
3 6 3 0.4214 -0.3505
3 6 4 12.0981 -0.3663
3 6 5 16.5804 -0.1027
3 6 6 7.1481 -0.0016
3 6 7 -0.6815 -0.0585
3 6 8 2.9918 0.0876
3 6 9 7.3711 0.3686
3 6 10 4.4028 0.3038
3 6 11 0.8413 -0.1387
3 6 12 1.3591 -0.4356
3 6 13 2.0981 -0.2748
3 6 14 1.4184 0.1157
3 6 15 1.0876 0.2972
3 6 16 0.5222 0.0603
3 6 17 -0.9640 -0.2762
3 6 18 -1.7372 -0.1882
3 6 19 -1.2520 0.2326
3 6 20 -0.9431 0.3337
3 6 21 -1.5604 -0.0415
3 6 22 -2.3069 -0.3223
3 7 0 -1.7890 0.4196
3 7 1 3.8465 -0.2202
3 7 2 4.3787 -0.6260
3 7 3 4.1328 -0.5269
3 7 4 12.4753 -0.1346
3 7 5 21.6553 0.2045
3 7 6 17.7290 0.3084
3 7 7 6.5279 0.2275
3 7 8 2.5764 0.1026
3 7 9 4.3646 -0.0803
3 7 10 3.1455 -0.3538
3 7 11 0.5733 -0.4293
3 7 12 0.9135 -0.0645
3 7 13 1.6240 0.3507
3 7 14 0.7831 0.2938
3 7 15 0.2845 -0.0553
3 7 16 -0.1153 -0.1683
3 7 17 -1.8061 0.0151
3 7 18 -3.3079 0.1640
3 7 19 -3.1061 0.0640
3 7 20 -2.0799 -0.2296
3 7 21 -1.3195 -0.4382
3 7 22 -1.0287 -0.2838
3 8 0 -2.3565 -0.6832
3 8 1 6.1253 -0.7628
3 8 2 10.2644 -0.1797
3 8 3 7.6878 0.3854
3 8 4 9.9214 0.4372
3 8 5 19.7456 0.1546
3 8 6 23.3284 -0.0775
3 8 7 14.8605 -0.2029
3 8 8 5.4829 -0.2964
3 8 9 2.3513 -0.2812
3 8 10 1.1342 -0.0955
3 8 11 -0.6114 0.1808
3 8 12 -0.9177 0.3756
3 8 13 -0.3741 0.2664
3 8 14 -0.1680 -0.1290
3 8 15 0.3425 -0.3544
3 8 16 0.0824 -0.1168
3 8 17 -2.1363 0.1574
3 8 18 -3.8703 -0.0112
3 8 19 -3.0814 -0.3335
3 8 20 -1.5000 -0.2559
3 8 21 -0.8012 0.1285
3 8 22 -0.5678 0.2955
3 9 0 -0.1958 -0.3958
3 9 1 5.7592 0.2571
3 9 2 10.5621 0.6393
3 9 3 8.8006 0.4064
3 9 4 6.9529 -0.1310
3 9 5 13.0680 -0.4376
3 9 6 20.4323 -0.3352
3 9 7 18.2721 -0.0894
3 9 8 9.2715 0.0790
3 9 9 2.3838 0.2380
3 9 10 -0.5602 0.3638
3 9 11 -1.7044 0.2340
3 9 12 -1.5908 -0.1132
3 9 13 -0.9653 -0.3373
3 9 14 -0.4250 -0.2869
3 9 15 0.5577 -0.1060
3 9 16 0.8005 0.0393
3 9 17 -1.1103 0.0451
3 9 18 -2.7992 -0.0651
3 9 19 -1.9083 -0.0389
3 9 20 -0.4448 0.2681
3 9 21 -0.3823 0.4945
3 9 22 -0.4347 0.2117
3 10 0 2.0986 0.4995
3 10 1 3.4721 0.5470
3 10 2 6.7386 0.0122
3 10 3 8.0357 -0.4747
3 10 4 5.9378 -0.3967
3 10 5 5.9276 0.0268
3 10 6 10.0623 0.3192
3 10 7 12.3600 0.3411
3 10 8 9.1557 0.2419
3 10 9 3.8960 0.1496
3 10 10 0.3542 0.0122
3 10 11 -0.7959 -0.2445
3 10 12 -0.3001 -0.4193
3 10 13 0.1515 -0.2228
3 10 14 -0.2439 0.1773
3 10 15 -0.0479 0.2986
3 10 16 0.8107 0.0882
3 10 17 0.1878 -0.0392
3 10 18 -1.4013 0.0900
3 10 19 -1.2964 0.2379
3 10 20 0.0068 0.2525
3 10 21 0.3925 0.2014
3 10 22 0.3537 0.0986
3 11 0 3.2159 0.0593
3 11 1 2.1009 -0.1958
3 11 2 2.4239 -0.3521
3 11 3 5.0513 -0.1367
3 11 4 5.0380 0.3245
3 11 5 1.2684 0.5107
3 11 6 -0.8012 0.2463
3 11 7 1.3175 -0.0687
3 11 8 4.1095 -0.1477
3 11 9 4.5151 -0.1312
3 11 10 2.8453 -0.1472
3 11 11 0.9372 -0.0990
3 11 12 0.3267 0.0832
3 11 13 0.4698 0.2919
3 11 14 -0.2410 0.3315
3 11 15 -1.0368 0.1248
3 11 16 -0.3293 -0.1096
3 11 17 0.4419 -0.0722
3 11 18 -0.3777 0.1526
3 11 19 -1.1062 0.2099
3 11 20 -0.2963 0.1074
3 11 21 0.6606 0.1966
3 11 22 0.7914 0.4515
3 12 0 2.8607 -0.3608
3 12 1 1.1542 -0.1654
3 12 2 -1.5308 0.2166
3 12 3 0.2477 0.3444
3 12 4 3.4294 0.1547
3 12 5 1.0720 -0.1380
3 12 6 -4.8146 -0.2947
3 12 7 -6.8323 -0.1832
3 12 8 -3.4306 0.0429
3 12 9 1.1202 0.1187
3 12 10 2.8741 0.0961
3 12 11 1.1916 0.1949
3 12 12 -1.0427 0.3098
3 12 13 -1.0539 0.1648
3 12 14 -0.2640 -0.1541
3 12 15 -0.9056 -0.2813
3 12 16 -1.4708 -0.0890
3 12 17 -0.5020 0.1961
3 12 18 0.0635 0.3064
3 12 19 -0.7566 0.2025
3 12 20 -1.0740 0.1056
3 12 21 -0.2146 0.2258
3 13 0 0.9073 -0.1663
3 13 1 -0.3962 -0.0760
3 13 2 -3.6734 0.0660
3 13 3 -2.6937 -0.0792
3 13 4 2.2930 -0.2961
3 13 5 2.8577 -0.2280
3 13 6 -3.0746 0.0466
3 13 7 -8.4248 0.2309
3 13 8 -8.3881 0.2146
3 13 9 -4.4392 0.0932
3 13 10 -0.4261 0.0099
3 13 11 0.0841 0.0025
3 13 12 -2.4050 -0.0436
3 13 13 -2.9813 -0.1898
3 13 14 -0.5345 -0.2580
3 13 15 0.2429 -0.0641
3 13 16 -1.5998 0.2413
3 13 17 -1.7882 0.3307
3 13 18 0.0360 0.1467
3 13 19 0.2831 -0.0574
3 13 20 -0.9248 -0.0757
3 13 21 -0.8638 0.0540
3 14 0 -0.2347 -0.1956
3 14 1 -0.9187 -0.2177
3 14 2 -3.1073 -0.1142
3 14 3 -2.7013 0.0060
3 14 4 0.9962 0.1085
3 14 5 2.1336 0.1720
3 14 6 -1.1061 0.1277
3 14 7 -4.3624 -0.0032
3 14 8 -5.9049 -0.0913
3 14 9 -6.2313 -0.0859
3 14 10 -4.0266 -0.0851
3 14 11 -1.1377 -0.1580
3 14 12 -1.8508 -0.1861
3 14 13 -3.7526 -0.0292
3 14 14 -1.8800 0.1912
3 14 15 0.7063 0.2070
3 14 16 -0.4056 -0.0113
3 14 17 -1.6086 -0.2197
3 14 18 0.3963 -0.2293
3 14 19 1.7928 -0.0755
3 14 20 0.2936 0.1012
3 15 0 0.3990 0.1535
3 15 1 -0.5631 0.2922
3 15 2 -2.1668 0.2392
3 15 3 -1.9165 0.1375
3 15 4 -0.0525 0.0000
3 15 5 -0.2543 -0.1900
3 15 6 -1.2530 -0.2574
3 15 7 0.7906 -0.0795
3 15 8 2.0434 0.1149
3 15 9 -1.8718 0.0837
3 15 10 -4.7779 -0.0579
3 15 11 -1.7647 -0.0961
3 15 12 0.2501 -0.0007
3 15 13 -2.7095 0.1423
3 15 14 -3.6433 0.1448
3 15 15 -0.1458 -0.1482
3 15 16 1.4419 -0.4792
3 15 17 0.2221 -0.3751
3 15 18 0.7538 0.1132
3 15 19 1.9985 0.4365
3 15 20 0.8251 0.3581
3 16 0 0.5844 0.3477
3 16 1 -0.5770 0.2908
3 16 2 -1.8388 -0.0672
3 16 3 -0.9013 -0.3728
3 16 4 0.7340 -0.3660
3 16 5 -1.1882 -0.1676
3 16 6 -3.2452 0.1068
3 16 7 1.7737 0.3762
3 16 8 8.4492 0.3294
3 16 9 5.6744 -0.0696
3 16 10 -1.7011 -0.2551
3 16 11 -1.5862 0.0048
3 16 12 2.1988 0.1536
3 16 13 -0.1539 -0.1007
3 16 14 -4.0672 -0.3220
3 16 15 -1.9123 -0.2288
3 16 16 1.6332 -0.0037
3 16 17 1.2169 0.2275
3 16 18 0.2569 0.3821
3 16 19 0.9060 0.2581
3 17 0 0.0550 -0.5776
3 17 1 -0.4287 -0.4467
3 17 2 -1.4208 -0.2838
3 17 3 -0.3676 -0.1440
3 17 4 1.7225 0.1653
3 17 5 -0.5341 0.3758
3 17 6 -4.7897 0.2367
3 17 7 -0.7518 0.0109
3 17 8 9.6529 -0.1532
3 17 9 11.3161 -0.3218
3 17 10 2.7187 -0.2206
3 17 11 -1.2560 0.1953
3 17 12 2.4545 0.2398
3 17 13 2.2814 -0.2543
3 17 14 -2.9455 -0.3857
3 17 15 -3.8942 0.1705
3 17 16 -0.5475 0.5212
3 17 17 0.6491 0.1708
3 17 18 0.1583 -0.2901
3 18 0 -0.2153 -1.0753
3 18 1 -0.5267 -0.4286
3 18 2 -1.6785 0.2318
3 18 3 -1.3786 0.3917
3 18 4 1.1615 0.3225
3 18 5 1.0585 0.0594
3 18 6 -2.9404 -0.4386
3 18 7 -2.0954 -0.6099
3 18 8 6.6533 -0.2222
3 18 9 11.0572 0.0812
3 18 10 4.4258 0.0619
3 18 11 -1.5472 0.1437
3 18 12 1.0002 0.1938
3 18 13 3.0119 -0.1291
3 18 14 -1.2372 -0.3126
3 18 15 -4.2912 0.0150
3 18 16 -2.1662 0.1524
3 19 2 -2.2553 0.1196
3 19 3 -2.2390 -0.0298
3 19 4 0.2573 -0.2406
3 19 5 2.4809 -0.2753
3 19 6 0.7068 -0.3672
3 19 7 -1.1904 -0.2813
3 19 8 2.2203 0.1530
3 19 9 5.8476 0.2587
3 19 10 2.6472 -0.1828
3 19 11 -2.0190 -0.3037
3 19 12 -0.6075 0.0734
3 19 13 2.2590 0.0650
3 19 14 0.3831 -0.3747
3 20 8 -0.3625 -0.2113
3 20 9 0.9988 -0.2957
4 -16 0 0.2449 -1.0175
4 -15 0 1.4960 -0.2880
4 -15 1 -0.9095 0.6532
4 -15 2 -1.0930 0.6714
4 -15 3 -0.4183 0.1672
4 -14 0 1.2054 0.9221
4 -14 1 -1.1894 0.7244
4 -14 2 -1.3854 -0.0831
4 -14 3 0.0239 -0.5554
4 -14 4 0.3076 -0.3381
4 -14 5 -0.0314 0.1207
4 -13 0 0.7279 0.0561
4 -13 1 0.8721 -0.5455
4 -13 2 1.2124 -0.6658
4 -13 3 1.4782 -0.2067
4 -13 4 0.4656 0.3013
4 -13 5 -0.6287 0.3926
4 -13 6 -0.4312 0.2228
4 -13 7 0.1587 0.1261
4 -12 0 1.7196 -1.0123
4 -12 1 3.3843 -0.4410
4 -12 2 3.6923 0.3035
4 -12 3 2.3128 0.6641
4 -12 4 -0.0876 0.4501
4 -12 5 -1.3529 -0.0331
4 -12 6 -0.7459 -0.2022
4 -12 7 0.3255 0.0774
4 -12 8 0.5671 0.3795
4 -11 0 1.9382 -0.0759
4 -11 1 2.0760 0.7990
4 -11 2 2.8107 0.8082
4 -11 3 2.4088 0.2040
4 -11 4 0.4470 -0.3154
4 -11 5 -0.8445 -0.4040
4 -11 6 -0.6563 -0.1074
4 -11 7 0.0020 0.2677
4 -11 8 0.6372 0.4053
4 -11 9 0.7878 0.3604
4 -11 10 0.1278 0.3728
4 -10 0 0.3146 0.8709
4 -10 1 -1.9879 0.5742
4 -10 2 -0.0103 -0.2371
4 -10 3 2.4573 -0.6546
4 -10 4 1.8006 -0.3403
4 -10 5 -0.0442 0.1748
4 -10 6 -0.9313 0.3631
4 -10 7 -0.9655 0.2368
4 -10 8 0.0689 0.0931
4 -10 9 1.4098 0.1820
4 -10 10 1.0414 0.4573
4 -10 11 -0.4400 0.5277
4 -9 0 -0.2496 0.0524
4 -9 1 -3.9834 -0.6211
4 -9 2 -2.2251 -0.6901
4 -9 3 1.3622 -0.0707
4 -9 4 1.4181 0.5854
4 -9 5 -0.5500 0.6342
4 -9 6 -1.5393 0.1924
4 -9 7 -1.6517 -0.1505
4 -9 8 -0.6035 -0.1162
4 -9 9 1.4757 0.1393
4 -9 10 1.8969 0.3494
4 -9 11 0.1892 0.2809
4 -9 12 -0.6548 -0.0620
4 -8 0 1.4157 -0.7151
4 -8 1 -3.0643 -0.4315
4 -8 2 -3.7514 0.2989
4 -8 3 -1.3596 0.7830
4 -8 4 -0.7118 0.5937
4 -8 5 -1.5912 0.0032
4 -8 6 -1.6768 -0.3356
4 -8 7 -1.6061 -0.1708
4 -8 8 -1.0652 0.1045
4 -8 9 1.1700 0.1113
4 -8 10 2.6760 -0.0204
4 -8 11 1.4287 -0.0583
4 -8 12 0.0345 -0.0570
4 -8 13 0.1993 -0.0568
4 -7 0 2.1499 -0.0306
4 -7 1 -2.3407 0.4928
4 -7 2 -4.6606 0.5591
4 -7 3 -3.0395 0.1214
4 -7 4 -1.5609 -0.3658
4 -7 5 -1.6552 -0.4451
4 -7 6 -1.5792 -0.0880
4 -7 7 -1.5640 0.2923
4 -7 8 -1.2942 0.2683
4 -7 9 1.0081 -0.0886
4 -7 10 3.2739 -0.2759
4 -7 11 2.3133 -0.0772
4 -7 12 0.2777 0.1171
4 -7 13 -0.0067 -0.0245
4 -7 14 -0.0749 -0.2481
4 -6 0 0.3904 0.3983
4 -6 1 -2.6425 0.1540
4 -6 2 -3.9971 -0.3683
4 -6 3 -1.9676 -0.6292
4 -6 4 -0.3880 -0.3640
4 -6 5 -1.1877 0.1370
4 -6 6 -1.9137 0.3981
4 -6 7 -1.6756 0.2599
4 -6 8 -0.9865 -0.0554
4 -6 9 1.0584 -0.2416
4 -6 10 3.0791 -0.1668
4 -6 11 2.0503 0.0282
4 -6 12 -0.1695 0.0277
4 -6 13 -0.0595 -0.2558
4 -6 14 0.5277 -0.4439
4 -6 15 -0.7743 -0.2011
4 -5 0 -0.8939 -0.1624
4 -5 1 -2.4019 -0.3688
4 -5 2 -2.8159 -0.3403
4 -5 3 -0.7192 -0.0492
4 -5 4 0.6847 0.2500
4 -5 5 -0.6047 0.2770
4 -5 6 -1.7776 0.0185
4 -5 7 -1.1055 -0.2451
4 -5 8 -0.1185 -0.2391
4 -5 9 0.8491 -0.0283
4 -5 10 1.7674 0.0906
4 -5 11 0.9051 0.0091
4 -5 12 -0.7180 -0.1264
4 -5 13 0.0743 -0.1856
4 -5 14 1.5638 -0.1086
4 -5 15 -0.0963 0.1306
4 -5 16 -2.8477 0.3480
4 -4 0 -0.2763 -0.0332
4 -4 1 -1.6950 0.1831
4 -4 2 -2.7436 0.3094
4 -4 3 -0.8478 0.2018
4 -4 4 1.5095 -0.0762
4 -4 5 1.0409 -0.2854
4 -4 6 -0.5434 -0.2770
4 -4 7 -0.3892 -0.1140
4 -4 8 0.4092 0.0779
4 -4 9 0.3724 0.1800
4 -4 10 0.1847 0.0915
4 -4 11 -0.2539 -0.0863
4 -4 12 -0.9055 -0.0879
4 -4 13 0.1659 0.0992
4 -4 14 2.1866 0.1962
4 -4 15 1.1075 0.1212
4 -4 16 -2.7392 0.0672
4 -4 17 -4.2008 0.0768
4 -3 0 0.1682 0.3100
4 -3 1 -0.5128 0.1212
4 -3 2 -1.7487 -0.0974
4 -3 3 -0.0836 -0.2322
4 -3 4 2.9660 -0.2241
4 -3 5 3.0717 -0.0587
4 -3 6 0.4348 0.1606
4 -3 7 -0.7269 0.2295
4 -3 8 0.2496 0.1035
4 -3 9 0.5404 -0.0460
4 -3 10 -0.2805 -0.1130
4 -3 11 -0.7788 -0.1065
4 -3 12 -0.6753 0.0158
4 -3 13 0.3671 0.1993
4 -3 14 2.1870 0.1912
4 -3 15 2.0115 -0.0436
4 -3 16 -1.5379 -0.1432
4 -3 17 -4.5784 0.0816
4 -3 18 -3.4561 0.3159
4 -2 0 0.1770 -0.4229
4 -2 1 1.9526 -0.4849
4 -2 2 1.4419 -0.1561
4 -2 3 1.8503 0.2529
4 -2 4 3.8641 0.3852
4 -2 5 4.1411 0.2336
4 -2 6 1.1625 0.0556
4 -2 7 -1.1307 -0.0482
4 -2 8 -0.0384 -0.1445
4 -2 9 1.3425 -0.1901
4 -2 10 0.4149 -0.1114
4 -2 11 -0.8387 0.0103
4 -2 12 -0.5744 0.0886
4 -2 13 0.4961 0.1238
4 -2 14 1.5740 0.0620
4 -2 15 1.6806 -0.1036
4 -2 16 -0.5970 -0.1453
4 -2 17 -3.7695 0.1046
4 -2 18 -3.9610 0.4075
4 -1 0 0.3206 -0.3471
4 -1 1 3.2922 0.2365
4 -1 2 3.4813 0.5804
4 -1 3 3.0187 0.4507
4 -1 4 4.1543 0.0073
4 -1 5 5.1749 -0.3317
4 -1 6 2.9148 -0.2902
4 -1 7 -0.5478 -0.0504
4 -1 8 -0.6641 0.0348
4 -1 9 1.3234 -0.0277
4 -1 10 1.0018 0.0060
4 -1 11 -1.0224 0.1106
4 -1 12 -1.2588 0.0713
4 -1 13 0.1216 -0.0781
4 -1 14 0.9290 -0.1290
4 -1 15 0.7713 -0.0529
4 -1 16 -0.3235 0.0441
4 -1 17 -2.2802 0.1471
4 -1 18 -2.9669 0.2768
4 -1 19 -0.9062 0.3570
4 0 0 -0.4954 0.7543
4 0 1 1.6822 0.5914
4 0 2 3.1083 -0.0621
4 0 3 3.7101 -0.5616
4 0 4 4.7101 -0.5161
4 0 5 5.7172 -0.1172
4 0 6 4.0090 0.2087
4 0 7 0.0790 0.2401
4 0 8 -1.4169 0.0661
4 0 9 0.4006 -0.0538
4 0 10 0.8902 0.0158
4 0 11 -1.3890 0.0897
4 0 12 -2.3969 -0.0462
4 0 13 -0.5935 -0.2160
4 0 14 0.9215 -0.0964
4 0 15 0.6128 0.2071
4 0 16 -0.1529 0.2786
4 0 17 -0.7593 0.0542
4 0 18 -0.9961 -0.0829
4 0 19 0.0412 0.0888
4 1 0 -0.7794 0.1974
4 1 1 0.6377 -0.6057
4 1 2 2.4210 -0.8639
4 1 3 3.2268 -0.3462
4 1 4 3.3328 0.3843
4 1 5 3.4846 0.5905
4 1 6 2.7053 0.2035
4 1 7 0.4341 -0.1950
4 1 8 -0.9755 -0.2020
4 1 9 -0.0259 -0.0102
4 1 10 0.5288 0.0556
4 1 11 -1.4120 -0.0172
4 1 12 -2.9405 -0.0602
4 1 13 -1.3453 0.0244
4 1 14 1.0379 0.1892
4 1 15 1.4114 0.2448
4 1 16 0.8296 0.0414
4 1 17 0.8477 -0.2491
4 1 18 1.0252 -0.2543
4 1 19 1.1116 0.0844
4 1 20 1.1762 0.3806
4 2 0 1.3543 -0.8366
4 2 1 1.6939 -0.5652
4 2 2 0.8963 0.2097
4 2 3 -0.4149 0.7462
4 2 4 -0.6267 0.5543
4 2 5 0.2829 -0.1018
4 2 6 0.8182 -0.5210
4 2 7 0.2694 -0.3278
4 2 8 -0.2909 0.1198
4 2 9 0.1727 0.2149
4 2 10 0.6065 -0.0502
4 2 11 -0.6529 -0.1313
4 2 12 -2.4990 0.1466
4 2 13 -2.0914 0.3229
4 2 14 0.5141 0.0935
4 2 15 2.4664 -0.2397
4 2 16 2.6513 -0.2926
4 2 17 2.2233 -0.0834
4 2 18 1.7472 0.1440
4 2 19 1.1536 0.2332
4 2 20 0.6221 0.1668
4 3 0 2.6100 -0.0467
4 3 1 1.7204 0.6120
4 3 2 -1.5640 0.7258
4 3 3 -4.4688 0.1156
4 3 4 -3.5349 -0.5884
4 3 5 -0.8867 -0.6414
4 3 6 -0.5939 -0.0916
4 3 7 -1.8970 0.3752
4 3 8 -1.6135 0.3185
4 3 9 0.2456 -0.0581
4 3 10 1.3281 -0.2395
4 3 11 0.3808 0.0022
4 3 12 -1.7084 0.2882
4 3 13 -2.4548 0.1172
4 3 14 -0.3624 -0.3260
4 3 15 2.5807 -0.3717
4 3 16 3.4158 0.0851
4 3 17 2.2050 0.4152
4 3 18 0.9828 0.2255
4 3 19 0.6847 -0.1521
4 3 20 0.7602 -0.2613
4 4 0 0.8050 0.5257
4 4 1 0.4829 0.2679
4 4 2 -2.1484 -0.2965
4 4 3 -5.4980 -0.6741
4 4 4 -4.7382 -0.4421
4 4 5 -1.5733 0.2260
4 4 6 -1.8979 0.5853
4 4 7 -4.5748 0.2421
4 4 8 -3.8958 -0.2657
4 4 9 -0.3041 -0.2766
4 4 10 1.4794 0.0779
4 4 11 0.5294 0.2353
4 4 12 -1.0689 0.0177
4 4 13 -1.8963 -0.2619
4 4 14 -1.0557 -0.2129
4 4 15 1.0127 0.1817
4 4 16 2.0491 0.4359
4 4 17 1.3075 0.1409
4 4 18 0.6425 -0.3712
4 4 19 1.1140 -0.4378
4 4 20 1.6466 -0.0241
4 4 21 1.0315 0.3128
4 5 0 -1.0627 -0.1031
4 5 1 -0.4092 -0.4324
4 5 2 -1.5524 -0.3625
4 5 3 -5.4794 0.0829
4 5 4 -6.5103 0.4447
4 5 5 -3.0324 0.3834
4 5 6 -1.4875 -0.0328
4 5 7 -3.8922 -0.3888
4 5 8 -4.4665 -0.2559
4 5 9 -1.6082 0.2227
4 5 10 0.2373 0.3771
4 5 11 -0.0364 -0.0055
4 5 12 -0.2960 -0.3182
4 5 13 -0.6604 -0.1046
4 5 14 -1.3290 0.2896
4 5 15 -0.7743 0.3239
4 5 16 0.6942 -0.0429
4 5 17 1.3429 -0.4037
4 5 18 1.3998 -0.3416
4 5 19 1.7702 0.1170
4 5 20 1.9663 0.4495
4 5 21 1.3652 0.2851
4 6 0 -1.7813 -0.1131
4 6 1 -1.9464 -0.0275
4 6 2 -2.7946 0.2864
4 6 3 -6.2884 0.4705
4 6 4 -7.7805 0.1541
4 6 5 -3.4419 -0.3409
4 6 6 1.0417 -0.3999
4 6 7 0.1395 -0.0025
4 6 8 -2.1894 0.3464
4 6 9 -1.6124 0.2899
4 6 10 -0.3240 -0.0756
4 6 11 -0.0049 -0.3067
4 6 12 0.4953 -0.0767
4 6 13 0.3955 0.3031
4 6 14 -0.8136 0.2436
4 6 15 -0.6822 -0.1884
4 6 16 1.1651 -0.3486
4 6 17 2.0106 -0.0154
4 6 18 1.4930 0.3632
4 6 19 1.3897 0.3673
4 6 20 1.6891 0.0437
4 6 21 1.5031 -0.2639
4 7 0 -2.7874 0.1719
4 7 1 -3.9471 0.1456
4 7 2 -4.9266 0.1207
4 7 3 -6.7153 -0.0086
4 7 4 -6.9832 -0.2288
4 7 5 -2.4611 -0.2308
4 7 6 3.3130 0.1223
4 7 7 4.5955 0.3747
4 7 8 2.9011 0.1190
4 7 9 2.2143 -0.3020
4 7 10 1.7245 -0.3175
4 7 11 0.5601 0.0511
4 7 12 0.4711 0.3131
4 7 13 0.8797 0.1485
4 7 14 0.3466 -0.2377
4 7 15 0.5889 -0.3093
4 7 16 2.0305 0.1169
4 7 17 1.9222 0.5103
4 7 18 0.4581 0.3283
4 7 19 0.4785 -0.1856
4 7 20 1.4508 -0.3908
4 7 21 1.2028 -0.1443
4 8 0 -3.9316 -0.0742
4 8 1 -4.6038 -0.0439
4 8 2 -5.6718 -0.0940
4 8 3 -6.4112 -0.1204
4 8 4 -5.3808 0.0074
4 8 5 -1.0512 0.1831
4 8 6 4.5602 0.1901
4 8 7 7.6303 -0.0616
4 8 8 8.1571 -0.3402
4 8 9 7.5905 -0.2555
4 8 10 4.8699 0.1527
4 8 11 0.9506 0.3404
4 8 12 -0.2678 0.0422
4 8 13 0.8836 -0.3265
4 8 14 0.9918 -0.2824
4 8 15 0.7473 0.1034
4 8 16 1.6890 0.3534
4 8 17 1.4952 0.1695
4 8 18 -0.3080 -0.2020
4 8 19 -0.5575 -0.2713
4 8 20 0.5511 0.0303
4 8 21 0.1348 0.2689
4 9 0 -4.8064 -0.0482
4 9 1 -4.1515 0.0925
4 9 2 -4.6522 -0.0080
4 9 3 -5.3842 -0.0781
4 9 4 -3.9384 0.0585
4 9 5 0.4538 0.1212
4 9 6 5.3305 -0.0795
4 9 7 7.9658 -0.2606
4 9 8 9.0301 -0.1184
4 9 9 9.3685 0.1997
4 9 10 6.8279 0.2710
4 9 11 1.8557 -0.0424
4 9 12 -0.6087 -0.3569
4 9 13 0.2990 -0.2610
4 9 14 0.4210 0.0918
4 9 15 -0.3140 0.2084
4 9 16 0.8136 -0.0439
4 9 17 1.6382 -0.2945
4 9 18 -0.2769 -0.1924
4 9 19 -1.7961 0.1335
4 9 20 -0.9207 0.2371
4 9 21 -0.3447 -0.0229
4 10 0 -5.2279 0.1370
4 10 1 -3.3664 0.0576
4 10 2 -2.2079 -0.0511
4 10 3 -3.0856 -0.0835
4 10 4 -2.6469 -0.0069
4 10 5 1.1432 0.0160
4 10 6 5.0959 -0.0669
4 10 7 5.6770 -0.0464
4 10 8 4.9172 0.1194
4 10 9 6.0973 0.1483
4 10 10 6.7452 -0.0802
4 10 11 3.6351 -0.2647
4 10 12 -0.0184 -0.1212
4 10 13 -0.6726 0.1564
4 10 14 -0.4970 0.1531
4 10 15 -0.7996 -0.1438
4 10 16 0.5601 -0.3351
4 10 17 2.0803 -0.2134
4 10 18 0.3728 0.0033
4 10 19 -2.0831 0.0436
4 10 20 -1.4517 -0.1058
4 10 21 0.3218 -0.2088
4 11 0 -4.1367 -0.0386
4 11 1 -2.2457 -0.1167
4 11 2 0.2621 0.0354
4 11 3 -0.3407 0.0528
4 11 4 -1.4236 -0.0540
4 11 5 0.7203 -0.0609
4 11 6 3.7859 0.0363
4 11 7 3.0060 0.1011
4 11 8 -0.0634 0.0509
4 11 9 0.5186 -0.0811
4 11 10 4.2818 -0.1317
4 11 11 4.7810 0.0169
4 11 12 1.2192 0.2078
4 11 13 -1.0843 0.1531
4 11 14 -0.7353 -0.1350
4 11 15 -0.1336 -0.2795
4 11 16 0.8205 -0.0876
4 11 17 2.1237 0.0977
4 11 18 1.3643 -0.0423
4 11 19 -0.8037 -0.2314
4 11 20 -0.9663 -0.0861
4 11 21 0.5099 0.2379
4 12 0 -1.5918 -0.1866
4 12 1 -1.0460 -0.0637
4 12 2 1.3065 0.1467
4 12 3 1.5763 0.0558
4 12 4 0.1012 -0.0998
4 12 5 0.2337 0.0148
4 12 6 1.9977 0.1799
4 12 7 1.4204 0.0891
4 12 8 -2.3157 -0.1110
4 12 9 -3.7578 -0.1178
4 12 10 0.0811 0.0690
4 12 11 3.6725 0.1864
4 12 12 2.2010 0.0748
4 12 13 -0.6889 -0.1145
4 12 14 -0.7698 -0.1129
4 12 15 0.2595 0.1314
4 12 16 0.6053 0.3574
4 12 17 1.2601 0.2503
4 12 18 1.7028 -0.1044
4 12 19 0.7177 -0.1955
4 12 20 -0.3479 0.1674
4 12 21 -0.1912 0.4491
4 13 0 0.8424 -0.0769
4 13 1 0.1944 0.0806
4 13 2 1.3369 0.1632
4 13 3 2.1248 0.1004
4 13 4 1.3302 0.0875
4 13 5 0.1430 0.1650
4 13 6 0.2606 0.0592
4 13 7 0.6023 -0.1997
4 13 8 -1.6126 -0.2175
4 13 9 -4.7925 0.0548
4 13 10 -3.9116 0.2207
4 13 11 0.2414 0.0686
4 13 12 1.5563 -0.1467
4 13 13 -0.6380 -0.0795
4 13 14 -1.6178 0.2432
4 13 15 -0.6518 0.4598
4 13 16 -0.3085 0.3584
4 13 17 -0.1794 0.0939
4 13 18 0.8721 -0.0787
4 13 19 1.3445 -0.0255
4 13 20 0.3979 0.1891
4 14 0 1.8108 0.2281
4 14 1 1.2885 0.2430
4 14 2 1.3335 0.2156
4 14 3 1.5219 0.1404
4 14 4 1.5251 0.0235
4 14 5 0.5818 -0.1024
4 14 6 -0.5548 -0.2524
4 14 7 -0.2957 -0.2377
4 14 8 -0.5421 0.0777
4 14 9 -3.5873 0.3202
4 14 10 -5.8159 0.1394
4 14 11 -3.5574 -0.1598
4 14 12 -0.7404 -0.1420
4 14 13 -1.4832 0.1019
4 14 14 -2.7301 0.2165
4 14 15 -1.6472 0.0924
4 14 16 -0.6947 -0.0567
4 14 17 -1.0273 0.0003
4 14 18 -0.4614 0.1689
4 14 19 0.9676 0.1874
4 14 20 1.1337 0.0909
4 15 0 1.2142 0.2897
4 15 1 1.7765 0.0689
4 15 2 1.8779 -0.0032
4 15 3 1.2457 -0.1328
4 15 4 1.4806 -0.2923
4 15 5 1.4664 -0.1938
4 15 6 -0.5052 0.0618
4 15 7 -1.9129 0.2298
4 15 8 -1.2598 0.2715
4 15 9 -2.0081 0.0997
4 15 10 -4.6809 -0.2218
4 15 11 -4.8325 -0.2627
4 15 12 -2.5054 0.0287
4 15 13 -1.9732 0.0874
4 15 14 -2.5388 -0.2482
4 15 15 -1.1814 -0.4308
4 15 16 0.0983 -0.1506
4 15 17 -0.9076 0.2624
4 15 18 -1.4962 0.3817
4 15 19 0.1342 0.1430
4 16 0 0.6793 -0.1443
4 16 1 1.8994 -0.3273
4 16 2 2.7335 -0.1812
4 16 3 1.9066 -0.1188
4 16 4 1.5842 -0.0976
4 16 5 1.7904 0.2287
4 16 6 -0.3203 0.4718
4 16 7 -3.0218 0.1673
4 16 8 -2.3099 -0.2652
4 16 9 -0.5157 -0.3413
4 16 10 -1.5767 -0.1868
4 16 11 -2.9712 0.0421
4 16 12 -1.9129 0.2167
4 16 13 -0.8912 0.0035
4 16 14 -0.9521 -0.4532
4 16 15 0.0592 -0.4728
4 16 16 1.0490 -0.0102
4 16 17 -0.2401 0.2537
4 16 18 -1.4451 0.0898
4 17 0 1.2005 -0.1631
4 17 1 1.6170 -0.2136
4 17 2 2.4701 0.0257
4 17 3 2.0624 0.1700
4 17 4 1.3831 0.0981
4 17 5 1.5537 0.1481
4 17 6 0.5230 0.1032
4 17 7 -1.6547 -0.3200
4 17 8 -1.4831 -0.4996
4 17 9 0.5152 -0.0322
4 17 10 0.5459 0.3846
4 17 11 -0.4654 0.3048
4 17 12 0.3452 0.1426
4 17 13 1.2489 0.0336
4 17 14 0.5800 -0.2260
4 17 15 0.5245 -0.3896
4 17 16 1.3477 -0.2510
4 17 17 0.7553 -0.1218
4 18 0 1.5636 0.2970
4 18 1 0.8630 -0.0694
4 18 2 1.0198 -0.0888
4 18 3 1.2283 -0.0129
4 18 4 1.1499 -0.2328
4 18 5 1.6882 -0.3247
4 18 6 1.9324 -0.1021
4 18 7 0.9179 0.0192
4 18 8 0.2721 0.0991
4 18 9 0.6121 0.3610
4 18 10 0.4333 0.3609
4 18 11 0.4761 -0.0111
4 18 12 2.0781 -0.0553
4 18 13 2.8027 0.2411
4 18 14 1.0705 0.0903
4 18 15 0.0024 -0.4227
4 19 4 0.8769 -0.3349
4 19 5 1.6497 -0.2439
4 19 6 2.1254 0.3386
4 19 7 1.7540 0.6206
4 19 8 1.1834 0.2169
4 19 9 0.6848 -0.2105
4 19 10 -0.2113 -0.2948
4 19 11 -0.2384 -0.1867
4 19 12 1.5851 0.1652
5 -14 0 -4.2641 -0.3578
5 -14 1 -3.7104 -0.5171
5 -14 2 -1.3233 0.0773
5 -13 0 -3.6241 -0.9425
5 -13 1 -3.4626 -0.2912
5 -13 2 -2.0339 0.6609
5 -13 3 -0.1020 0.9088
5 -13 4 0.5620 0.4681
5 -12 0 -2.9472 0.2968
5 -12 1 -3.7279 0.6817
5 -12 2 -3.2485 0.5581
5 -12 3 -0.9534 0.1083
5 -12 4 0.8040 -0.1756
5 -12 5 0.7561 -0.2027
5 -12 6 0.1080 -0.2691
5 -11 0 -3.1994 0.8475
5 -11 1 -3.7830 0.1489
5 -11 2 -3.3267 -0.5195
5 -11 3 -0.7597 -0.5950
5 -11 4 1.3895 -0.1342
5 -11 5 1.4516 0.2667
5 -11 6 0.6210 0.1148
5 -11 7 0.1187 -0.3713
5 -11 8 0.0396 -0.5454
5 -10 0 -1.5083 -0.2350
5 -10 1 -1.8261 -0.5731
5 -10 2 -2.5501 -0.3540
5 -10 3 -1.3911 0.1433
5 -10 4 0.4672 0.4333
5 -10 5 1.1050 0.3255
5 -10 6 0.8678 -0.0677
5 -10 7 0.3930 -0.4978
5 -10 8 -0.1829 -0.6319
5 -10 9 -0.4039 -0.3357
5 -9 0 2.0609 -0.3782
5 -9 1 0.4246 0.1591
5 -9 2 -2.6716 0.6309
5 -9 3 -3.3917 0.5919
5 -9 4 -1.4147 0.0714
5 -9 5 0.5544 -0.3838
5 -9 6 1.1982 -0.3849
5 -9 7 0.5974 -0.1973
5 -9 8 -0.6094 -0.1737
5 -9 9 -1.2266 -0.1777
5 -9 10 -0.8960 -0.0297
5 -9 11 -0.2679 0.0947
5 -8 0 4.0644 0.3748
5 -8 1 1.4153 0.5069
5 -8 2 -2.4483 0.2587
5 -8 3 -3.8033 -0.1387
5 -8 4 -1.9660 -0.4239
5 -8 5 0.1335 -0.3684
5 -8 6 0.5664 0.0569
5 -8 7 -0.4484 0.3836
5 -8 8 -1.7058 0.1686
5 -8 9 -1.8575 -0.2550
5 -8 10 -0.9943 -0.2898
5 -8 11 -0.2467 0.0116
5 -8 12 0.3019 0.2280
5 -7 0 4.0243 0.1211
5 -7 1 2.2752 -0.2577
5 -7 2 -0.4926 -0.5190
5 -7 3 -1.9071 -0.2872
5 -7 4 -1.4042 0.1815
5 -7 5 -0.8543 0.4025
5 -7 6 -1.3108 0.3526
5 -7 7 -2.1722 0.1763
5 -7 8 -2.4443 -0.1346
5 -7 9 -1.4904 -0.3572
5 -7 10 -0.1105 -0.1585
5 -7 11 0.2778 0.2501
5 -7 12 0.2466 0.3685
5 -7 13 0.9127 0.1534
5 -6 0 3.3524 -0.2901
5 -6 1 2.8067 -0.2591
5 -6 2 0.8764 -0.0815
5 -6 3 -0.6976 0.3134
5 -6 4 -1.2139 0.5765
5 -6 5 -1.5702 0.3110
5 -6 6 -2.2209 -0.1998
5 -6 7 -2.5720 -0.3862
5 -6 8 -2.0735 -0.2087
5 -6 9 -0.7026 0.0523
5 -6 10 0.5788 0.2658
5 -6 11 0.5743 0.3011
5 -6 12 0.1745 0.0738
5 -6 13 1.0770 -0.1616
5 -6 14 2.1031 -0.1513
5 -5 0 1.5610 0.2055
5 -5 1 1.6104 0.3922
5 -5 2 0.0830 0.3097
5 -5 3 -1.2295 0.0742
5 -5 4 -1.3157 -0.1416
5 -5 5 -0.9551 -0.3262
5 -5 6 -1.1528 -0.3610
5 -5 7 -1.6476 -0.0987
5 -5 8 -1.5422 0.2378
5 -5 9 -0.5660 0.3079
5 -5 10 0.4072 0.1298
5 -5 11 0.3521 -0.0890
5 -5 12 -0.0069 -0.2038
5 -5 13 0.8622 -0.0889
5 -5 14 2.0940 0.1621
5 -5 15 1.5561 0.1826
5 -4 0 -1.3759 0.2210
5 -4 1 -0.1156 0.0296
5 -4 2 -0.5591 -0.2218
5 -4 3 -1.6017 -0.4424
5 -4 4 -1.6454 -0.3971
5 -4 5 -0.6924 -0.0869
5 -4 6 -0.2692 0.2456
5 -4 7 -0.9316 0.3700
5 -4 8 -1.3785 0.1829
5 -4 9 -0.7165 -0.1692
5 -4 10 0.0175 -0.3391
5 -4 11 -0.3258 -0.1970
5 -4 12 -0.8479 0.0502
5 -4 13 -0.0400 0.2308
5 -4 14 1.3576 0.2715
5 -4 15 1.4178 0.0460
5 -4 16 0.3050 -0.3108
5 -3 0 -3.3797 -0.5845
5 -3 1 -0.6570 -0.4959
5 -3 2 0.1784 -0.1492
5 -3 3 -1.2170 0.1183
5 -3 4 -2.6917 0.2322
5 -3 5 -2.2099 0.2648
5 -3 6 -0.7896 0.2048
5 -3 7 -0.5055 -0.0029
5 -3 8 -0.8946 -0.2903
5 -3 9 -0.5349 -0.4095
5 -3 10 -0.2249 -0.1747
5 -3 11 -1.1632 0.2018
5 -3 12 -1.9423 0.3193
5 -3 13 -0.7616 0.1649
5 -3 14 1.1523 0.0331
5 -3 15 1.5151 -0.0482
5 -3 16 0.5400 -0.2155
5 -2 0 -3.8440 -0.3106
5 -2 1 -1.4165 0.2288
5 -2 2 0.1537 0.5506
5 -2 3 -0.7056 0.4635
5 -2 4 -2.8635 0.0938
5 -2 5 -3.1407 -0.2514
5 -2 6 -1.1873 -0.3634
5 -2 7 0.0686 -0.2599
5 -2 8 -0.3158 -0.0700
5 -2 9 -0.5458 0.1365
5 -2 10 -0.4418 0.3128
5 -2 11 -1.2308 0.3034
5 -2 12 -1.7790 0.0295
5 -2 13 -0.2379 -0.2211
5 -2 14 1.8226 -0.1145
5 -2 15 1.7160 0.1316
5 -2 16 0.1691 0.0171
5 -2 17 -0.5657 -0.3881
5 -1 0 -4.2150 0.7357
5 -1 1 -3.2157 0.5637
5 -1 2 -0.9301 0.0283
5 -1 3 0.4795 -0.3757
5 -1 4 -0.4368 -0.4437
5 -1 5 -1.4949 -0.2887
5 -1 6 -0.7536 -0.0547
5 -1 7 0.0798 0.1923
5 -1 8 -0.4565 0.3707
5 -1 9 -0.8311 0.3773
5 -1 10 -0.1929 0.1859
5 -1 11 0.0789 -0.1177
5 -1 12 -0.0139 -0.3491
5 -1 13 1.0497 -0.2910
5 -1 14 2.3255 0.0662
5 -1 15 1.4654 0.3383
5 -1 16 -0.6294 0.1046
5 -1 17 -1.2661 -0.4648
5 -1 18 -0.5843 -0.7056
5 0 0 -3.7633 0.1959
5 0 1 -3.1035 -0.4994
5 0 2 -0.7350 -0.7599
5 0 3 1.8065 -0.3996
5 0 4 2.0493 0.1809
5 0 5 0.6825 0.4640
5 0 6 -0.0340 0.3645
5 0 7 -0.1752 0.1624
5 0 8 -0.6420 0.0421
5 0 9 -0.5477 -0.0595
5 0 10 0.7098 -0.1978
5 0 11 1.6862 -0.2591
5 0 12 1.5461 -0.1273
5 0 13 1.4311 0.1180
5 0 14 1.5710 0.2704
5 0 15 0.5891 0.2025
5 0 16 -1.1629 -0.0631
5 0 17 -1.6037 -0.3834
5 0 18 -0.7233 -0.5196
5 1 0 -1.0069 -0.8601
5 1 1 -0.3239 -0.5482
5 1 2 0.4163 0.1589
5 1 3 1.4034 0.6498
5 1 4 1.8149 0.5976
5 1 5 1.7330 0.1851
5 1 6 1.5410 -0.1736
5 1 7 0.8163 -0.2773
5 1 8 -0.1447 -0.2342
5 1 9 -0.0028 -0.1858
5 1 10 1.2833 -0.0996
5 1 11 2.0273 0.1075
5 1 12 1.3559 0.3346
5 1 13 0.3562 0.3221
5 1 14 0.0516 0.0019
5 1 15 -0.0905 -0.2996
5 1 16 -0.5873 -0.2546
5 1 17 -0.7393 -0.0295
5 1 18 -0.2981 -0.0085
5 1 19 -0.1290 -0.1488
5 2 0 1.5074 -0.0340
5 2 1 1.2376 0.6856
5 2 2 0.8917 0.8517
5 2 3 0.9100 0.3321
5 2 4 1.2936 -0.3605
5 2 5 2.5353 -0.5975
5 2 6 3.6079 -0.3014
5 2 7 2.5739 0.0539
5 2 8 0.4240 0.1185
5 2 9 -0.1040 0.0501
5 2 10 0.9175 0.1209
5 2 11 1.2776 0.2652
5 2 12 0.3805 0.2175
5 2 13 -0.5394 -0.0959
5 2 14 -0.5317 -0.4289
5 2 15 0.1634 -0.4124
5 2 16 0.7231 0.0334
5 2 17 0.8172 0.4500
5 2 18 0.6845 0.3204
5 2 19 0.3846 -0.1737
5 3 0 1.6881 0.7982
5 3 1 0.7796 0.4174
5 3 2 1.8575 -0.2683
5 3 3 3.2033 -0.6720
5 3 4 2.9075 -0.5354
5 3 5 2.8059 -0.0554
5 3 6 3.8895 0.3412
5 3 7 3.5382 0.3577
5 3 8 1.1769 0.1273
5 3 9 -0.2370 0.0142
5 3 10 0.1815 0.0626
5 3 11 0.5763 -0.0195
5 3 12 0.3470 -0.2807
5 3 13 0.1465 -0.3885
5 3 14 0.1234 -0.1632
5 3 15 0.4200 0.1748
5 3 16 1.1546 0.3496
5 3 17 1.7758 0.2620
5 3 18 1.8235 -0.0493
5 3 19 1.4007 -0.3550
5 4 0 2.5244 -0.1276
5 4 1 1.6152 -0.6746
5 4 2 3.5603 -0.6953
5 4 3 5.8133 -0.0987
5 4 4 4.4727 0.4886
5 4 5 1.9201 0.5106
5 4 6 2.2617 0.1208
5 4 7 3.5394 -0.1857
5 4 8 2.3889 -0.1808
5 4 9 0.2100 -0.0212
5 4 10 -0.5927 -0.0074
5 4 11 -0.1651 -0.2083
5 4 12 0.7167 -0.2944
5 4 13 1.2284 0.0125
5 4 14 0.5463 0.4068
5 4 15 -0.2849 0.3485
5 4 16 0.3858 -0.1241
5 4 17 1.8397 -0.4411
5 4 18 2.3937 -0.3203
5 4 19 1.9321 -0.0298
5 4 20 1.0922 0.1332
5 5 0 5.1616 -0.5320
5 5 1 3.9312 -0.1898
5 5 2 3.9818 0.2836
5 5 3 5.2170 0.5807
5 5 4 4.1213 0.3847
5 5 5 1.1526 -0.1673
5 5 6 0.4652 -0.4835
5 5 7 1.9450 -0.2977
5 5 8 2.0271 0.0174
5 5 9 0.2282 0.0824
5 5 10 -1.3989 -0.0248
5 5 11 -1.6366 -0.0280
5 5 12 -0.3777 0.1548
5 5 13 0.9115 0.3135
5 5 14 0.3235 0.1625
5 5 15 -0.9811 -0.2652
5 5 16 -0.4611 -0.5338
5 5 17 1.0859 -0.3156
5 5 18 1.4249 0.1491
5 5 19 0.9400 0.3579
5 5 20 0.8131 0.1913
5 6 0 5.8918 0.2127
5 6 1 5.4801 0.4911
5 6 2 3.9282 0.3518
5 6 3 3.1503 -0.0957
5 6 4 2.3703 -0.4505
5 6 5 0.3643 -0.4150
5 6 6 -1.4881 -0.0292
5 6 7 -1.8433 0.2888
5 6 8 -1.2651 0.1907
5 6 9 -0.8755 -0.0847
5 6 10 -1.6537 -0.0665
5 6 11 -3.0491 0.2018
5 6 12 -2.6117 0.2571
5 6 13 -0.3157 -0.0675
5 6 14 0.4919 -0.4096
5 6 15 -0.7345 -0.3469
5 6 16 -1.0373 0.0764
5 6 17 -0.1751 0.3843
5 6 18 -0.1167 0.2581
5 6 19 -0.1878 -0.0813
5 6 20 0.8170 -0.2270
5 7 0 3.5410 0.1560
5 7 1 5.6181 0.0097
5 7 2 5.0856 -0.2445
5 7 3 2.2212 -0.4034
5 7 4 -0.4631 -0.1929
5 7 5 -1.9476 0.2373
5 7 6 -3.2289 0.4656
5 7 7 -4.7158 0.2758
5 7 8 -4.6795 -0.1036
5 7 9 -2.3814 -0.2241
5 7 10 -0.9878 -0.0051
5 7 11 -2.5374 0.1223
5 7 12 -3.3425 -0.1011
5 7 13 -0.8351 -0.3303
5 7 14 1.0713 -0.1500
5 7 15 -0.1799 0.3157
5 7 16 -1.1987 0.5433
5 7 17 -0.2554 0.2217
5 7 18 0.3102 -0.3236
5 7 19 0.2742 -0.4525
5 7 20 1.0660 -0.0607
5 8 0 0.7321 -0.2340
5 8 1 3.5932 -0.1583
5 8 2 5.2138 -0.0159
5 8 3 2.0939 0.1576
5 8 4 -2.8446 0.3191
5 8 5 -4.1678 0.2865
5 8 6 -2.5057 0.0329
5 8 7 -2.6965 -0.1784
5 8 8 -4.4241 -0.1430
5 8 9 -3.1749 0.0303
5 8 10 0.0076 0.0617
5 8 11 0.2073 -0.1330
5 8 12 -1.3372 -0.2380
5 8 13 -0.3828 0.0372
5 8 14 1.1460 0.4066
5 8 15 0.2330 0.3772
5 8 16 -0.2189 -0.0058
5 8 17 1.6729 -0.2980
5 8 18 2.5187 -0.2507
5 8 19 1.2467 0.0637
5 8 20 0.5608 0.3442
5 9 0 -0.8974 0.1320
5 9 1 -0.6556 0.1829
5 9 2 2.2126 0.2276
5 9 3 2.0805 0.2138
5 9 4 -2.1329 0.0621
5 9 5 -3.4628 -0.1848
5 9 6 0.6826 -0.3026
5 9 7 3.0887 -0.1199
5 9 8 -0.0829 0.1650
5 9 9 -2.2751 0.2079
5 9 10 0.5409 -0.0034
5 9 11 2.8814 -0.1517
5 9 12 1.5028 0.0080
5 9 13 0.3268 0.2963
5 9 14 0.7594 0.2371
5 9 15 0.6200 -0.2113
5 9 16 1.1441 -0.4011
5 9 17 3.3936 0.0087
5 9 18 3.8066 0.4292
5 9 19 1.3479 0.3202
5 9 20 -0.1701 -0.0328
5 10 0 -0.7841 0.1787
5 10 1 -3.9324 -0.0564
5 10 2 -1.9818 -0.0862
5 10 3 1.6741 -0.1120
5 10 4 1.0372 -0.1995
5 10 5 -0.4520 -0.1771
5 10 6 3.2174 0.0056
5 10 7 7.5874 0.1803
5 10 8 5.3369 0.1624
5 10 9 0.4220 0.0033
5 10 10 0.5003 -0.0528
5 10 11 3.2006 0.0554
5 10 12 2.8403 0.1246
5 10 13 0.9935 0.0148
5 10 14 0.5743 -0.2076
5 10 15 0.4986 -0.3098
5 10 16 0.9761 -0.0293
5 10 17 2.9709 0.4354
5 10 18 3.5833 0.4056
5 10 19 1.3588 -0.2045
5 10 20 -0.1564 -0.5422
5 11 0 0.9622 -0.3641
5 11 1 -3.6986 -0.3400
5 11 2 -4.6035 -0.0997
5 11 3 0.1420 -0.0321
5 11 4 3.2180 -0.0586
5 11 5 2.0862 0.0967
5 11 6 3.1132 0.2545
5 11 7 7.5733 0.1126
5 11 8 8.1860 -0.1719
5 11 9 3.4785 -0.2187
5 11 10 0.5786 0.0089
5 11 11 1.7823 0.1466
5 11 12 2.5836 -0.0343
5 11 13 1.6607 -0.2484
5 11 14 0.7915 -0.1599
5 11 15 -0.1988 0.0823
5 11 16 -0.5446 0.1924
5 11 17 1.4691 0.1385
5 11 18 3.2746 -0.0890
5 11 19 1.9381 -0.4059
5 11 20 0.1096 -0.4039
5 12 0 2.3103 -0.2784
5 12 1 -1.6048 0.0118
5 12 2 -4.6861 0.2140
5 12 3 -1.6196 0.1675
5 12 4 2.9027 0.0218
5 12 5 2.7216 0.0324
5 12 6 1.4459 0.0322
5 12 7 4.3465 -0.1652
5 12 8 7.2863 -0.2782
5 12 9 5.0071 -0.0924
5 12 10 1.2261 0.1054
5 12 11 0.8816 0.0210
5 12 12 2.1700 -0.1805
5 12 13 2.2611 -0.1379
5 12 14 1.3234 0.1318
5 12 15 -0.3344 0.1957
5 12 16 -1.3845 -0.0741
5 12 17 0.4311 -0.2180
5 12 18 3.0193 -0.0378
5 12 19 2.3636 0.0359
5 13 0 1.5682 0.3591
5 13 1 -0.3330 0.2628
5 13 2 -2.6948 0.1358
5 13 3 -1.5540 0.0691
5 13 4 1.7484 -0.1214
5 13 5 2.0797 -0.2624
5 13 6 0.1962 -0.2156
5 13 7 1.3345 -0.0988
5 13 8 4.4829 0.0648
5 13 9 4.2837 0.1971
5 13 10 1.5940 0.0685
5 13 11 1.0603 -0.1987
5 13 12 2.3187 -0.1940
5 13 13 2.5552 0.0842
5 13 14 1.7794 0.2173
5 13 15 0.5406 0.0140
5 13 16 -0.7364 -0.2045
5 13 17 -0.1347 -0.0193
5 13 18 1.9371 0.4010
5 13 19 2.0216 0.3931
5 14 0 0.0472 0.3442
5 14 1 -0.1692 -0.1028
5 14 2 -0.1306 -0.2357
5 14 3 0.5793 -0.0741
5 14 4 1.7207 -0.1464
5 14 5 1.3206 -0.2369
5 14 6 -0.3459 0.0146
5 14 7 0.0465 0.2834
5 14 8 2.3054 0.2689
5 14 9 2.3942 0.1024
5 14 10 0.5195 -0.1127
5 14 11 0.5748 -0.2475
5 14 12 2.1194 -0.0855
5 14 13 2.1609 0.1891
5 14 14 1.3937 0.1767
5 14 15 1.1563 -0.0229
5 14 16 0.3553 -0.0025
5 14 17 -0.5107 0.2822
5 14 18 0.2082 0.4982
5 15 0 0.0172 -0.2223
5 15 1 -0.0357 -0.2892
5 15 2 1.0977 -0.1960
5 15 3 2.3851 0.0574
5 15 4 2.4799 0.0743
5 15 5 0.8077 0.0675
5 15 6 -1.0601 0.2956
5 15 7 -0.3498 0.2792
5 15 8 1.8698 -0.1165
5 15 9 1.1962 -0.2582
5 15 10 -1.8725 -0.0290
5 15 11 -2.1485 0.0787
5 15 12 0.3867 0.0490
5 15 13 1.1022 0.1313
5 15 14 0.0778 0.1776
5 15 15 0.3466 0.0748
5 15 16 0.7801 0.0201
5 15 17 -0.2985 0.0726
5 16 0 1.0332 -0.0882
5 16 1 0.1558 0.2236
5 16 2 0.2832 0.1030
5 16 3 1.7312 0.0887
5 16 4 2.3586 0.0756
5 16 5 0.5777 0.0116
5 16 6 -1.6573 0.0607
5 16 7 -0.6819 -0.0657
5 16 8 2.2547 -0.3716
5 16 9 1.1727 -0.1993
5 16 10 -4.0783 0.3457
5 16 11 -5.9334 0.3703
5 16 12 -2.2301 -0.0422
5 16 13 0.2995 -0.0749
5 16 14 -0.9366 0.1517
5 16 15 -1.2226 -0.0015
5 16 16 0.4993 -0.3730
5 17 0 0.8882 0.5062
5 17 1 0.0903 0.4516
5 17 2 -0.9209 -0.0947
5 17 3 -0.4221 -0.2268
5 17 4 0.8757 -0.1732
5 17 5 0.5896 -0.2994
5 17 6 -1.2321 -0.2244
5 17 7 -1.0322 0.0269
5 17 8 1.7480 0.0331
5 17 9 1.3994 0.0456
5 17 10 -4.1890 0.2581
5 17 11 -7.4234 0.1471
5 17 12 -3.5462 -0.2450
5 17 13 0.6220 -0.1926
5 17 14 -0.4712 0.1031
5 17 15 -2.0088 -0.1432
5 18 3 -1.8199 -0.2569
5 18 4 -1.1171 -0.1379
5 18 5 0.2503 -0.3196
5 18 6 -0.1678 -0.1577
5 18 7 -1.0714 0.3710
5 18 8 0.3541 0.3362
5 18 9 1.4573 -0.2095
5 18 10 -1.7281 -0.3465
5 18 11 -5.0749 -0.1096
5 18 12 -2.6535 -0.0474
6 -13 0 -0.2671 0.4716
6 -13 1 0.0181 0.3444
6 -12 0 -2.6394 0.4469
6 -12 1 -0.9783 -0.2160
6 -12 2 0.6585 -0.7229
6 -12 3 1.0121 -0.4895
6 -11 0 -3.8361 -0.7000
6 -11 1 -1.1885 -0.5026
6 -11 2 1.2501 -0.1005
6 -11 3 1.3614 0.1335
6 -11 4 0.4720 0.0877
6 -11 5 -0.0004 -0.1401
6 -10 0 -2.3269 -0.3467
6 -10 1 -1.3555 0.5230
6 -10 2 0.4245 0.6885
6 -10 3 0.6559 0.1002
6 -10 4 0.2320 -0.4622
6 -10 5 0.6141 -0.5803
6 -10 6 1.0772 -0.2881
6 -10 7 0.7689 0.0911
6 -9 0 -0.7501 0.6464
6 -9 1 -1.6957 0.5120
6 -9 2 -0.0789 -0.0974
6 -9 3 0.9993 -0.6007
6 -9 4 0.6470 -0.4859
6 -9 5 0.7052 -0.1373
6 -9 6 1.3808 0.0160
6 -9 7 1.1333 0.0789
6 -9 8 0.2595 0.0392
6 -9 9 0.3069 -0.1890
6 -8 0 0.4206 -0.1442
6 -8 1 -0.5807 -0.6307
6 -8 2 0.9021 -0.6231
6 -8 3 2.1072 -0.1688
6 -8 4 0.9950 0.4158
6 -8 5 -0.2338 0.4932
6 -8 6 0.2281 0.0091
6 -8 7 0.5508 -0.3086
6 -8 8 -0.4463 -0.2378
6 -8 9 -0.8650 -0.2454
6 -8 10 -0.0416 -0.3241
6 -7 0 1.4726 -0.6608
6 -7 1 0.2701 -0.2227
6 -7 2 0.4429 0.3180
6 -7 3 1.5579 0.5053
6 -7 4 1.0214 0.3943
6 -7 5 -0.5308 0.0471
6 -7 6 -0.7654 -0.4077
6 -7 7 -0.5822 -0.5070
6 -7 8 -1.7039 -0.1975
6 -7 9 -2.4845 -0.0268
6 -7 10 -1.4486 -0.0930
6 -7 11 -0.6458 0.0048
6 -6 0 0.4448 0.3858
6 -6 1 -1.4812 0.6117
6 -6 2 -2.0970 0.3598
6 -6 3 0.0596 -0.2243
6 -6 4 1.6847 -0.5379
6 -6 5 0.7339 -0.3828
6 -6 6 -0.7794 -0.1261
6 -6 7 -1.8249 0.0639
6 -6 8 -3.3475 0.2136
6 -6 9 -4.1766 0.1567
6 -6 10 -2.7772 -0.0671
6 -6 11 -1.1750 -0.1169
6 -6 12 -1.2602 0.0038
6 -5 0 -1.4575 0.3228
6 -5 1 -2.8474 -0.2155
6 -5 2 -3.1651 -0.5685
6 -5 3 -0.6104 -0.6228
6 -5 4 1.8447 -0.3180
6 -5 5 1.1244 0.1937
6 -5 6 -1.0646 0.4998
6 -5 7 -2.5470 0.4213
6 -5 8 -3.8540 0.1338
6 -5 9 -4.4457 -0.1723
6 -5 10 -2.8107 -0.3049
6 -5 11 -0.7719 -0.1229
6 -5 12 -0.7312 0.1443
6 -5 13 -0.9930 0.1791
6 -4 0 -0.8178 -0.6529
6 -4 1 -1.4332 -0.6048
6 -4 2 -2.1900 -0.1487
6 -4 3 -1.1443 0.2982
6 -4 4 0.2013 0.4627
6 -4 5 -0.5989 0.4002
6 -4 6 -1.9984 0.2242
6 -4 7 -1.9781 -0.0170
6 -4 8 -1.9726 -0.2529
6 -4 9 -2.6202 -0.3428
6 -4 10 -1.9380 -0.1347
6 -4 11 -0.4497 0.2650
6 -4 12 -0.6143 0.4060
6 -4 13 -1.1809 0.1040
6 -4 14 0.0864 -0.1717
6 -3 0 0.6272 -0.0423
6 -3 1 -0.1564 0.4521
6 -3 2 -1.4534 0.6202
6 -3 3 -1.4423 0.4542
6 -3 4 -0.9729 0.1212
6 -3 5 -1.9848 -0.1800
6 -3 6 -2.7334 -0.3032
6 -3 7 -1.0403 -0.2319
6 -3 8 0.6196 -0.0837
6 -3 9 -0.3180 0.0555
6 -3 10 -1.5915 0.2264
6 -3 11 -1.2232 0.3563
6 -3 12 -0.9743 0.1871
6 -3 13 -1.1551 -0.2013
6 -3 14 0.0438 -0.2446
6 -3 15 1.2043 0.2130
6 -2 0 -0.3086 0.7614
6 -2 1 -0.4832 0.5106
6 -2 2 -0.7363 -0.0035
6 -2 3 -0.2576 -0.3345
6 -2 4 0.0765 -0.3340
6 -2 5 -1.4085 -0.2089
6 -2 6 -2.8277 -0.0822
6 -2 7 -1.1847 0.1112
6 -2 8 1.4507 0.2898
6 -2 9 0.9039 0.2553
6 -2 10 -1.6399 0.0638
6 -2 11 -2.2334 -0.0729
6 -2 12 -1.0985 -0.1452
6 -2 13 -0.3326 -0.1660
6 -2 14 0.4336 0.0681
6 -2 15 1.0808 0.5163
6 -1 0 -1.6369 -0.0884
6 -1 1 -0.1836 -0.4295
6 -1 2 0.6144 -0.4345
6 -1 3 0.9563 -0.2008
6 -1 4 1.0598 0.0851
6 -1 5 -0.0813 0.2222
6 -1 6 -1.7648 0.2091
6 -1 7 -1.4193 0.1971
6 -1 8 0.7767 0.1418
6 -1 9 1.2746 -0.1006
6 -1 10 -0.8114 -0.3431
6 -1 11 -2.0430 -0.2676
6 -1 12 -0.7579 0.0218
6 -1 13 0.9034 0.1915
6 -1 14 1.5820 0.2530
6 -1 15 1.5927 0.3930
6 -1 16 0.6327 0.4696
6 0 0 -0.9802 -0.6415
6 0 1 0.9206 -0.2209
6 0 2 1.0988 0.2477
6 0 3 0.2021 0.3766
6 0 4 0.0165 0.2602
6 0 5 0.5105 0.1144
6 0 6 0.5210 0.0012
6 0 7 0.1337 -0.0955
6 0 8 0.6023 -0.2191
6 0 9 1.4696 -0.3427
6 0 10 0.8790 -0.2624
6 0 11 -0.5266 0.0972
6 0 12 -0.2469 0.3831
6 0 13 1.6414 0.2618
6 0 14 2.9328 -0.0268
6 0 15 2.7391 -0.0282
6 0 16 1.5105 0.2310
6 0 17 0.0685 0.3375
6 1 0 -0.0437 0.1678
6 1 1 1.0872 0.4389
6 1 2 0.2221 0.3591
6 1 3 -1.4654 0.0611
6 1 4 -1.9742 -0.1356
6 1 5 -0.3775 -0.1582
6 1 6 2.0800 -0.1689
6 1 7 2.7346 -0.2064
6 1 8 1.6416 -0.1702
6 1 9 1.3920 -0.0276
6 1 10 1.8804 0.1770
6 1 11 1.1455 0.3201
6 1 12 0.3049 0.2018
6 1 13 1.4252 -0.1627
6 1 14 3.1799 -0.3992
6 1 15 3.2621 -0.2217
6 1 16 1.8454 0.1876
6 1 17 0.4281 0.4439
6 2 0 -0.0601 0.4099
6 2 1 0.6484 0.0617
6 2 2 -1.0696 -0.2628
6 2 3 -2.9587 -0.3220
6 2 4 -3.7207 -0.1567
6 2 5 -2.5572 -0.0271
6 2 6 1.0122 -0.0437
6 2 7 3.7844 -0.0113
6 2 8 2.7772 0.1867
6 2 9 0.9243 0.3234
6 2 10 1.3976 0.1805
6 2 11 2.0201 -0.1289
6 2 12 1.0653 -0.3601
6 2 13 0.7141 -0.3774
6 2 14 1.6996 -0.1756
6 2 15 1.9701 0.1059
6 2 16 1.0094 0.2906
6 2 17 0.1788 0.3650
6 3 0 0.2538 -0.2143
6 3 1 0.5304 -0.2731
6 3 2 -2.9409 -0.1767
6 3 3 -5.1445 -0.0303
6 3 4 -4.9227 0.0787
6 3 5 -4.0392 0.0993
6 3 6 -1.3839 0.0876
6 3 7 2.3663 0.1570
6 3 8 2.9909 0.2368
6 3 9 0.9477 0.0873
6 3 10 0.7658 -0.2809
6 3 11 2.0994 -0.4860
6 3 12 1.6173 -0.2711
6 3 13 0.0194 0.1509
6 3 14 -0.5079 0.3844
6 3 15 -0.3903 0.2670
6 3 16 -0.3264 -0.0111
6 3 17 0.0690 -0.0993
6 3 18 0.6345 0.0879
6 4 0 0.9809 -0.1626
6 4 1 0.4482 0.1360
6 4 2 -4.7876 0.2423
6 4 3 -7.1469 0.1192
6 4 4 -4.6802 -0.0082
6 4 5 -2.6718 0.0018
6 4 6 -1.9066 0.0647
6 4 7 0.4924 0.0330
6 4 8 2.6685 -0.1261
6 4 9 2.1754 -0.2888
6 4 10 1.3003 -0.2562
6 4 11 1.4843 0.0476
6 4 12 0.9295 0.4086
6 4 13 -0.4771 0.4779
6 4 14 -1.1917 0.1619
6 4 15 -1.1323 -0.2641
6 4 16 -0.5939 -0.4440
6 4 17 0.4465 -0.2465
6 4 18 1.1702 0.1334
6 5 0 1.1915 0.1501
6 5 1 0.9380 0.1147
6 5 2 -3.8200 0.0525
6 5 3 -5.9258 -0.0361
6 5 4 -2.2383 -0.0915
6 5 5 1.0878 -0.0946
6 5 6 0.6633 -0.1004
6 5 7 0.5010 -0.1599
6 5 8 2.2905 -0.2022
6 5 9 3.0923 -0.0488
6 5 10 1.9235 0.3097
6 5 11 0.2788 0.5472
6 5 12 -0.7522 0.3451
6 5 13 -0.4826 -0.1659
6 5 14 0.5323 -0.5136
6 5 15 0.6029 -0.4111
6 5 16 -0.0232 -0.0303
6 5 17 0.1380 0.2513
6 5 18 0.5652 0.2487
6 6 0 1.4772 -0.1763
6 6 1 2.5067 -0.2407
6 6 2 0.2510 -0.0908
6 6 3 -1.0543 0.0315
6 6 4 1.7154 -0.0090
6 6 5 4.6922 -0.1437
6 6 6 3.9899 -0.1684
6 6 7 1.8390 -0.0051
6 6 8 1.2419 0.1932
6 6 9 1.4621 0.2955
6 6 10 0.8030 0.2750
6 6 11 -0.8802 0.0448
6 6 12 -1.9554 -0.3611
6 6 13 -0.5211 -0.5535
6 6 14 1.9835 -0.2198
6 6 15 1.9450 0.3532
6 6 16 -0.2369 0.5807
6 6 17 -1.0866 0.2706
6 6 18 -0.4655 -0.2308
6 6 19 -0.3460 -0.4653
6 7 0 1.9151 -0.1296
6 7 1 3.1290 0.0712
6 7 2 3.3689 0.0935
6 7 3 3.9895 0.0120
6 7 4 5.3663 -0.0238
6 7 5 5.8781 -0.0204
6 7 6 4.4937 0.0404
6 7 7 2.0504 0.1915
6 7 8 -0.3974 0.2376
6 7 9 -1.9215 0.0072
6 7 10 -2.0141 -0.3018
6 7 11 -1.9756 -0.4139
6 7 12 -2.5657 -0.2774
6 7 13 -1.7743 0.0728
6 7 14 0.5591 0.4747
6 7 15 0.9498 0.5498
6 7 16 -0.9426 0.1524
6 7 17 -1.4370 -0.3302
6 7 18 -0.2772 -0.4740
6 7 19 -0.2193 -0.2825
6 8 0 1.1806 0.4319
6 8 1 1.4246 0.3129
6 8 2 2.6292 -0.0540
6 8 3 5.2786 -0.1932
6 8 4 6.3176 0.0336
6 8 5 4.0855 0.2312
6 8 6 1.5420 0.1256
6 8 7 0.7026 -0.0647
6 8 8 -0.7998 -0.1614
6 8 9 -3.6952 -0.2412
6 8 10 -4.7703 -0.2248
6 8 11 -3.6382 0.0223
6 8 12 -3.2631 0.2982
6 8 13 -3.2482 0.3298
6 8 14 -1.6693 0.1206
6 8 15 -0.4566 -0.1871
6 8 16 -0.9430 -0.3765
6 8 17 -0.6065 -0.2143
6 8 18 0.7758 0.1540
6 8 19 0.4853 0.2735
6 9 0 -0.1091 0.1463
6 9 1 -0.3756 -0.1492
6 9 2 -0.5682 -0.1931
6 9 3 1.7029 -0.0543
6 9 4 3.3807 0.1234
6 9 5 0.9626 0.1452
6 9 6 -1.7370 -0.0639
6 9 7 -0.4272 -0.2425
6 9 8 0.9580 -0.1580
6 9 9 -1.8747 0.0594
6 9 10 -5.0606 0.2365
6 9 11 -4.6077 0.3102
6 9 12 -3.0866 0.1385
6 9 13 -2.5199 -0.2481
6 9 14 -1.4393 -0.4602
6 9 15 -0.5141 -0.2787
6 9 16 -0.9227 0.0805
6 9 17 -0.4148 0.3708
6 9 18 1.4959 0.4382
6 9 19 1.7329 0.1696
6 10 0 -0.0794 -0.5413
6 10 1 -0.2768 -0.2996
6 10 2 -3.2044 0.1264
6 10 3 -3.7003 0.1676
6 10 4 -1.2718 -0.0744
6 10 5 -1.1783 -0.1404
6 10 6 -2.8159 -0.0075
6 10 7 -0.6494 0.0755
6 10 8 3.3338 0.0885
6 10 9 2.5409 0.1113
6 10 10 -1.4882 0.1083
6 10 11 -2.6899 0.0060
6 10 12 -1.2246 -0.2051
6 10 13 -0.1620 -0.3246
6 10 14 0.3830 -0.0736
6 10 15 0.0585 0.3568
6 10 16 -1.4777 0.4182
6 10 17 -1.2449 0.0904
6 10 18 1.6638 -0.1225
6 11 0 0.7177 -0.2310
6 11 1 0.6331 0.1210
6 11 2 -3.4631 0.2245
6 11 3 -6.3102 0.0293
6 11 4 -4.1018 -0.1996
6 11 5 -1.8031 -0.1113
6 11 6 -2.4480 0.1542
6 11 7 -0.9172 0.1649
6 11 8 4.2151 -0.0614
6 11 9 6.4242 -0.1761
6 11 10 3.6273 -0.1071
6 11 11 1.0277 -0.0177
6 11 12 0.8315 0.0461
6 11 13 1.0967 0.1780
6 11 14 1.2617 0.3786
6 11 15 0.6961 0.3681
6 11 16 -1.3424 -0.0811
6 11 17 -1.8806 -0.5444
6 11 18 0.9657 -0.3725
6 12 0 0.6343 0.4867
6 12 1 0.7783 0.2220
6 12 2 -1.9362 -0.1347
6 12 3 -5.0283 -0.1048
6 12 4 -3.9124 0.0188
6 12 5 -1.4694 -0.0230
6 12 6 -2.1205 -0.0899
6 12 7 -2.1138 -0.1159
6 12 8 2.4204 -0.1229
6 12 9 6.6065 -0.0423
6 12 10 5.8645 0.0920
6 12 11 3.1808 0.1599
6 12 12 1.6898 0.1723
6 12 13 0.9609 0.1744
6 12 14 1.1400 0.1135
6 12 15 1.5978 -0.0730
6 12 16 0.0297 -0.3310
6 12 17 -1.9344 -0.4034
6 12 18 -0.7614 -0.0786
6 13 0 -0.0968 0.3677
6 13 1 0.1341 -0.0328
6 13 2 -0.8074 -0.2745
6 13 3 -2.6758 -0.0191
6 13 4 -1.9201 0.1654
6 13 5 -0.1775 -0.0789
6 13 6 -1.9748 -0.2479
6 13 7 -4.3158 -0.0553
6 13 8 -1.4852 0.1416
6 13 9 3.5021 0.1398
6 13 10 4.5706 0.0712
6 13 11 2.7835 -0.0143
6 13 12 1.5552 -0.1236
6 13 13 0.9156 -0.1788
6 13 14 1.1074 -0.1224
6 13 15 2.2028 0.0162
6 13 16 1.3455 0.1119
6 13 17 -1.5823 0.0466
6 14 0 -0.3494 -0.2489
6 14 1 -0.4971 0.0623
6 14 2 -0.9927 0.0746
6 14 3 -1.6108 0.0450
6 14 4 0.0169 0.0793
6 14 5 1.7421 0.0177
6 14 6 -1.3486 0.0306
6 14 7 -6.0670 0.1516
6 14 8 -4.6443 0.0658
6 14 9 1.0980 -0.1457
6 14 10 3.1596 -0.1348
6 14 11 1.3151 -0.0461
6 14 12 0.4514 -0.1471
6 14 13 0.8584 -0.1992
6 14 14 1.1365 0.0678
6 14 15 1.8296 0.4134
6 14 16 1.6045 0.4250
6 15 0 -0.2155 -0.2941
6 15 1 -0.6955 0.5445
6 15 2 -1.2839 0.4157
6 15 3 -1.4815 -0.1020
6 15 4 0.7121 -0.1378
6 15 5 3.1664 0.0961
6 15 6 0.4033 0.1906
6 15 7 -5.2097 0.1050
6 15 8 -4.7478 -0.1205
6 15 9 1.3263 -0.2240
6 15 10 3.4502 0.0393
6 15 11 0.0898 0.2847
6 15 12 -1.6645 0.1183
6 15 13 -0.2394 -0.0434
6 15 14 0.6285 0.2168
6 15 15 0.7195 0.4849
6 16 0 -0.5844 0.0982
6 16 1 -0.6079 0.5979
6 16 2 -0.3942 0.2288
6 16 3 -0.7424 -0.3686
6 16 4 0.3826 -0.3343
6 16 5 3.1273 -0.0015
6 16 6 2.5100 0.1455
6 16 7 -2.0744 0.2040
6 16 8 -2.9375 0.1868
6 16 9 1.9764 0.0786
6 16 10 3.9993 0.1541
6 16 11 -0.2997 0.3455
6 16 12 -3.4983 0.2566
6 16 13 -2.0236 0.0558
6 16 14 -0.4443 0.1550
6 17 3 0.6888 -0.2542
6 17 4 -0.3093 -0.2089
6 17 5 1.3271 -0.0356
6 17 6 2.9086 0.1140
6 17 7 0.6660 0.3718
6 17 8 -1.3548 0.4498
6 17 9 1.1966 0.0769
6 17 10 3.2483 -0.1794
6 17 11 -0.0173 0.1026
7 -11 0 -0.7814 0.1125
7 -11 1 -0.6661 0.8289
7 -10 0 -1.7142 0.9209
7 -10 1 -3.0021 0.6529
7 -10 2 -1.9064 0.0690
7 -10 3 0.4151 -0.6828
7 -10 4 1.2190 -0.8575
7 -9 0 -1.2678 -0.2420
7 -9 1 -2.7840 -0.7034
7 -9 2 -1.6522 -0.2709
7 -9 3 1.0115 0.1665
7 -9 4 1.4741 0.1311
7 -9 5 0.0805 -0.0998
7 -8 0 2.1026 -1.0490
7 -8 1 -0.3377 -0.3516
7 -8 2 -1.7697 0.7816
7 -8 3 -0.1434 1.0404
7 -8 4 1.3743 0.2379
7 -8 5 0.7854 -0.5395
7 -8 6 0.4964 -0.6996
7 -8 7 1.4591 -0.4943
7 -7 0 4.2653 0.3496
7 -7 1 0.7257 0.7029
7 -7 2 -3.0460 0.6128
7 -7 3 -1.9719 0.0803
7 -7 4 1.8751 -0.4941
7 -7 5 3.2823 -0.5444
7 -7 6 2.3971 -0.1974
7 -7 7 1.9620 0.0097
7 -7 8 1.3702 -0.0264
7 -6 0 3.1310 0.6298
7 -6 1 1.4235 -0.2387
7 -6 2 -2.3205 -0.8004
7 -6 3 -2.5131 -0.6199
7 -6 4 1.6219 -0.0380
7 -6 5 4.4863 0.3852
7 -6 6 3.7691 0.3415
7 -6 7 2.4000 -0.0014
7 -6 8 1.2627 -0.2268
7 -6 9 -0.6798 -0.2583
7 -6 10 -1.7148 -0.2866
7 -5 0 2.2048 -0.6759
7 -5 1 3.6054 -0.8191
7 -5 2 0.3199 -0.3677
7 -5 3 -2.8034 0.3157
7 -5 4 -0.8335 0.6696
7 -5 5 2.9529 0.4335
7 -5 6 3.8678 -0.1469
7 -5 7 2.9437 -0.5237
7 -5 8 1.7582 -0.4134
7 -5 9 -0.5685 -0.1383
7 -5 10 -2.5655 -0.0472
7 -5 11 -1.8358 0.0532
7 -4 0 1.5859 -0.1655
7 -4 1 3.9527 0.4705
7 -4 2 1.7442 0.6588
7 -4 3 -2.4230 0.3101
7 -4 4 -2.3121 -0.1497
7 -4 5 1.2919 -0.3924
7 -4 6 3.0547 -0.4523
7 -4 7 2.5828 -0.3485
7 -4 8 2.0411 -0.0418
7 -4 9 0.4067 0.2215
7 -4 10 -2.2704 0.2178
7 -4 11 -2.7692 0.2060
7 -4 12 -1.0848 0.3698
7 -3 0 -0.8331 0.7448
7 -3 1 1.4329 0.4235
7 -3 2 2.3953 -0.1487
7 -3 3 0.5730 -0.6253
7 -3 4 -0.4411 -0.6197
7 -3 5 0.7126 -0.1828
7 -3 6 1.0563 0.1770
7 -3 7 0.3626 0.2341
7 -3 8 1.0692 0.2269
7 -3 9 1.6684 0.2143
7 -3 10 -0.3386 0.0609
7 -3 11 -2.3383 -0.0205
7 -3 12 -1.5979 0.1862
7 -2 0 -1.7977 -0.3450
7 -2 1 -0.1895 -0.7127
7 -2 2 2.7321 -0.4558
7 -2 3 3.2463 -0.0604
7 -2 4 1.5768 0.1684
7 -2 5 0.1044 0.3022
7 -2 6 -1.1378 0.3259
7 -2 7 -2.0449 0.1949
7 -2 8 -0.5832 0.0514
7 -2 9 2.1641 -0.0462
7 -2 10 1.9988 -0.1502
7 -2 11 -0.8337 -0.0964
7 -2 12 -2.0978 0.2100
7 -2 13 -1.1837 0.3864
7 -1 0 0.5949 -0.5997
7 -1 1 -0.3482 -0.0269
7 -1 2 0.9324 0.5412
7 -1 3 2.2978 0.5540
7 -1 4 1.5434 0.1451
7 -1 5 -0.4505 -0.0943
7 -1 6 -2.0707 -0.0324
7 -1 7 -2.8937 0.0097
7 -1 8 -1.8925 -0.0716
7 -1 9 1.0581 -0.1190
7 -1 10 2.5348 -0.0437
7 -1 11 0.2860 0.1465
7 -1 12 -2.5241 0.3181
7 -1 13 -2.6949 0.2280
7 -1 14 -1.4274 -0.0656
7 0 0 2.0483 0.6288
7 0 1 0.0181 0.5756
7 0 2 -0.3079 0.1625
7 0 3 0.9024 -0.2150
7 0 4 0.8808 -0.2878
7 0 5 -1.2449 -0.0833
7 0 6 -2.8283 0.0563
7 0 7 -2.7019 -0.0596
7 0 8 -2.0086 -0.1640
7 0 9 -0.7255 -0.0093
7 0 10 0.7645 0.2391
7 0 11 0.2370 0.3277
7 0 12 -2.0753 0.2014
7 0 13 -3.0682 -0.0707
7 0 14 -2.0121 -0.2817
7 0 15 -0.8286 -0.1969
7 1 0 0.8852 0.1721
7 1 1 2.6855 -0.4703
7 1 2 2.9732 -0.5860
7 1 3 1.9000 -0.1902
7 1 4 -0.0652 0.1996
7 1 5 -2.9927 0.2203
7 1 6 -4.1405 -0.0576
7 1 7 -2.2022 -0.2551
7 1 8 -0.8403 -0.0783
7 1 9 -1.7366 0.2630
7 1 10 -1.8754 0.3118
7 1 11 -0.6003 0.0532
7 1 12 -0.4660 -0.1535
7 1 13 -1.4319 -0.2010
7 1 14 -1.5440 -0.2214
7 1 15 -0.8143 -0.2023
7 2 0 -0.8926 -0.7558
7 2 1 5.6555 -0.3465
7 2 2 7.0881 0.2803
7 2 3 3.0056 0.4488
7 2 4 -1.2085 0.0719
7 2 5 -3.9769 -0.2896
7 2 6 -4.6613 -0.2261
7 2 7 -2.2561 0.0987
7 2 8 -0.2994 0.3086
7 2 9 -1.9876 0.1834
7 2 10 -3.5108 -0.1967
7 2 11 -1.3733 -0.4335
7 2 12 1.1371 -0.2424
7 2 13 0.8031 0.0867
7 2 14 -0.6427 0.1050
7 2 15 -1.0197 -0.1235
7 2 16 -0.4473 -0.2492
7 3 0 -3.9220 0.2484
7 3 1 3.8029 0.6862
7 3 2 6.5960 0.4470
7 3 3 2.1707 -0.2248
7 3 4 -2.1024 -0.6003
7 3 5 -3.8329 -0.2469
7 3 6 -4.7984 0.3909
7 3 7 -3.7672 0.5195
7 3 8 -1.4563 0.0261
7 3 9 -1.7267 -0.4807
7 3 10 -3.3698 -0.5250
7 3 11 -2.1199 -0.1736
7 3 12 0.6974 0.2317
7 3 13 1.1653 0.3637
7 3 14 -0.3764 0.1280
7 3 15 -1.4670 -0.2304
7 3 16 -1.3079 -0.4070
7 4 0 -7.4222 0.6064
7 4 1 -1.2464 -0.0761
7 4 2 1.9530 -0.5900
7 4 3 -1.7661 -0.4530
7 4 4 -5.2360 0.1283
7 4 5 -5.2992 0.5392
7 4 6 -5.2601 0.3752
7 4 7 -4.7381 -0.1952
7 4 8 -2.2457 -0.5807
7 4 9 -1.0873 -0.3672
7 4 10 -2.7004 0.1989
7 4 11 -3.3923 0.5031
7 4 12 -1.7825 0.2986
7 4 13 -0.4077 -0.1027
7 4 14 -0.4406 -0.3126
7 4 15 -1.1386 -0.2738
7 4 16 -1.6758 -0.1665
7 5 0 -6.9379 -0.6349
7 5 1 -4.1879 -0.7124
7 5 2 -4.6903 -0.0798
7 5 3 -9.5996 0.6236
7 5 4 -11.1859 0.6792
7 5 5 -7.1934 0.0347
7 5 6 -3.7192 -0.6057
7 5 7 -2.7471 -0.5576
7 5 8 -1.4180 0.0748
7 5 9 -0.5651 0.6038
7 5 10 -2.0708 0.5706
7 5 11 -3.6503 0.1007
7 5 12 -3.1719 -0.3795
7 5 13 -1.6209 -0.5105
7 5 14 -0.2744 -0.2117
7 5 15 0.0160 0.2372
7 5 16 -0.9950 0.4250
7 6 0 -2.7982 -0.3608
7 6 1 -4.5513 0.5110
7 6 2 -10.5936 0.8272
7 6 3 -16.3963 0.3031
7 6 4 -13.9773 -0.4356
7 6 5 -5.0788 -0.6644
7 6 6 0.5903 -0.2327
7 6 7 0.5532 0.4560
7 6 8 0.1660 0.7634
7 6 9 0.9279 0.3531
7 6 10 0.3766 -0.3531
7 6 11 -1.1897 -0.6049
7 6 12 -2.0804 -0.2614
7 6 13 -1.9065 0.1819
7 6 14 -0.5429 0.4010
7 6 15 0.9017 0.4642
7 6 16 0.5333 0.3838
7 6 17 -0.6164 0.1033
7 7 0 0.3014 0.7892
7 7 1 -2.9245 0.6508
7 7 2 -10.4631 -0.1577
7 7 3 -15.4167 -0.8485
7 7 4 -10.3389 -0.6181
7 7 5 0.1192 0.2959
7 7 6 4.8753 0.8483
7 7 7 3.1314 0.5374
7 7 8 2.4702 -0.1629
7 7 9 4.2332 -0.6130
7 7 10 4.0193 -0.5307
7 7 11 1.3333 0.0322
7 7 12 -1.2134 0.6122
7 7 13 -2.2584 0.6227
7 7 14 -1.0889 0.1290
7 7 15 1.3564 -0.1969
7 7 16 2.1661 -0.0731
7 7 17 1.1367 0.1201
7 8 0 2.1005 -0.0168
7 8 1 1.5037 -0.6984
7 8 2 -3.8781 -0.6716
7 8 3 -8.8097 -0.0776
7 8 4 -5.1243 0.5459
7 8 5 3.9618 0.6915
7 8 6 7.6698 0.1739
7 8 7 5.1362 -0.5276
7 8 8 4.2550 -0.6347
7 8 9 5.9085 -0.0696
7 8 10 4.6842 0.4880
7 8 11 0.6807 0.5747
7 8 12 -1.9504 0.2790
7 8 13 -2.1817 -0.1905
7 8 14 -0.7577 -0.5488
7 8 15 1.4252 -0.4047
7 8 16 2.2265 0.1972
7 8 17 1.3002 0.6421
7 9 0 4.1367 -0.9288
7 9 1 5.4686 -0.4586
7 9 2 2.0064 0.4916
7 9 3 -3.4239 0.8564
7 9 4 -2.3015 0.2843
7 9 5 4.9681 -0.4863
7 9 6 8.2341 -0.6659
7 9 7 4.8526 -0.2185
7 9 8 2.4459 0.3983
7 9 9 3.2637 0.6798
7 9 10 2.1603 0.3603
7 9 11 -1.1656 -0.2849
7 9 12 -2.4168 -0.6584
7 9 13 -1.3132 -0.5305
7 9 14 -0.1139 -0.1368
7 9 15 0.5894 0.2942
7 9 16 0.4292 0.6066
7 10 0 4.1702 0.0626
7 10 1 4.8737 0.6386
7 10 2 3.2721 0.5388
7 10 3 -0.6107 -0.0951
7 10 4 -1.1452 -0.6346
7 10 5 3.1175 -0.5394
7 10 6 4.8262 0.1091
7 10 7 0.9572 0.6249
7 10 8 -1.7117 0.4951
7 10 9 -0.0741 -0.0806
7 10 10 0.7060 -0.5663
7 10 11 -1.1638 -0.6362
7 10 12 -1.8787 -0.2926
7 10 13 -0.7417 0.1950
7 10 14 -0.0762 0.4771
7 10 15 -0.1955 0.4314
7 10 16 -0.6281 0.1952
7 11 0 1.5269 0.6449
7 11 1 1.9858 0.1976
7 11 2 2.7678 -0.5762
7 11 3 1.0264 -0.7144
7 11 4 -1.1770 -0.0693
7 11 5 -0.5507 0.5163
7 11 6 -0.1070 0.4515
7 11 7 -2.5961 -0.0307
7 11 8 -3.6915 -0.4312
7 11 9 -0.8362 -0.4833
7 11 10 1.2507 -0.2105
7 11 11 0.0657 0.1569
7 11 12 -0.9497 0.3635
7 11 13 -0.2795 0.3172
7 11 14 0.3110 0.1106
7 11 15 0.5096 -0.0772
7 11 16 0.5335 -0.1237
7 12 0 -0.3296 -0.3071
7 12 1 0.6860 -0.4844
7 12 2 2.3242 -0.4051
7 12 3 1.1177 -0.0191
7 12 4 -1.8478 0.4460
7 12 5 -2.1739 0.3724
7 12 6 -1.0766 -0.2444
7 12 7 -2.3318 -0.5887
7 12 8 -3.5599 -0.2501
7 12 9 -1.3177 0.2666
7 12 10 1.3788 0.4293
7 12 11 1.3059 0.2647
7 12 12 0.5410 0.0120
7 12 13 0.8506 -0.1902
7 12 14 1.2291 -0.2285
7 12 15 1.5923 -0.0252
7 13 0 0.0061 -0.9167
7 13 1 0.4595 -0.0719
7 13 2 1.3319 0.4713
7 13 3 0.3037 0.1535
7 13 4 -1.5301 -0.2699
7 13 5 -0.4000 -0.2808
7 13 6 1.6847 -0.1121
7 13 7 -0.3573 0.0851
7 13 8 -4.1010 0.3056
7 13 9 -3.4132 0.3215
7 13 10 0.4475 0.0437
7 13 11 2.2959 -0.2267
7 13 12 1.8824 -0.2645
7 13 13 1.4045 -0.1480
7 13 14 1.1416 0.0459
7 14 0 0.6854 -0.6851
7 14 1 -0.2304 0.2096
7 14 2 0.1596 0.4763
7 14 3 -0.0395 -0.2609
7 14 4 -0.7981 -0.7381
7 14 5 0.9810 -0.2228
7 14 6 3.4690 0.4115
7 14 7 0.9392 0.3707
7 14 8 -4.7059 -0.0125
7 14 9 -5.5228 -0.2133
7 14 10 -0.9906 -0.2018
7 14 11 2.2584 -0.1134
7 14 12 1.8676 -0.0156
7 14 13 0.5838 0.0460
7 15 1 -1.1039 -0.1929
7 15 2 -0.7301 0.0799
7 15 3 -0.2250 -0.2370
7 15 4 -1.0236 -0.5842
7 15 5 -0.0371 -0.3282
7 15 6 2.7971 0.0692
7 15 7 1.7283 0.0403
7 15 8 -3.7758 -0.1324
7 15 9 -6.0954 -0.0723
7 15 10 -2.3500 0.0578
7 15 11 1.4579 0.0436
7 15 12 1.4111 -0.0530
7 16 5 -1.2397 -0.7272
7 16 6 1.2201 -0.3800
7 16 7 1.9033 0.0622
7 16 8 -1.8284 0.2378
8 -9 0 1.8756 -1.1875
8 -8 0 2.3764 -0.1183
8 -8 1 0.9216 0.1320
8 -8 2 -1.4976 0.1952
8 -8 3 -1.2067 0.1870
8 -7 0 -0.2870 0.4912
8 -7 1 0.1983 -0.3288
8 -7 2 -0.9177 -0.9405
8 -7 3 -1.1690 -0.6442
8 -7 4 0.0326 0.2517
8 -6 0 -2.5747 -0.5606
8 -6 1 0.3348 -0.8748
8 -6 2 1.0604 -0.5319
8 -6 3 -0.8535 0.2437
8 -6 4 -2.1821 0.8900
8 -6 5 -1.6267 1.0786
8 -6 6 -0.7737 0.7604
8 -5 0 -2.8348 -0.3752
8 -5 1 -0.7064 0.3143
8 -5 2 0.8682 0.7830
8 -5 3 -1.2972 0.6791
8 -5 4 -4.0913 0.2330
8 -5 5 -3.2905 0.0705
8 -5 6 -0.4539 0.2450
8 -5 7 1.2734 0.2615
8 -4 0 -3.2696 0.7329
8 -4 1 -3.5719 0.5776
8 -4 2 -1.0706 0.1265
8 -4 3 -0.6353 -0.2897
8 -4 4 -2.9216 -0.4501
8 -4 5 -3.2127 -0.1136
8 -4 6 -0.6120 0.4723
8 -4 7 1.1988 0.6178
8 -4 8 1.3819 0.2417
8 -4 9 1.4326 -0.0627
8 -3 0 -2.3637 -0.0930
8 -3 1 -3.5787 -0.7229
8 -3 2 -1.7889 -0.7020
8 -3 3 0.3453 -0.1304
8 -3 4 -0.6438 0.2963
8 -3 5 -2.2549 0.3845
8 -3 6 -1.3516 0.3864
8 -3 7 0.0931 0.2574
8 -3 8 0.2085 -0.0848
8 -3 9 0.4984 -0.3399
8 -3 10 1.0977 -0.3159
8 -2 0 1.4994 -0.6646
8 -2 1 0.2033 -0.2469
8 -2 2 -1.8166 0.2588
8 -2 3 -0.9557 0.5658
8 -2 4 0.3893 0.3770
8 -2 5 -0.0713 -0.0918
8 -2 6 -0.6411 -0.3092
8 -2 7 -0.5047 -0.2200
8 -2 8 -0.6378 -0.1507
8 -2 9 -0.2910 -0.1612
8 -2 10 1.0872 -0.0979
8 -1 0 3.2329 0.6923
8 -1 1 3.3607 0.7944
8 -1 2 -0.6895 0.2334
8 -1 3 -1.7708 -0.2790
8 -1 4 1.2721 -0.4003
8 -1 5 2.8053 -0.3020
8 -1 6 1.0024 -0.1769
8 -1 7 -0.9439 -0.0787
8 -1 8 -1.4397 -0.0019
8 -1 9 -0.8955 0.0599
8 -1 10 0.5354 0.0700
8 -1 11 1.8304 0.0346
8 0 0 -0.1004 0.4505
8 0 1 4.3044 -0.3301
8 0 2 3.4385 -0.7285
8 0 3 0.8051 -0.4162
8 0 4 1.7236 0.1492
8 0 5 3.2189 0.3374
8 0 6 1.2408 0.0879
8 0 7 -1.5163 -0.1787
8 0 8 -1.8458 -0.1501
8 0 9 -0.9422 0.0320
8 0 10 -0.1400 0.0408
8 0 11 0.8946 -0.0763
8 0 12 1.7553 0.0126
8 1 0 -4.5978 -0.9800
8 1 1 1.9295 -0.6044
8 1 2 5.8280 0.2653
8 1 3 3.4810 0.7514
8 1 4 1.2953 0.4709
8 1 5 1.7672 -0.0993
8 1 6 0.8710 -0.3240
8 1 7 -1.3785 -0.1641
8 1 8 -1.6120 0.0229
8 1 9 -0.5609 0.0279
8 1 10 -0.4768 -0.1019
8 1 11 -0.5165 -0.1398
8 1 12 0.4158 0.1111
8 2 0 -8.2607 0.1072
8 2 1 -5.6884 0.9063
8 2 2 1.6246 0.8730
8 2 3 4.0081 0.0891
8 2 4 2.4411 -0.6251
8 2 5 1.7640 -0.5431
8 2 6 0.7727 0.1312
8 2 7 -1.2223 0.4984
8 2 8 -1.2296 0.1717
8 2 9 0.3378 -0.2833
8 2 10 0.2616 -0.3069
8 2 11 -0.9939 -0.0184
8 2 12 -0.9102 0.2493
8 2 13 0.4314 0.3680
8 3 0 -10.0449 1.1055
8 3 1 -12.1367 0.2546
8 3 2 -3.9469 -0.7390
8 3 3 2.8148 -0.9047
8 3 4 2.9635 -0.2183
8 3 5 1.0810 0.5442
8 3 6 -0.4157 0.6837
8 3 7 -1.4169 0.1655
8 3 8 -0.2723 -0.4006
8 3 9 1.9120 -0.3925
8 3 10 1.6219 0.0793
8 3 11 -0.5622 0.3593
8 3 12 -1.2836 0.2063
8 3 13 -0.0997 0.0092
8 4 0 -5.8018 -0.5857
8 4 1 -8.5254 -1.1597
8 4 2 -5.1792 -0.6118
8 4 3 -2.6876 0.4985
8 4 4 -3.7312 0.9973
8 4 5 -3.8916 0.4434
8 4 6 -2.3045 -0.4310
8 4 7 -1.2234 -0.6851
8 4 8 0.0777 -0.1844
8 4 9 1.7645 0.4475
8 4 10 1.4855 0.5774
8 4 11 -0.2802 0.1645
8 4 12 -0.7488 -0.2894
8 4 13 0.0902 -0.3612
8 4 14 0.7218 -0.1387
8 5 0 1.8609 -0.8533
8 5 1 0.9313 0.2519
8 5 2 -3.6826 1.1296
8 5 3 -11.5877 0.8829
8 5 4 -16.1394 -0.2149
8 5 5 -11.9907 -0.9939
8 5 6 -4.9462 -0.7043
8 5 7 -2.7313 0.2071
8 5 8 -3.2009 0.7531
8 5 9 -1.7755 0.5100
8 5 10 -0.0110 -0.1268
8 5 11 0.1283 -0.5063
8 5 12 0.0284 -0.3654
8 5 13 0.1111 -0.0173
8 5 14 -0.2433 0.1156
8 6 0 3.3262 0.9636
8 6 1 6.2172 1.0933
8 6 2 -0.4262 0.1791
8 6 3 -15.9619 -0.9326
8 6 4 -26.4444 -1.1366
8 6 5 -21.6104 -0.2157
8 6 6 -10.5159 0.8365
8 6 7 -6.6050 0.8810
8 6 8 -7.6525 -0.0207
8 6 9 -5.1984 -0.7698
8 6 10 -0.6959 -0.6694
8 6 11 0.6940 -0.0604
8 6 12 -0.2034 0.4082
8 6 13 -0.9440 0.4396
8 6 14 -1.3774 0.1128
8 7 0 -1.8007 0.4071
8 7 1 6.0740 -0.7383
8 7 2 4.0739 -1.2412
8 7 3 -13.5570 -0.5841
8 7 4 -31.0515 0.5651
8 7 5 -29.8367 1.0966
8 7 6 -15.5629 0.5545
8 7 7 -7.0696 -0.5275
8 7 8 -7.0432 -1.1140
8 7 9 -5.3310 -0.6316
8 7 10 -0.7876 0.3520
8 7 11 0.5767 0.7712
8 7 12 -0.9796 0.3973
8 7 13 -1.6706 -0.1125
8 7 14 -1.2552 -0.3327
8 8 0 -5.2791 -1.1865
8 8 1 3.0056 -0.8563
8 8 2 4.6471 0.2494
8 8 3 -9.6503 1.0956
8 8 4 -28.0729 0.8652
8 8 5 -29.1723 -0.1980
8 8 6 -13.5072 -0.9922
8 8 7 -1.7459 -0.7902
8 8 8 -1.9087 0.0457
8 8 9 -3.3773 0.6851
8 8 10 -0.6910 0.6553
8 8 11 0.8637 0.0519
8 8 12 -0.3611 -0.5588
8 8 13 -0.8682 -0.6084
8 8 14 -0.1290 -0.2076
8 9 0 -5.0862 -0.1884
8 9 1 -1.9034 0.9131
8 9 2 0.3542 1.0843
8 9 3 -5.5436 0.1220
8 9 4 -16.6999 -0.8755
8 9 5 -18.4571 -0.9327
8 9 6 -7.0885 -0.1142
8 9 7 2.8544 0.7502
8 9 8 2.5061 0.8584
8 9 9 -0.1427 0.1877
8 9 10 1.2084 -0.5260
8 9 11 2.2485 -0.7040
8 9 12 0.5446 -0.4473
8 9 13 -0.4830 -0.0919
8 9 14 0.1852 0.1534
8 10 0 -4.0918 0.7434
8 10 1 -4.5870 0.4573
8 10 2 -2.3071 -0.3442
8 10 3 -0.8138 -1.0048
8 10 4 -4.4856 -0.5756
8 10 5 -7.7256 0.6056
8 10 6 -3.7220 1.1470
8 10 7 2.7279 0.5188
8 10 8 4.4385 -0.4438
8 10 9 3.5511 -0.8189
8 10 10 3.5678 -0.4822
8 10 11 2.2937 0.0654
8 10 12 -0.6634 0.2537
8 10 13 -1.5824 -0.0072
8 11 0 -2.3991 -0.4511
8 11 1 -2.6954 -0.8612
8 11 2 -1.6727 -0.3153
8 11 3 0.7086 0.3326
8 11 4 -0.0166 0.6958
8 11 5 -3.3657 0.7036
8 11 6 -3.3488 0.1246
8 11 7 0.6317 -0.6801
8 11 8 3.6129 -0.7778
8 11 9 4.0218 -0.0645
8 11 10 3.0951 0.5252
8 11 11 0.6004 0.3793
8 11 12 -2.1560 -0.2049
8 12 0 -0.7229 -0.8363
8 12 1 -0.7339 -0.2709
8 12 2 -1.7143 0.9219
8 12 3 -1.2861 1.0198
8 12 4 -0.9205 -0.0351
8 12 5 -2.2257 -0.7231
8 12 6 -2.8533 -0.4715
8 12 7 -1.3602 0.0146
8 12 8 0.2520 0.3026
8 12 9 0.9176 0.4024
8 12 10 1.0392 0.1633
8 12 11 0.0812 -0.3569
8 13 1 -1.2673 0.1978
8 13 2 -2.1123 0.4475
8 13 3 -1.8014 0.0919
8 13 4 -1.1092 -0.6769
8 13 5 -1.6294 -0.5966
8 13 6 -2.4102 0.3698
8 13 7 -2.2125 0.8059
8 13 8 -1.7004 0.2286
8 13 9 -1.0944 -0.3911
8 13 10 0.0042 -0.4429
9 -5 0 1.3089 -0.1462
9 -5 1 -0.4102 -0.0603
9 -4 0 1.3348 -0.2417
9 -4 1 0.1820 -0.6555
9 -4 2 0.6338 -0.9376
9 -4 3 2.7383 -0.6869
9 -3 0 0.9969 -0.7009
9 -3 1 2.1958 -0.5092
9 -3 2 1.9743 -0.2785
9 -3 3 2.2379 -0.0218
9 -3 4 1.8797 0.2677
9 -3 5 -0.5627 0.3188
9 -2 0 -1.5463 0.1993
9 -2 1 2.1151 0.5573
9 -2 2 2.6113 0.3156
9 -2 3 1.1347 -0.1904
9 -2 4 0.7307 -0.3634
9 -2 5 0.5550 -0.2237
9 -2 6 -0.0858 -0.1562
9 -1 0 -6.5782 0.5484
9 -1 1 -0.6914 0.0920
9 -1 2 3.4959 -0.3706
9 -1 3 2.3178 -0.5424
9 -1 4 0.7506 -0.3296
9 -1 5 1.6969 0.0100
9 -1 6 2.5069 0.1448
9 -1 7 1.7384 0.0369
9 0 0 -8.9128 -0.6779
9 0 1 -3.3738 -0.6716
9 0 2 3.4118 -0.0965
9 0 3 3.8337 0.3867
9 0 4 1.1320 0.3791
9 0 5 1.7592 0.1070
9 0 6 4.0759 -0.0411
9 0 7 3.4972 -0.0756
9 0 8 0.9013 -0.2021
9 1 0 -6.4070 -0.4103
9 1 1 -5.8847 0.3964
9 1 2 -0.8768 0.7668
9 1 3 2.3731 0.4495
9 1 4 1.7680 -0.1356
9 1 5 2.1538 -0.3862
9 1 6 4.3625 -0.1539
9 1 7 4.2012 0.0929
9 1 8 1.3999 -0.0622
9 1 9 -0.3063 -0.3378
9 2 0 -3.2533 0.9145
9 2 1 -7.4447 0.5896
9 2 2 -5.8764 -0.2744
9 2 3 -0.3890 -0.7236
9 2 4 2.2449 -0.4105
9 2 5 2.2340 0.1441
9 2 6 2.5560 0.3728
9 2 7 2.4347 0.1956
9 2 8 1.1054 -0.1259
9 2 9 0.2773 -0.2681
9 3 0 -1.0349 0.0208
9 3 1 -4.0087 -0.8282
9 3 2 -4.8717 -0.9069
9 3 3 -1.8142 -0.1177
9 3 4 0.1989 0.6474
9 3 5 -0.0417 0.5768
9 3 6 0.0248 -0.0461
9 3 7 0.5678 -0.3796
9 3 8 0.6684 -0.1889
9 3 9 0.8408 0.0850
9 3 10 1.0782 0.0885
9 4 0 1.0010 -0.9411
9 4 1 2.6848 -0.2739
9 4 2 1.9353 0.6436
9 4 3 0.4028 0.9113
9 4 4 -1.6293 0.2791
9 4 5 -2.2313 -0.5720
9 4 6 -0.5131 -0.7255
9 4 7 0.7643 -0.1202
9 4 8 0.3417 0.4117
9 4 9 0.3649 0.3152
9 4 10 1.3019 -0.0747
9 5 0 0.4197 0.4366
9 5 1 6.0709 1.1027
9 5 2 10.9845 0.6922
9 5 3 9.9445 -0.3594
9 5 4 3.0202 -0.9717
9 5 5 -2.1779 -0.6170
9 5 6 -1.2498 0.2613
9 5 7 0.8429 0.7281
9 5 8 0.0527 0.3083
9 5 9 -0.6023 -0.4117
9 5 10 0.8415 -0.5264
9 6 0 -2.1670 0.7608
9 6 1 5.9401 -0.0510
9 6 2 19.1287 -0.9224
9 6 3 22.9241 -0.8934
9 6 4 11.3283 0.0476
9 6 5 -2.6190 0.8454
9 6 6 -5.1968 0.7256
9 6 7 -0.5992 -0.0200
9 6 8 0.6965 -0.6625
9 6 9 -1.0663 -0.7228
9 6 10 -1.0204 -0.2035
9 7 0 -1.5631 -0.7698
9 7 1 5.2323 -0.9646
9 7 2 19.8749 -0.2423
9 7 3 26.7200 0.7037
9 7 4 14.6661 0.9995
9 7 5 -3.8666 0.3385
9 7 6 -9.2512 -0.5905
9 7 7 -2.6730 -0.7787
9 7 8 0.8976 -0.2209
9 7 9 -1.9803 0.2002
9 7 10 -3.8266 0.1082
9 8 0 1.5338 -0.4988
9 8 1 2.9472 0.3987
9 8 2 10.7550 1.0740
9 8 3 17.6506 0.5907
9 8 4 11.6635 -0.5061
9 8 5 -3.2579 -0.9927
9 8 6 -10.3530 -0.4869
9 8 7 -5.7179 0.4041
9 8 8 -1.2832 0.7751
9 8 9 -2.6579 0.2171
9 9 0 2.0779 0.7051
9 9 1 0.2734 0.4903
9 9 2 1.0510 -0.0506
9 9 3 5.5897 -0.7906
9 9 4 5.7505 -0.9632
9 9 5 -2.3788 -0.0994
9 9 6 -9.5096 0.8844
9 9 7 -8.0130 0.8558
9 9 8 -2.9733 0.0047
9 9 9 -0.7038 -0.6932
9 10 1 1.0651 -0.9301
9 10 2 -1.1187 -0.7886
9 10 3 -1.5302 0.0183
9 10 4 -0.6558 0.5276
9 10 5 -2.8163 0.5796
9 10 6 -6.3175 0.2782
9 10 7 -5.8120 -0.2996
0 0 0 0.0 0.0
;
_shelx_fab_checksum              8536
_olex2_submission_special_instructions 'No special instructions were received'
_oxdiff_exptl_absorpt_empirical_details 
;
Empirical correction (ABSPACK) includes:
- Absorption correction using spherical harmonics
- Frame scaling
- Detector area scaling
- B-factor correction
;
_oxdiff_exptl_absorpt_empirical_full_max 4.123
_oxdiff_exptl_absorpt_empirical_full_min 0.438
####################################################################### 
# 
# This file contains crystal structure data downloaded from the 
# Cambridge Structural Database (CSD) hosted by the Cambridge 
# Crystallographic Data Centre (CCDC).
# 
# Full information about CCDC data access policies and citation 
# guidelines are available at http://www.ccdc.cam.ac.uk/access/V1 
# 
# Audit and citation data items may have been added by the CCDC. 
# Please retain this information to preserve the provenance of 
# this file and to allow appropriate attribution of the data. 
# 
#######################################################################

data_ne02_16_cu
_database_code_depnum_ccdc_archive 'CCDC 2284421'
loop_
_audit_author_name
_audit_author_address
'Farzaneh Fadaei Tirani'
;EPFL
Switzerland
;
_audit_update_record             
;
2024-01-14 deposited with the CCDC.	2024-01-25 downloaded from the CCDC.
;
_audit_creation_date             2024-01-09
_audit_creation_method           
;
Olex2 1.5
(compiled 2023.08.24 svn.re1ec1418 for OlexSys, GUI svn.r6817)
;
_shelx_SHELXL_version_number     2019/3
_audit_contact_author            'Farzaneh Fadaei Tirani'
_chemical_name_common            ?
_chemical_name_systematic        ?
_chemical_formula_moiety         'C105 H132 Au6 N18, 4[CH2Cl2]'
_chemical_formula_sum            'C109 H140 Au6 Cl8 N18'
_chemical_formula_weight         3167.78
_chemical_melting_point          ?
_chemical_oxdiff_formula         'C109 H140 Au6 Cl8 N18'
loop_
_atom_type_symbol
_atom_type_description
_atom_type_scat_dispersion_real
_atom_type_scat_dispersion_imag
_atom_type_scat_source
C C 0.0181 0.0091 'International Tables Vol C Tables 4.2.6.8 and 6.1.1.4'
H H 0.0000 0.0000 'International Tables Vol C Tables 4.2.6.8 and 6.1.1.4'
Au Au -4.4197 7.2980 'International Tables Vol C Tables 4.2.6.8 and 6.1.1.4'
Cl Cl 0.3639 0.7018 'International Tables Vol C Tables 4.2.6.8 and 6.1.1.4'
N N 0.0311 0.0180 'International Tables Vol C Tables 4.2.6.8 and 6.1.1.4'

_shelx_space_group_comment       
;
The symmetry employed for this shelxl refinement is uniquely defined
by the following loop, which should always be used as a source of
symmetry information in preference to the above space-group names.
They are only intended as comments.
;
_space_group_crystal_system      triclinic
_space_group_IT_number           2
_space_group_name_H-M_alt        'P -1'
_space_group_name_Hall           '-P 1'
loop_
_space_group_symop_operation_xyz
'x, y, z'
'-x, -y, -z'

_cell_length_a                   15.6340(3)
_cell_length_b                   17.1978(2)
_cell_length_c                   25.4548(4)
_cell_angle_alpha                94.8137(12)
_cell_angle_beta                 107.0463(15)
_cell_angle_gamma                107.4465(15)
_cell_volume                     6130.60(18)
_cell_formula_units_Z            2
_cell_measurement_reflns_used    32375
_cell_measurement_temperature    140.00(10)
_cell_measurement_theta_max      71.7530
_cell_measurement_theta_min      1.8320
_shelx_estimated_absorpt_T_max   0.659
_shelx_estimated_absorpt_T_min   0.313
_exptl_absorpt_coefficient_mu    15.148
_exptl_absorpt_correction_T_max  0.787
_exptl_absorpt_correction_T_min  0.385
_exptl_absorpt_correction_type   Gaussian
_exptl_absorpt_process_details   
;
CrysAlisPro 1.171.43.100a (Rigaku Oxford Diffraction, 2023)
Numerical absorption correction based on Gaussian integration over
a multifaceted crystal model.
Empirical absorption correction using spherical harmonics
as implemented in SCALE3 ABSPACK scaling algorithm
;
_exptl_absorpt_special_details   ?
_exptl_crystal_colour            colourless
_exptl_crystal_colour_primary    colourless
_exptl_crystal_density_diffrn    1.716
_exptl_crystal_density_meas      ?
_exptl_crystal_density_method    ?
_exptl_crystal_description       prism
_exptl_crystal_F_000             3060
loop_
_exptl_crystal_face_index_h
_exptl_crystal_face_index_k
_exptl_crystal_face_index_l
_exptl_crystal_face_perp_dist
1 0 -1 0.0168
-1 0 1 0.0084
0 0 1 0.0303
0 0 -1 0.0413
0 1 -1 0.0227
0 -1 1 0.0472
0 1 0 0.0136
0 -1 0 0.0355
0 -1 -1 0.0287

_exptl_crystal_size_max          0.1
_exptl_crystal_size_mid          0.05
_exptl_crystal_size_min          0.03
loop_
_exptl_oxdiff_crystal_face_indexfrac_h
_exptl_oxdiff_crystal_face_indexfrac_k
_exptl_oxdiff_crystal_face_indexfrac_l
_exptl_oxdiff_crystal_face_x
_exptl_oxdiff_crystal_face_y
_exptl_oxdiff_crystal_face_z
0.9995 0.0009 -0.9999 -0.0008 0.0965 0.0461
-0.9995 -0.0009 0.9999 0.0008 -0.0965 -0.0461
0.0008 -0.0002 0.9995 -0.0314 0.0079 -0.0557
-0.0008 0.0002 -0.9995 0.0314 -0.0079 0.0557
-0.0005 1.0005 -0.9997 0.0960 0.0417 0.0055
0.0005 -1.0005 0.9997 -0.0960 -0.0417 -0.0055
0.0003 1.0003 -0.0002 0.0646 0.0496 -0.0502
-0.0003 -1.0003 0.0002 -0.0646 -0.0496 0.0502
-0.0011 -1.0001 -0.9993 -0.0332 -0.0575 0.1059

_exptl_transmission_factor_max   ?
_exptl_transmission_factor_min   ?
_diffrn_reflns_av_R_equivalents  0.0674
_diffrn_reflns_av_unetI/netI     0.0536
_diffrn_reflns_Laue_measured_fraction_full 0.996
_diffrn_reflns_Laue_measured_fraction_max 0.996
_diffrn_reflns_limit_h_max       18
_diffrn_reflns_limit_h_min       -18
_diffrn_reflns_limit_k_max       20
_diffrn_reflns_limit_k_min       -20
_diffrn_reflns_limit_l_max       26
_diffrn_reflns_limit_l_min       -30
_diffrn_reflns_number            105980
_diffrn_reflns_point_group_measured_fraction_full 0.996
_diffrn_reflns_point_group_measured_fraction_max 0.996
_diffrn_reflns_theta_full        66.601
_diffrn_reflns_theta_max         66.601
_diffrn_reflns_theta_min         1.848
_diffrn_ambient_environment      N~2~
_diffrn_ambient_temperature      140.00(10)
_diffrn_detector                 'Hybrid Pixel Array Detector'
_diffrn_detector_area_resol_mean 10.0000
_diffrn_detector_type            'HyPix-Arc 150'
_diffrn_measured_fraction_theta_full 0.996
_diffrn_measured_fraction_theta_max 0.996
_diffrn_measurement_details      
;
List of Runs (angles in degrees, time in seconds):

  # Type    Start    End  Width  t~exp~   \w     \q     \k     \f   Frames
#--------------------------------------------------------------------------
  1  \w   -114.00 -59.00   0.50    0.50    --  -74.75 144.00-159.67  110
  2  \w    -74.00 -40.00   0.50    0.50    --  -74.75 143.00 -20.04   68
  3  \w   -111.00 -36.00   0.50    0.50    --  -74.75 144.00  94.23  150
  4  \w   -113.00 -85.00   0.50    0.50    --  -74.75 143.00 151.47   56
  5  \w    -60.00 -34.00   0.50    0.50    --  -74.75 143.00 151.47   52
  6  \w    -74.00 -28.00   0.50    0.50    --  -69.26 125.00 150.00   92
  7  \w    -96.00 -29.00   0.50    0.50    --  -69.26 125.00  60.00  134
  8  \w    -79.00 -37.00   0.50    0.50    --  -74.75 143.00  16.07   84
  9  \w   -111.00 -85.00   0.50    0.50    --  -74.75 143.00  16.07   52
 10  \w   -112.00 -40.00   0.50    0.50    --  -74.75 142.00 -64.14  144
 11  \w    -96.00 -44.00   0.50    0.50    --  -69.26 125.00 -90.00  104
 12  \w    -72.00 -38.00   0.50    0.50    --  -69.26   0.00 150.00   68
 13  \w    -56.00 -29.00   0.50    0.50    --  -66.85   0.00  60.00   54
 14  \w   -112.00 -78.00   0.50    0.50    --  -66.85 -15.00-120.00   68
 15  \w    -65.00 -34.00   0.50    0.50    --  -69.26   0.00-150.00   62
 16  \w     37.00  96.00   0.50    0.50    --   66.10  15.00-120.00  118
 17  \w     42.00 115.00   0.50    0.50    --   69.46  15.00 -30.00  146
 18  \w     86.00 114.00   0.50    0.50    --   69.46  15.00  30.00   56
 19  \w     80.00 111.00   0.50    0.50    --   69.46  15.00  60.00   62
 20  \w     80.00 111.00   0.50    0.50    --   69.46  15.00 120.00   62
 21  \w     45.00  74.00   0.50    0.50    --   69.46  15.00 120.00   58
 22  \w     39.00  64.00   0.50    0.50    --   69.46  15.00  60.00   50
 23  \w     46.00  75.00   0.50    0.50    --   69.46  15.00  30.00   58
 24  \w     49.00 122.00   0.50    0.50    --   78.01  15.00  30.00  146
 25  \w     42.00 106.00   0.50    0.50    --   78.01   0.00 120.00  128
 26  \w     47.00 108.00   0.50    0.50    --   78.01  15.00 -30.00  122
 27  \w     54.00  79.00   0.50    0.50    --   78.01  15.00 -90.00   50
 28  \w     54.00 110.00   0.50    0.50    --   78.01  15.00-180.00  112
 29  \w     30.00  67.00   0.50    0.50    --   66.10 -95.00-120.00   74
 30  \w     61.00  96.00   0.50    0.50    --   69.46-125.00 -30.00   70
 31  \w     41.00  95.00   0.50    0.50    --   69.46-125.00  30.00  108
 32  \w     55.00 105.00   0.50    0.50    --   78.01-125.00 150.00  100
 33  \w     48.00  73.00   0.50    0.50    --   78.01-125.00  60.00   50
 34  \w     43.00  68.00   0.50    0.50    --   78.01-125.00   0.00   50
 35  \w     79.00 104.00   0.50    0.50    --   78.01-125.00   0.00   50
 36  \w     45.00 104.00   0.50    0.50    --   78.01-125.00 -30.00  118
 37  \w     44.00 105.00   0.50    0.50    --   78.01-125.00 -90.00  122
 38  \w     80.00 105.00   0.50    0.50    --   78.01-125.00-150.00   50
 39  \w     78.00 105.00   0.50    0.50    --   78.01-125.00-120.00   54
 40  \w     80.00 105.00   0.50    0.50    --   78.01-125.00  30.00   50
 41  \w     80.00 105.00   0.50    0.50    --   78.01-125.00  60.00   50
 42  \w     77.00 105.00   0.50    0.50    --   78.01-125.00  90.00   56
 43  \w     38.00  67.00   0.50    0.50    --   78.01-125.00  90.00   58
 44  \w     33.00  59.00   0.50    0.50    --   69.46 -95.00 150.00   52
 45  \w     46.00  73.00   0.50    0.50    --   66.10 -95.00  60.00   54
 46  \w     28.00  62.00   0.50    0.50    --   66.10 -95.00  30.00   68
 47  \w     32.00  57.00   0.50    0.50    --   69.46 -95.00 -30.00   50
 48  \w     38.00  63.00   0.50    0.50    --   69.46 -95.00 -90.00   50
 49  \w     38.00  64.00   0.50    0.50    --   66.10 -95.00-180.00   52
 50  \w     33.00  78.00   0.50    0.50    --   69.46 -95.00-150.00   90
 51  \w     34.00  72.00   0.50    0.50    --   66.10 -95.00  90.00   76
 52  \w     28.00  72.00   0.50    0.50    --   66.10 -95.00 150.00   88
;
_diffrn_measurement_device       'four-circle diffractometer'
_diffrn_measurement_device_type  'XtaLAB Synergy R, DW system, HyPix-Arc 150'
_diffrn_measurement_method       '\w scans'
_diffrn_orient_matrix_type       
'CrysAlisPro convention (1999,Acta A55,543-557)'
_diffrn_orient_matrix_UB_11      -0.0322533000
_diffrn_orient_matrix_UB_12      0.0645627000
_diffrn_orient_matrix_UB_13      -0.0313735000
_diffrn_orient_matrix_UB_21      0.1043257000
_diffrn_orient_matrix_UB_22      0.0495537000
_diffrn_orient_matrix_UB_23      0.0078484000
_diffrn_orient_matrix_UB_31      -0.0095973000
_diffrn_orient_matrix_UB_32      -0.0501735000
_diffrn_orient_matrix_UB_33      -0.0557558000
_diffrn_radiation_monochromator  mirror
_diffrn_radiation_probe          x-ray
_diffrn_radiation_type           'Cu K\a'
_diffrn_radiation_wavelength     1.54184
_diffrn_source                   'Rotating-anode X-ray tube'
_diffrn_source_type              'Rigaku (Cu) X-ray Source'
_reflns_Friedel_coverage         0.000
_reflns_Friedel_fraction_full    .
_reflns_Friedel_fraction_max     .
_reflns_number_gt                16251
_reflns_number_total             21590
_reflns_special_details          
;
 Reflections were merged by SHELXL according to the crystal
 class for the calculation of statistics and refinement.
 
 Structure factors included contributions from the .fab file.
 
 _reflns_Friedel_fraction is defined as the number of unique
 Friedel pairs measured divided by the number that would be
 possible theoretically, ignoring centric projections and
 systematic absences.
;
_reflns_threshold_expression     'I > 2\s(I)'
_computing_cell_refinement       'CrysAlisPro 1.171.43.100a (Rigaku OD, 2023)'
_computing_data_collection       
'CrysAlisPro system (CCD 43.104a 64-bit (release 22-12-2023))'
_computing_data_reduction        'CrysAlisPro 1.171.43.100a (Rigaku OD, 2023)'
_computing_molecular_graphics    'Olex2 1.5 (Dolomanov et al., 2009)'
_computing_publication_material  'Olex2 1.5 (Dolomanov et al., 2009)'
_computing_structure_refinement  'ShelXL 2019/3 (Sheldrick, 2015)'
_computing_structure_solution    'ShelXT 2018/2 (Sheldrick, 2015)'
_refine_diff_density_max         1.430
_refine_diff_density_min         -1.494
_refine_diff_density_rms         0.138
_refine_ls_extinction_coef       .
_refine_ls_extinction_method     none
_refine_ls_goodness_of_fit_ref   1.047
_refine_ls_hydrogen_treatment    constr
_refine_ls_matrix_type           full
_refine_ls_number_parameters     1293
_refine_ls_number_reflns         21590
_refine_ls_number_restraints     2281
_refine_ls_R_factor_all          0.0620
_refine_ls_R_factor_gt           0.0446
_refine_ls_restrained_S_all      1.039
_refine_ls_shift/su_max          0.001
_refine_ls_shift/su_mean         0.000
_refine_ls_structure_factor_coef Fsqd
_refine_ls_weighting_details     
'w=1/[\s^2^(Fo^2^)+(0.0639P)^2^] where P=(Fo^2^+2Fc^2^)/3'
_refine_ls_weighting_scheme      calc
_refine_ls_wR_factor_gt          0.1119
_refine_ls_wR_factor_ref         0.1184
_refine_special_details          ?
_olex2_refinement_description    
;
1. Fixed Uiso
 At 1.2 times of:
  All C(H) groups, All C(H,H) groups
 At 1.5 times of:
  All C(H,H,H) groups
2. Uiso/Uaniso restraints and constraints
All non-hydrogen atoms have similar U: within 2A with sigma of 0.005 and sigma
for terminal atoms of 0.01 within 2A
3. Rigid body (RIGU) restrains
 All non-hydrogen atoms
 with sigma for 1-2 distances of 0.004 and sigma for 1-3 distances of 0.004
4. Others
 Fixed Sof: Au1A(0.87) Au1B(0.08) Au1C(0.05) Au2A(0.87) Au2B(0.08) Au2C(0.05)
 Au3A(0.87) Au3B(0.08) Au3C(0.05) Au4A(0.87) Au4B(0.08) Au4C(0.05) Au5A(0.87)
 Au5B(0.08) Au5C(0.05) Au6A(0.87) Au6B(0.08) Au6C(0.05)
5.a Ternary CH refined with riding coordinates:
 C4(H4), C7(H7), C30(H30), C33(H33), C39(H39), C42(H42), C65(H65), C68(H68),
 C74(H74), C77(H77), C100(H100), C103(H103)
5.b Secondary CH2 refined with riding coordinates:
 C17(H17A,H17B), C18(H18A,H18B), C19(H19A,H19B), C52(H52A,H52B), C53(H53A,
 H53B), C54(H54A,H54B), C87(H87A,H87B), C88(H88A,H88B), C89(H89A,H89B)
5.c Me refined with riding coordinates:
 C43(H43A,H43B,H43C)
5.d Aromatic/amide H refined with riding coordinates:
 C11(H11), C13(H13), C14(H14), C15(H15), C16(H16), C20(H20), C22(H22),
 C24(H24), C25(H25), C26(H26), C46(H46), C48(H48), C49(H49), C50(H50), C51(H51),
  C55(H55), C57(H57), C58(H58), C59(H59), C61(H61), C81(H81), C83(H83),
 C84(H84), C85(H85), C86(H86), C90(H90), C92(H92), C94(H94), C95(H95), C96(H96)
5.e Idealised Me refined as rotating group:
 C5(H5A,H5B,H5C), C6(H6A,H6B,H6C), C8(H8A,H8B,H8C), C9(H9A,H9B,H9C), C31(H31A,
 H31B,H31C), C32(H32A,H32B,H32C), C34(H34A,H34B,H34C), C35(H35A,H35B,H35C),
 C40(H40A,H40B,H40C), C41(H41A,H41B,H41C), C44(H44A,H44B,H44C), C66(H66A,H66B,
 H66C), C67(H67A,H67B,H67C), C69(H69A,H69B,H69C), C70(H70A,H70B,H70C), C75(H75A,
 H75B,H75C), C76(H76A,H76B,H76C), C78(H78A,H78B,H78C), C79(H79A,H79B,H79C),
 C101(H10A,H10B,H10C), C102(H10D,H10E,H10F), C104(H10G,H10H,H10I), C105(H10J,
 H10K,H10L)
;
_atom_sites_solution_hydrogens   geom
_atom_sites_solution_primary     dual
_atom_sites_solution_secondary   difmap
loop_
_atom_site_label
_atom_site_type_symbol
_atom_site_fract_x
_atom_site_fract_y
_atom_site_fract_z
_atom_site_U_iso_or_equiv
_atom_site_adp_type
_atom_site_occupancy
_atom_site_site_symmetry_order
_atom_site_calc_flag
_atom_site_refinement_flags_posn
_atom_site_refinement_flags_adp
_atom_site_refinement_flags_occupancy
_atom_site_disorder_assembly
_atom_site_disorder_group
Au1A Au 0.55024(4) 0.83868(3) 0.73358(2) 0.03546(17) Uani 0.87 1 d . U P A 1
Au1B Au 0.5206(6) 0.8223(5) 0.7425(4) 0.0534(18) Uani 0.08 1 d . U P A 2
Au1C Au 0.5906(7) 0.8480(6) 0.7255(4) 0.0405(19) Uani 0.05 1 d . U P A 3
Au2A Au 0.57995(4) 0.66453(4) 0.77237(2) 0.03853(17) Uani 0.87 1 d . U P A 1
Au2B Au 0.5404(6) 0.6473(5) 0.7806(3) 0.0623(18) Uani 0.08 1 d . U P A 2
Au2C Au 0.6156(8) 0.6709(8) 0.7647(5) 0.051(2) Uani 0.05 1 d . U P A 3
Au3A Au 0.45462(4) 0.66274(4) 0.63999(2) 0.0378(2) Uani 0.87 1 d . U P A 1
Au3B Au 0.4192(6) 0.6486(5) 0.6509(3) 0.0549(18) Uani 0.08 1 d . U P A 2
Au3C Au 0.4864(9) 0.6695(9) 0.6315(6) 0.044(2) Uani 0.05 1 d . U P A 3
Au4A Au 0.03356(4) 0.65322(3) 0.86506(2) 0.03738(13) Uani 0.87 1 d . U P B 1
Au4B Au -0.0139(5) 0.6386(4) 0.8669(3) 0.0558(15) Uani 0.08 1 d . U P B 2
Au4C Au 0.0575(8) 0.6581(6) 0.8449(4) 0.0565(18) Uani 0.05 1 d . U P B 3
Au5A Au 0.07743(4) 0.47566(3) 0.88255(2) 0.03880(14) Uani 0.87 1 d . U P B 1
Au5B Au 0.0304(5) 0.4637(4) 0.8879(2) 0.0492(14) Uani 0.08 1 d . U P B 2
Au5C Au 0.1071(8) 0.4834(6) 0.8646(4) 0.0552(18) Uani 0.05 1 d . U P B 3
Au6A Au -0.04580(8) 0.49422(5) 0.75724(2) 0.04584(17) Uani 0.87 1 d . U P B 1
Au6B Au -0.1028(4) 0.4765(3) 0.7599(2) 0.0487(12) Uani 0.08 1 d . U P B 2
Au6C Au -0.0467(16) 0.4894(11) 0.7412(5) 0.056(2) Uani 0.05 1 d . U P B 3
N1 N 0.6288(5) 0.8412(3) 0.8119(2) 0.0482(12) Uani 1 1 d . U . . .
N2 N 0.6326(5) 0.7690(4) 0.8286(2) 0.0492(13) Uani 1 1 d . U . . .
N3 N 0.5283(5) 0.5602(4) 0.7153(2) 0.0546(13) Uani 1 1 d . U . . .
N4 N 0.4779(5) 0.5597(4) 0.6612(2) 0.0534(13) Uani 1 1 d . U . . .
N5 N 0.4336(5) 0.7660(3) 0.6175(2) 0.0462(12) Uani 1 1 d . U . . .
N6 N 0.4714(4) 0.8368(3) 0.6568(2) 0.0412(11) Uani 1 1 d . U . . .
N7 N 0.1076(5) 0.6422(3) 0.9401(2) 0.0475(12) Uani 1 1 d . U . . .
N8 N 0.1218(5) 0.5683(4) 0.9479(2) 0.0502(13) Uani 1 1 d . U . . .
N9 N 0.0310(5) 0.3812(4) 0.8180(2) 0.0552(14) Uani 1 1 d . U . . .
N10 N -0.0150(5) 0.3906(4) 0.7661(2) 0.0523(13) Uani 1 1 d . U . . .
N11 N -0.0825(5) 0.5953(4) 0.7466(2) 0.0569(15) Uani 1 1 d . U . . .
N12 N -0.0461(5) 0.6615(4) 0.7901(2) 0.0526(12) Uani 1 1 d . U . . .
N13 N 0.7212(7) 0.9298(5) 1.1450(3) 0.090(2) Uani 1 1 d . U . . .
N14 N 0.5103(6) 0.7479(5) 1.1870(3) 0.0743(17) Uani 1 1 d . U . . .
N15 N 0.2660(6) 0.0595(4) 0.5968(3) 0.0634(16) Uani 1 1 d . U . . .
N16 N 0.0944(6) -0.0311(5) 0.6842(3) 0.0766(17) Uani 1 1 d . U . . .
N17 N 0.0603(5) 0.8161(4) 0.4329(3) 0.0569(14) Uani 1 1 d . U . . .
N18 N -0.1004(5) 0.8063(5) 0.5381(3) 0.0649(15) Uani 1 1 d . U . . .
C1 C 0.6724(6) 0.9033(5) 0.8569(3) 0.0514(14) Uani 1 1 d . U . . .
C2 C 0.7029(6) 0.8712(5) 0.9028(3) 0.0496(14) Uani 1 1 d . U . . .
C3 C 0.6775(6) 0.7862(5) 0.8844(3) 0.0503(14) Uani 1 1 d . U . . .
C4 C 0.6796(7) 0.9906(5) 0.8490(3) 0.0636(18) Uani 1 1 d . U . . .
H4 H 0.644374 0.987509 0.808758 0.076 Uiso 1 1 calc R U . . .
C5 C 0.7806(8) 1.0454(6) 0.8609(4) 0.085(3) Uani 1 1 d . U . . .
H5A H 0.818486 1.047013 0.899450 0.127 Uiso 1 1 calc R U . . .
H5B H 0.782216 1.101680 0.855887 0.127 Uiso 1 1 calc R U . . .
H5C H 0.807114 1.023415 0.835009 0.127 Uiso 1 1 calc R U . . .
C6 C 0.6318(8) 1.0278(6) 0.8832(4) 0.081(3) Uani 1 1 d . U . . .
H6A H 0.565913 0.991086 0.874270 0.122 Uiso 1 1 calc R U . . .
H6B H 0.632496 1.082270 0.874397 0.122 Uiso 1 1 calc R U . . .
H6C H 0.666236 1.033979 0.923170 0.122 Uiso 1 1 calc R U . . .
C7 C 0.6881(6) 0.7149(5) 0.9142(3) 0.0576(17) Uani 1 1 d . U . . .
H7 H 0.689524 0.670397 0.886810 0.069 Uiso 1 1 calc R U . . .
C8 C 0.7796(7) 0.7401(6) 0.9640(4) 0.083(3) Uani 1 1 d . U . . .
H8A H 0.834273 0.762496 0.951601 0.124 Uiso 1 1 calc R U . . .
H8B H 0.784391 0.691410 0.980530 0.124 Uiso 1 1 calc R U . . .
H8C H 0.779045 0.782474 0.992013 0.124 Uiso 1 1 calc R U . . .
C9 C 0.6022(7) 0.6794(5) 0.9319(4) 0.072(2) Uani 1 1 d . U . . .
H9A H 0.596374 0.723130 0.956482 0.108 Uiso 1 1 calc R U . . .
H9B H 0.609682 0.634382 0.951919 0.108 Uiso 1 1 calc R U . . .
H9C H 0.544748 0.657831 0.898667 0.108 Uiso 1 1 calc R U . . .
C10 C 0.7540(7) 0.9142(5) 0.9632(3) 0.0538(15) Uani 1 1 d . U . . .
C11 C 0.7036(7) 0.9058(5) 0.9990(3) 0.0591(16) Uani 1 1 d . U . . .
H11 H 0.636466 0.879706 0.984282 0.071 Uiso 1 1 calc R U . . .
C12 C 0.7466(7) 0.9337(6) 1.0561(3) 0.0681(17) Uani 1 1 d . U . . .
C13 C 0.8404(7) 0.9702(6) 1.0760(4) 0.074(2) Uani 1 1 d . U . . .
H13 H 0.870681 0.986900 1.115365 0.089 Uiso 1 1 calc R U . . .
C14 C 0.8964(8) 0.9851(6) 1.0420(4) 0.076(2) Uani 1 1 d . U . . .
H14 H 0.962849 1.014837 1.057141 0.091 Uiso 1 1 calc R U . . .
C15 C 0.8506(7) 0.9542(5) 0.9839(3) 0.0673(18) Uani 1 1 d . U . . .
H15 H 0.886599 0.961131 0.959308 0.081 Uiso 1 1 calc R U . . .
C16 C 0.6875(8) 0.9121(6) 1.0935(4) 0.0770(19) Uani 1 1 d . U . . .
H16 H 0.621058 0.883362 1.076632 0.092 Uiso 1 1 calc R U . . .
C17 C 0.6516(8) 0.8930(7) 1.1745(4) 0.092(2) Uani 1 1 d . U . . .
H17A H 0.585212 0.879581 1.149492 0.110 Uiso 1 1 calc R U . . .
H17B H 0.662630 0.932216 1.208547 0.110 Uiso 1 1 calc R U . . .
C18 C 0.6708(8) 0.8124(7) 1.1901(4) 0.088(2) Uani 1 1 d . U . . .
H18A H 0.655282 0.772282 1.155622 0.106 Uiso 1 1 calc R U . . .
H18B H 0.739001 0.826034 1.211900 0.106 Uiso 1 1 calc R U . . .
C19 C 0.6115(7) 0.7749(7) 1.2238(4) 0.083(2) Uani 1 1 d . U . . .
H19A H 0.627531 0.726816 1.236935 0.100 Uiso 1 1 calc R U . . .
H19B H 0.622838 0.816162 1.256916 0.100 Uiso 1 1 calc R U . . .
C20 C 0.4538(7) 0.7598(5) 1.2101(3) 0.0638(17) Uani 1 1 d . U . . .
H20 H 0.477207 0.785679 1.248438 0.077 Uiso 1 1 calc R U . . .
C21 C 0.3516(6) 0.7344(5) 1.1788(3) 0.0541(15) Uani 1 1 d . U . . .
C22 C 0.3153(6) 0.7072(4) 1.1205(3) 0.0514(15) Uani 1 1 d . U . . .
H22 H 0.357363 0.707463 1.100091 0.062 Uiso 1 1 calc R U . . .
C23 C 0.2192(6) 0.6802(5) 1.0933(3) 0.0504(14) Uani 1 1 d . U . . .
C24 C 0.1605(7) 0.6823(5) 1.1238(3) 0.0600(17) Uani 1 1 d . U . . .
H24 H 0.093712 0.663827 1.104947 0.072 Uiso 1 1 calc R U . . .
C25 C 0.1953(7) 0.7105(5) 1.1814(3) 0.0640(18) Uani 1 1 d . U . . .
H25 H 0.153898 0.712815 1.201893 0.077 Uiso 1 1 calc R U . . .
C26 C 0.2912(7) 0.7346(5) 1.2072(3) 0.0621(17) Uani 1 1 d . U . . .
H26 H 0.316416 0.752288 1.246648 0.074 Uiso 1 1 calc R U . . .
C27 C 0.1777(6) 0.6492(4) 1.0307(3) 0.0494(14) Uani 1 1 d . U . . .
C28 C 0.1445(6) 0.6930(4) 0.9911(3) 0.0488(14) Uani 1 1 d . U . . .
C29 C 0.1626(6) 0.5730(5) 1.0036(3) 0.0553(15) Uani 1 1 d . U . . .
C30 C 0.1449(6) 0.7812(5) 0.9993(3) 0.0549(17) Uani 1 1 d . U . . .
H30 H 0.179663 0.805018 1.039984 0.066 Uiso 1 1 calc R U . . .
C31 C 0.2020(7) 0.8323(5) 0.9685(3) 0.069(2) Uani 1 1 d . U . . .
H31A H 0.266638 0.830070 0.980857 0.104 Uiso 1 1 calc R U . . .
H31B H 0.204783 0.889971 0.976189 0.104 Uiso 1 1 calc R U . . .
H31C H 0.171968 0.810331 0.928213 0.104 Uiso 1 1 calc R U . . .
C32 C 0.0458(7) 0.7855(5) 0.9876(3) 0.065(2) Uani 1 1 d . U . . .
H32A H 0.009023 0.764168 0.947780 0.098 Uiso 1 1 calc R U . . .
H32B H 0.050148 0.843275 0.997206 0.098 Uiso 1 1 calc R U . . .
H32C H 0.014063 0.751862 1.010106 0.098 Uiso 1 1 calc R U . . .
C33 C 0.1834(7) 0.4984(6) 1.0258(4) 0.0688(19) Uani 1 1 d . U . . .
H33 H 0.153669 0.461224 0.988153 0.083 Uiso 1 1 calc R U . . .
C34 C 0.2782(8) 0.5000(7) 1.0310(5) 0.114(3) Uani 1 1 d . U . . .
H34A H 0.290561 0.510228 0.996228 0.171 Uiso 1 1 calc R U . . .
H34B H 0.284100 0.446530 1.038463 0.171 Uiso 1 1 calc R U . . .
H34C H 0.324346 0.544356 1.062051 0.171 Uiso 1 1 calc R U . . .
C35 C 0.1167(9) 0.4523(7) 1.0475(5) 0.114(3) Uani 1 1 d . U . . .
H35A H 0.092541 0.489420 1.065641 0.171 Uiso 1 1 calc R U . . .
H35B H 0.146798 0.423588 1.075078 0.171 Uiso 1 1 calc R U . . .
H35C H 0.063848 0.411354 1.017195 0.171 Uiso 1 1 calc R U . . .
C36 C 0.5348(7) 0.4837(4) 0.7171(3) 0.0549(15) Uani 1 1 d . U . . .
C37 C 0.4866(6) 0.4339(4) 0.6657(3) 0.0522(14) Uani 1 1 d . U . . .
C38 C 0.4508(6) 0.4849(5) 0.6307(3) 0.0564(15) Uani 1 1 d . U . . .
C39 C 0.5903(7) 0.4616(5) 0.7693(3) 0.0629(18) Uani 1 1 d . U . . .
H39 H 0.582386 0.401698 0.759655 0.075 Uiso 1 1 calc R U . . .
C40 C 0.6948(7) 0.5083(6) 0.7901(4) 0.082(3) Uani 1 1 d . U . . .
H40A H 0.721133 0.500999 0.760306 0.124 Uiso 1 1 calc R U . . .
H40B H 0.725694 0.487195 0.822329 0.124 Uiso 1 1 calc R U . . .
H40C H 0.706077 0.567409 0.801438 0.124 Uiso 1 1 calc R U . . .
C41 C 0.5454(8) 0.4686(5) 0.8151(3) 0.079(2) Uani 1 1 d . U . . .
H41A H 0.574212 0.444760 0.846408 0.118 Uiso 1 1 calc R U . . .
H41B H 0.476760 0.438316 0.799718 0.118 Uiso 1 1 calc R U . . .
H41C H 0.556692 0.527139 0.828374 0.118 Uiso 1 1 calc R U . . .
C42 C 0.3925(7) 0.4679(5) 0.5697(3) 0.068(2) Uani 1 1 d . U . . .
H42 H 0.402120 0.522630 0.557329 0.082 Uiso 1 1 calc R U . . .
C43 C 0.2885(8) 0.4297(7) 0.5612(4) 0.116(4) Uani 1 1 d . U . . .
H43A H 0.251850 0.419123 0.521270 0.174 Uiso 1 1 calc R U . . .
H43B H 0.277151 0.377292 0.574969 0.174 Uiso 1 1 calc R U . . .
H43C H 0.268708 0.467783 0.581857 0.174 Uiso 1 1 calc R U . . .
C44 C 0.4234(9) 0.4148(6) 0.5330(4) 0.099(3) Uani 1 1 d . U . . .
H44A H 0.413178 0.359898 0.543331 0.149 Uiso 1 1 calc R U . . .
H44B H 0.491044 0.441565 0.538505 0.149 Uiso 1 1 calc R U . . .
H44C H 0.385846 0.408671 0.493658 0.149 Uiso 1 1 calc R U . . .
C45 C 0.4750(6) 0.3453(4) 0.6496(3) 0.0512(14) Uani 1 1 d . U . . .
C46 C 0.3890(6) 0.2841(4) 0.6414(3) 0.0527(15) Uani 1 1 d . U . . .
H46 H 0.338143 0.298605 0.647454 0.063 Uiso 1 1 calc R U . . .
C47 C 0.3764(6) 0.2005(5) 0.6242(3) 0.0538(15) Uani 1 1 d . U . . .
C48 C 0.4500(6) 0.1792(5) 0.6159(3) 0.0544(16) Uani 1 1 d . U . . .
H48 H 0.441025 0.122847 0.603147 0.065 Uiso 1 1 calc R U . . .
C49 C 0.5369(7) 0.2399(5) 0.6264(3) 0.0552(16) Uani 1 1 d . U . . .
H49 H 0.588887 0.225475 0.622016 0.066 Uiso 1 1 calc R U . . .
C50 C 0.5481(7) 0.3225(5) 0.6433(3) 0.0562(16) Uani 1 1 d . U . . .
H50 H 0.608303 0.364044 0.650679 0.067 Uiso 1 1 calc R U . . .
C51 C 0.2830(7) 0.1368(5) 0.6139(3) 0.0585(16) Uani 1 1 d . U . . .
H51 H 0.233517 0.153531 0.620072 0.070 Uiso 1 1 calc R U . . .
C52 C 0.1696(7) 0.0012(5) 0.5845(4) 0.0695(19) Uani 1 1 d . U . . .
H52A H 0.142626 -0.023412 0.544116 0.083 Uiso 1 1 calc R U . . .
H52B H 0.129199 0.031840 0.592857 0.083 Uiso 1 1 calc R U . . .
C53 C 0.1670(8) -0.0669(6) 0.6176(4) 0.0741(19) Uani 1 1 d . U . . .
H53A H 0.216172 -0.090559 0.614578 0.089 Uiso 1 1 calc R U . . .
H53B H 0.104301 -0.111481 0.600918 0.089 Uiso 1 1 calc R U . . .
C54 C 0.1837(7) -0.0391(6) 0.6797(4) 0.0771(19) Uani 1 1 d . U . . .
H54A H 0.201017 -0.080493 0.701390 0.092 Uiso 1 1 calc R U . . .
H54B H 0.236189 0.014864 0.694722 0.092 Uiso 1 1 calc R U . . .
C55 C 0.1034(7) 0.0404(5) 0.7000(3) 0.0672(17) Uani 1 1 d . U . . .
H55 H 0.162815 0.082940 0.707033 0.081 Uiso 1 1 calc R U . . .
C56 C 0.0208(7) 0.0629(5) 0.7085(3) 0.0581(15) Uani 1 1 d . U . . .
C57 C -0.0718(7) 0.0065(5) 0.6973(3) 0.0601(17) Uani 1 1 d . U . . .
H57 H -0.084763 -0.050591 0.684118 0.072 Uiso 1 1 calc R U . . .
C58 C -0.1430(7) 0.0305(5) 0.7048(3) 0.0601(17) Uani 1 1 d . U . . .
H58 H -0.204810 -0.009070 0.696467 0.072 Uiso 1 1 calc R U . . .
C59 C -0.1249(6) 0.1145(5) 0.7251(3) 0.0527(16) Uani 1 1 d . U . . .
H59 H -0.174587 0.132057 0.729988 0.063 Uiso 1 1 calc R U . . .
C60 C -0.0339(6) 0.1720(4) 0.7379(3) 0.0480(14) Uani 1 1 d . U . . .
C61 C 0.0363(7) 0.1448(5) 0.7290(3) 0.0531(15) Uani 1 1 d . U . . .
H61 H 0.098103 0.184257 0.737306 0.064 Uiso 1 1 calc R U . . .
C62 C -0.0134(6) 0.2611(4) 0.7604(3) 0.0482(14) Uani 1 1 d . U . . .
C63 C 0.0324(6) 0.3035(4) 0.8155(3) 0.0496(14) Uani 1 1 d . U . . .
C64 C -0.0448(6) 0.3179(4) 0.7301(3) 0.0523(14) Uani 1 1 d . U . . .
C65 C 0.0844(6) 0.2777(5) 0.8686(3) 0.0549(17) Uani 1 1 d . U . . .
H65 H 0.091959 0.319073 0.901132 0.066 Uiso 1 1 calc R U . . .
C66 C 0.0260(7) 0.1936(5) 0.8752(3) 0.072(2) Uani 1 1 d . U . . .
H66A H -0.036587 0.194411 0.874848 0.108 Uiso 1 1 calc R U . . .
H66B H 0.058789 0.180824 0.910832 0.108 Uiso 1 1 calc R U . . .
H66C H 0.017984 0.151042 0.844319 0.108 Uiso 1 1 calc R U . . .
C67 C 0.1815(7) 0.2798(7) 0.8716(4) 0.085(3) Uani 1 1 d . U . . .
H67A H 0.176748 0.234412 0.843734 0.127 Uiso 1 1 calc R U . . .
H67B H 0.215532 0.273279 0.909090 0.127 Uiso 1 1 calc R U . . .
H67C H 0.216176 0.332976 0.864139 0.127 Uiso 1 1 calc R U . . .
C68 C -0.0986(6) 0.3033(5) 0.6693(3) 0.0555(17) Uani 1 1 d . U . . .
H68 H -0.098207 0.248856 0.652440 0.067 Uiso 1 1 calc R U . . .
C69 C -0.2014(7) 0.2941(6) 0.6596(3) 0.072(2) Uani 1 1 d . U . . .
H69A H -0.230971 0.246042 0.674278 0.109 Uiso 1 1 calc R U . . .
H69B H -0.235064 0.285820 0.619354 0.109 Uiso 1 1 calc R U . . .
H69C H -0.204871 0.344282 0.678744 0.109 Uiso 1 1 calc R U . . .
C70 C -0.0504(7) 0.3689(5) 0.6398(3) 0.066(2) Uani 1 1 d . U . . .
H70A H -0.062076 0.420543 0.648510 0.098 Uiso 1 1 calc R U . . .
H70B H -0.076717 0.348522 0.599228 0.098 Uiso 1 1 calc R U . . .
H70C H 0.018261 0.379276 0.652712 0.098 Uiso 1 1 calc R U . . .
C71 C 0.3854(6) 0.7817(4) 0.5680(3) 0.0460(14) Uani 1 1 d . U . . .
C72 C 0.3936(6) 0.8644(4) 0.5758(3) 0.0405(13) Uani 1 1 d . U . . .
C73 C 0.4456(6) 0.8977(4) 0.6317(3) 0.0419(13) Uani 1 1 d . U . . .
C74 C 0.3391(7) 0.7177(5) 0.5147(3) 0.0591(18) Uani 1 1 d . U . . .
H74 H 0.313147 0.746151 0.484266 0.071 Uiso 1 1 calc R U . . .
C75 C 0.4107(7) 0.6861(5) 0.4983(3) 0.076(2) Uani 1 1 d . U . . .
H75A H 0.430790 0.650579 0.523981 0.114 Uiso 1 1 calc R U . . .
H75B H 0.466303 0.733282 0.500303 0.114 Uiso 1 1 calc R U . . .
H75C H 0.381166 0.653966 0.459984 0.114 Uiso 1 1 calc R U . . .
C76 C 0.2573(7) 0.6489(5) 0.5172(4) 0.082(3) Uani 1 1 d . U . . .
H76A H 0.227514 0.610039 0.481273 0.123 Uiso 1 1 calc R U . . .
H76B H 0.210613 0.671303 0.524995 0.123 Uiso 1 1 calc R U . . .
H76C H 0.279511 0.619774 0.546987 0.123 Uiso 1 1 calc R U . . .
C77 C 0.4750(6) 0.9831(4) 0.6633(3) 0.0495(16) Uani 1 1 d . U . . .
H77 H 0.440679 1.013250 0.637670 0.059 Uiso 1 1 calc R U . . .
C78 C 0.4447(7) 0.9867(5) 0.7150(3) 0.061(2) Uani 1 1 d . U . . .
H78A H 0.376440 0.956075 0.704417 0.092 Uiso 1 1 calc R U . . .
H78B H 0.458042 1.044662 0.730908 0.092 Uiso 1 1 calc R U . . .
H78C H 0.480298 0.961613 0.742778 0.092 Uiso 1 1 calc R U . . .
C79 C 0.5816(7) 1.0311(5) 0.6780(3) 0.064(2) Uani 1 1 d . U . . .
H79A H 0.618500 1.006192 0.705242 0.096 Uiso 1 1 calc R U . . .
H79B H 0.595494 1.089121 0.693999 0.096 Uiso 1 1 calc R U . . .
H79C H 0.598963 1.028488 0.644011 0.096 Uiso 1 1 calc R U . . .
C80 C 0.3515(5) 0.9081(4) 0.5329(3) 0.0391(13) Uani 1 1 d . U . . .
C81 C 0.2552(6) 0.8759(4) 0.5011(3) 0.0441(14) Uani 1 1 d . U . . .
H81 H 0.216503 0.825377 0.506868 0.053 Uiso 1 1 calc R U . . .
C82 C 0.2147(6) 0.9165(4) 0.4609(3) 0.0453(13) Uani 1 1 d . U . . .
C83 C 0.2734(6) 0.9882(4) 0.4520(3) 0.0481(15) Uani 1 1 d . U . . .
H83 H 0.247151 1.015080 0.423538 0.058 Uiso 1 1 calc R U . . .
C84 C 0.3681(6) 1.0216(5) 0.4826(3) 0.0486(15) Uani 1 1 d . U . . .
H84 H 0.405937 1.071931 0.475940 0.058 Uiso 1 1 calc R U . . .
C85 C 0.4094(6) 0.9826(4) 0.5234(3) 0.0456(14) Uani 1 1 d . U . . .
H85 H 0.475328 1.005401 0.544467 0.055 Uiso 1 1 calc R U . . .
C86 C 0.1133(6) 0.8846(5) 0.4309(3) 0.0506(15) Uani 1 1 d . U . . .
H86 H 0.086017 0.918190 0.408499 0.061 Uiso 1 1 calc R U . . .
C87 C -0.0419(6) 0.7921(6) 0.4036(3) 0.0632(17) Uani 1 1 d . U . . .
H87A H -0.062643 0.745821 0.371688 0.076 Uiso 1 1 calc R U . . .
H87B H -0.057462 0.839588 0.389020 0.076 Uiso 1 1 calc R U . . .
C88 C -0.0923(7) 0.7650(6) 0.4459(3) 0.0685(18) Uani 1 1 d . U . . .
H88A H -0.161835 0.741998 0.426082 0.082 Uiso 1 1 calc R U . . .
H88B H -0.072159 0.720334 0.462000 0.082 Uiso 1 1 calc R U . . .
C89 C -0.0708(7) 0.8363(6) 0.4934(3) 0.0680(18) Uani 1 1 d . U . . .
H89A H -0.001579 0.867576 0.507765 0.082 Uiso 1 1 calc R U . . .
H89B H -0.104032 0.874717 0.478796 0.082 Uiso 1 1 calc R U . . .
C90 C -0.1668(6) 0.8249(5) 0.5475(3) 0.0562(15) Uani 1 1 d . U . . .
H90 H -0.196278 0.856263 0.524042 0.067 Uiso 1 1 calc R U . . .
C91 C -0.2002(6) 0.8000(4) 0.5931(3) 0.0483(14) Uani 1 1 d . U . . .
C92 C -0.1517(6) 0.7650(4) 0.6338(3) 0.0468(14) Uani 1 1 d . U . . .
H92 H -0.093879 0.758944 0.632490 0.056 Uiso 1 1 calc R U . . .
C93 C -0.1852(6) 0.7389(4) 0.6758(3) 0.0481(14) Uani 1 1 d . U . . .
C94 C -0.2695(6) 0.7506(4) 0.6778(3) 0.0523(15) Uani 1 1 d . U . . .
H94 H -0.293550 0.733240 0.706686 0.063 Uiso 1 1 calc R U . . .
C95 C -0.3180(6) 0.7869(5) 0.6383(3) 0.0544(16) Uani 1 1 d . U . . .
H95 H -0.373607 0.796548 0.640641 0.065 Uiso 1 1 calc R U . . .
C96 C -0.2840(6) 0.8088(4) 0.5956(3) 0.0508(15) Uani 1 1 d . U . . .
H96 H -0.319141 0.830517 0.567027 0.061 Uiso 1 1 calc R U . . .
C97 C -0.1346(6) 0.6950(4) 0.7158(3) 0.0538(15) Uani 1 1 d . U . . .
C98 C -0.1354(7) 0.6142(5) 0.7020(3) 0.0623(16) Uani 1 1 d . U . . .
C99 C -0.0794(7) 0.7216(5) 0.7718(3) 0.0556(15) Uani 1 1 d . U . . .
C100 C -0.1836(8) 0.5518(5) 0.6474(3) 0.074(2) Uani 1 1 d . U . . .
H100 H -0.185093 0.496334 0.657099 0.088 Uiso 1 1 calc R U . . .
C101 C -0.1283(8) 0.5670(6) 0.6069(4) 0.094(3) Uani 1 1 d . U . . .
H10A H -0.158329 0.521334 0.574500 0.141 Uiso 1 1 calc R U . . .
H10B H -0.062643 0.570205 0.625677 0.141 Uiso 1 1 calc R U . . .
H10C H -0.128403 0.619350 0.594338 0.141 Uiso 1 1 calc R U . . .
C102 C -0.2865(8) 0.5453(5) 0.6199(4) 0.095(3) Uani 1 1 d . U . . .
H10D H -0.288904 0.599542 0.611886 0.143 Uiso 1 1 calc R U . . .
H10E H -0.322416 0.527701 0.645072 0.143 Uiso 1 1 calc R U . . .
H10F H -0.314618 0.504523 0.584834 0.143 Uiso 1 1 calc R U . . .
C103 C -0.0517(7) 0.8016(5) 0.8116(3) 0.0669(19) Uani 1 1 d . U . . .
H103 H 0.009508 0.809461 0.841848 0.080 Uiso 1 1 calc R U . . .
C104 C -0.0433(9) 0.8749(6) 0.7888(4) 0.115(4) Uani 1 1 d . U . . .
H10G H -0.104453 0.869300 0.761047 0.173 Uiso 1 1 calc R U . . .
H10H H 0.005461 0.883571 0.770831 0.173 Uiso 1 1 calc R U . . .
H10I H -0.025069 0.922405 0.818804 0.173 Uiso 1 1 calc R U . . .
C105 C -0.1321(8) 0.7932(7) 0.8385(4) 0.107(3) Uani 1 1 d . U . . .
H10J H -0.105398 0.829808 0.875205 0.161 Uiso 1 1 calc R U . . .
H10K H -0.157932 0.735590 0.842794 0.161 Uiso 1 1 calc R U . . .
H10L H -0.183125 0.808886 0.814102 0.161 Uiso 1 1 calc R U . . .

loop_
_atom_site_aniso_label
_atom_site_aniso_U_11
_atom_site_aniso_U_22
_atom_site_aniso_U_33
_atom_site_aniso_U_23
_atom_site_aniso_U_13
_atom_site_aniso_U_12
Au1A 0.0545(5) 0.0234(3) 0.0255(3) 0.0037(2) 0.0032(3) 0.0193(3)
Au1B 0.072(3) 0.029(2) 0.044(3) 0.011(2) -0.003(2) 0.017(2)
Au1C 0.062(4) 0.023(2) 0.033(3) 0.008(2) 0.003(3) 0.020(3)
Au2A 0.0574(5) 0.0249(3) 0.0311(3) 0.0050(2) 0.0050(3) 0.0205(3)
Au2B 0.077(4) 0.038(3) 0.056(3) 0.015(2) -0.003(3) 0.020(3)
Au2C 0.068(4) 0.028(3) 0.047(3) 0.009(3) -0.003(3) 0.023(3)
Au3A 0.0564(5) 0.0202(3) 0.0328(4) 0.0045(2) 0.0019(3) 0.0205(4)
Au3B 0.073(4) 0.027(2) 0.052(3) 0.004(2) 0.000(3) 0.021(3)
Au3C 0.066(4) 0.016(3) 0.037(3) 0.004(3) -0.005(3) 0.021(3)
Au4A 0.0570(3) 0.0263(2) 0.0234(2) 0.00310(17) -0.0008(2) 0.0207(2)
Au4B 0.077(3) 0.029(2) 0.043(2) 0.0022(16) -0.008(2) 0.022(2)
Au4C 0.080(3) 0.034(2) 0.037(3) -0.001(2) -0.002(3) 0.017(2)
Au5A 0.0563(3) 0.0261(2) 0.0289(2) 0.00117(17) 0.0011(2) 0.0209(3)
Au5B 0.071(3) 0.026(2) 0.040(2) -0.0050(16) -0.004(2) 0.025(2)
Au5C 0.077(3) 0.035(2) 0.039(3) -0.003(2) -0.005(3) 0.024(2)
Au6A 0.0776(4) 0.0292(3) 0.0260(3) 0.0018(3) -0.0019(4) 0.0311(3)
Au6B 0.062(2) 0.031(2) 0.043(2) 0.0038(16) -0.010(2) 0.028(2)
Au6C 0.082(3) 0.034(3) 0.035(4) 0.000(3) -0.011(4) 0.027(3)
N1 0.070(2) 0.030(2) 0.037(2) 0.0056(17) 0.001(2) 0.0227(19)
N2 0.067(3) 0.032(2) 0.038(2) 0.0053(19) 0.000(2) 0.020(2)
N3 0.077(3) 0.032(2) 0.045(2) 0.0069(19) 0.000(2) 0.025(2)
N4 0.074(3) 0.029(2) 0.044(2) 0.0020(19) -0.004(2) 0.024(2)
N5 0.068(3) 0.027(2) 0.033(2) -0.0039(18) -0.002(2) 0.022(2)
N6 0.062(2) 0.026(2) 0.032(2) -0.0003(17) 0.003(2) 0.0233(19)
N7 0.068(3) 0.029(2) 0.036(2) 0.0050(18) -0.002(2) 0.022(2)
N8 0.070(3) 0.032(2) 0.041(2) 0.0064(19) 0.000(2) 0.024(2)
N9 0.080(3) 0.038(2) 0.036(2) 0.0037(19) -0.005(2) 0.028(2)
N10 0.079(3) 0.036(2) 0.034(2) 0.0017(18) -0.001(2) 0.028(2)
N11 0.092(3) 0.035(2) 0.031(2) 0.000(2) -0.007(2) 0.033(2)
N12 0.080(2) 0.0316(19) 0.0363(19) 0.0023(17) -0.0006(19) 0.0262(19)
N13 0.103(4) 0.088(4) 0.061(3) 0.005(3) 0.015(3) 0.021(4)
N14 0.079(4) 0.073(3) 0.060(3) 0.006(3) 0.006(3) 0.029(3)
N15 0.080(4) 0.043(3) 0.064(3) 0.001(3) 0.017(3) 0.027(3)
N16 0.100(4) 0.060(3) 0.076(3) 0.012(3) 0.019(3) 0.045(3)
N17 0.060(3) 0.054(3) 0.052(3) 0.009(3) 0.005(3) 0.027(3)
N18 0.070(3) 0.070(3) 0.054(3) 0.019(3) 0.015(3) 0.026(3)
C1 0.076(3) 0.036(2) 0.035(2) 0.002(2) 0.003(2) 0.025(2)
C2 0.073(3) 0.040(2) 0.032(2) 0.005(2) 0.005(2) 0.026(2)
C3 0.067(3) 0.041(3) 0.040(2) 0.007(2) 0.002(2) 0.031(2)
C4 0.089(4) 0.041(3) 0.046(3) 0.005(3) 0.000(3) 0.025(3)
C5 0.106(6) 0.056(5) 0.071(5) 0.012(4) 0.011(5) 0.015(5)
C6 0.105(6) 0.054(5) 0.078(5) 0.007(4) 0.004(5) 0.042(5)
C7 0.075(4) 0.049(3) 0.046(3) 0.014(3) 0.004(3) 0.033(3)
C8 0.099(6) 0.063(5) 0.069(5) 0.016(4) -0.016(4) 0.047(5)
C9 0.093(6) 0.056(5) 0.070(5) 0.021(4) 0.022(4) 0.034(4)
C10 0.077(3) 0.041(3) 0.035(2) 0.005(2) 0.004(2) 0.024(3)
C11 0.085(4) 0.047(3) 0.039(3) 0.006(3) 0.010(3) 0.025(3)
C12 0.090(4) 0.059(3) 0.042(3) 0.002(3) 0.008(3) 0.023(3)
C13 0.089(4) 0.064(4) 0.046(3) 0.007(3) 0.000(3) 0.018(3)
C14 0.084(4) 0.066(4) 0.052(3) 0.004(3) -0.003(3) 0.017(3)
C15 0.081(4) 0.057(3) 0.046(3) 0.003(3) 0.000(3) 0.021(3)
C16 0.097(4) 0.073(4) 0.048(3) -0.001(3) 0.015(3) 0.024(3)
C17 0.099(4) 0.092(4) 0.067(4) 0.017(3) 0.017(3) 0.020(4)
C18 0.089(4) 0.090(4) 0.072(4) 0.015(3) 0.016(3) 0.022(4)
C19 0.084(4) 0.083(4) 0.068(4) 0.016(3) 0.010(3) 0.024(4)
C20 0.077(4) 0.056(3) 0.049(3) 0.003(3) 0.000(3) 0.032(3)
C21 0.072(3) 0.044(3) 0.039(3) -0.001(2) -0.001(2) 0.032(3)
C22 0.069(3) 0.040(3) 0.037(3) 0.001(2) -0.002(3) 0.029(3)
C23 0.067(3) 0.042(3) 0.035(2) 0.002(2) -0.002(2) 0.029(2)
C24 0.072(3) 0.060(3) 0.040(3) 0.006(3) 0.002(3) 0.028(3)
C25 0.076(4) 0.066(3) 0.041(3) 0.001(3) 0.004(3) 0.029(3)
C26 0.079(4) 0.056(3) 0.042(3) -0.003(3) 0.001(3) 0.031(3)
C27 0.068(3) 0.037(2) 0.033(2) 0.004(2) -0.003(2) 0.024(2)
C28 0.069(3) 0.031(2) 0.035(2) 0.000(2) -0.002(2) 0.022(2)
C29 0.072(3) 0.042(3) 0.047(3) 0.010(2) 0.002(3) 0.029(2)
C30 0.076(4) 0.033(3) 0.040(3) -0.001(2) -0.001(3) 0.020(3)
C31 0.089(6) 0.043(4) 0.057(5) 0.006(3) 0.001(4) 0.018(4)
C32 0.091(5) 0.042(4) 0.057(4) 0.006(4) 0.005(4) 0.035(4)
C33 0.082(4) 0.053(3) 0.073(4) 0.025(3) 0.010(3) 0.037(3)
C34 0.088(6) 0.069(6) 0.172(8) 0.044(6) 0.005(6) 0.040(5)
C35 0.104(7) 0.070(6) 0.149(8) 0.059(5) 0.014(6) 0.021(5)
C36 0.085(3) 0.030(2) 0.046(3) 0.008(2) 0.004(3) 0.031(2)
C37 0.080(3) 0.029(2) 0.045(3) 0.007(2) 0.002(2) 0.032(2)
C38 0.079(3) 0.032(2) 0.047(3) 0.005(2) -0.004(3) 0.028(2)
C39 0.099(4) 0.036(3) 0.049(3) 0.009(3) 0.002(3) 0.038(3)
C40 0.105(6) 0.070(5) 0.067(5) 0.019(4) -0.006(5) 0.054(5)
C41 0.127(7) 0.055(5) 0.053(4) 0.022(4) 0.012(4) 0.043(5)
C42 0.094(4) 0.036(3) 0.051(3) 0.002(3) -0.016(3) 0.033(3)
C43 0.094(6) 0.090(7) 0.095(6) 0.022(6) -0.036(5) -0.002(6)
C44 0.156(7) 0.071(5) 0.051(5) -0.005(4) -0.019(5) 0.066(5)
C45 0.078(3) 0.031(2) 0.042(3) 0.007(2) 0.005(3) 0.031(2)
C46 0.076(3) 0.034(3) 0.044(3) 0.006(2) 0.003(3) 0.031(2)
C47 0.076(3) 0.036(3) 0.047(3) 0.006(2) 0.007(3) 0.031(2)
C48 0.079(4) 0.036(3) 0.048(3) 0.009(3) 0.008(3) 0.034(3)
C49 0.080(4) 0.038(3) 0.050(3) 0.010(3) 0.012(3) 0.032(3)
C50 0.080(4) 0.037(3) 0.051(3) 0.010(3) 0.009(3) 0.031(3)
C51 0.078(3) 0.041(3) 0.055(3) 0.004(3) 0.010(3) 0.030(3)
C52 0.084(4) 0.054(3) 0.067(4) 0.002(3) 0.020(3) 0.027(3)
C53 0.089(4) 0.061(4) 0.075(4) 0.009(3) 0.023(3) 0.035(3)
C54 0.094(4) 0.067(4) 0.079(4) 0.011(3) 0.026(3) 0.044(3)
C55 0.098(4) 0.049(3) 0.057(3) 0.008(3) 0.010(3) 0.044(3)
C56 0.091(3) 0.042(3) 0.043(3) 0.007(2) 0.008(3) 0.039(2)
C57 0.091(4) 0.040(3) 0.043(3) 0.006(3) 0.003(3) 0.033(3)
C58 0.085(4) 0.042(3) 0.044(3) 0.005(3) 0.008(3) 0.023(3)
C59 0.076(3) 0.040(3) 0.039(3) 0.005(2) 0.009(3) 0.027(3)
C60 0.075(3) 0.036(3) 0.034(3) 0.006(2) 0.008(2) 0.030(2)
C61 0.081(3) 0.037(3) 0.042(3) 0.006(2) 0.008(3) 0.034(3)
C62 0.076(3) 0.031(2) 0.036(2) 0.004(2) 0.003(2) 0.031(2)
C63 0.073(3) 0.033(2) 0.036(2) 0.004(2) -0.003(2) 0.032(2)
C64 0.081(3) 0.035(2) 0.035(2) 0.003(2) 0.000(2) 0.031(2)
C65 0.073(4) 0.040(3) 0.045(3) 0.010(3) -0.006(3) 0.034(3)
C66 0.097(6) 0.048(4) 0.051(4) 0.014(4) -0.007(4) 0.027(4)
C67 0.075(5) 0.099(6) 0.071(5) 0.022(5) -0.007(5) 0.046(5)
C68 0.090(4) 0.038(3) 0.034(3) 0.003(2) -0.001(3) 0.038(3)
C69 0.090(5) 0.066(5) 0.040(4) -0.006(4) -0.013(4) 0.035(5)
C70 0.111(6) 0.049(4) 0.036(4) 0.006(3) 0.007(4) 0.044(4)
C71 0.069(3) 0.032(2) 0.032(2) 0.001(2) 0.001(2) 0.027(2)
C72 0.060(3) 0.029(2) 0.034(2) 0.0053(19) 0.007(2) 0.025(2)
C73 0.065(3) 0.027(2) 0.032(2) 0.0028(19) 0.004(2) 0.027(2)
C74 0.090(4) 0.035(3) 0.039(3) -0.001(3) -0.008(3) 0.032(3)
C75 0.128(6) 0.054(5) 0.044(4) -0.005(4) 0.007(4) 0.054(5)
C76 0.101(6) 0.047(5) 0.056(5) -0.007(4) -0.021(4) 0.017(4)
C77 0.079(4) 0.025(3) 0.038(3) 0.008(2) -0.002(3) 0.029(3)
C78 0.092(6) 0.044(4) 0.044(4) 0.000(3) 0.002(4) 0.040(4)
C79 0.085(5) 0.038(4) 0.055(4) 0.005(3) 0.004(4) 0.020(4)
C80 0.056(3) 0.031(2) 0.035(2) 0.008(2) 0.009(2) 0.026(2)
C81 0.059(3) 0.036(3) 0.037(3) 0.007(2) 0.007(2) 0.027(2)
C82 0.059(3) 0.038(3) 0.039(3) 0.006(2) 0.005(2) 0.029(2)
C83 0.061(3) 0.036(3) 0.046(3) 0.011(2) 0.005(3) 0.025(3)
C84 0.061(3) 0.035(3) 0.048(3) 0.012(2) 0.008(3) 0.024(3)
C85 0.060(3) 0.035(3) 0.043(3) 0.009(2) 0.009(3) 0.024(2)
C86 0.060(3) 0.048(3) 0.040(3) 0.010(3) 0.004(3) 0.026(3)
C87 0.064(3) 0.063(3) 0.059(3) 0.013(3) 0.009(3) 0.026(3)
C88 0.066(4) 0.071(4) 0.062(3) 0.016(3) 0.010(3) 0.024(3)
C89 0.071(4) 0.070(4) 0.057(3) 0.019(3) 0.014(3) 0.022(3)
C90 0.071(4) 0.052(3) 0.046(3) 0.011(3) 0.011(3) 0.030(3)
C91 0.068(3) 0.034(3) 0.040(3) 0.007(2) 0.008(2) 0.025(2)
C92 0.071(3) 0.028(3) 0.037(3) 0.001(2) 0.006(3) 0.024(3)
C93 0.075(3) 0.030(2) 0.037(2) 0.005(2) 0.006(2) 0.027(2)
C94 0.073(3) 0.036(3) 0.045(3) 0.009(2) 0.012(3) 0.022(3)
C95 0.069(4) 0.040(3) 0.051(3) 0.009(3) 0.010(3) 0.025(3)
C96 0.070(3) 0.036(3) 0.045(3) 0.010(2) 0.007(3) 0.027(3)
C97 0.086(3) 0.033(2) 0.036(2) 0.008(2) 0.001(2) 0.031(2)
C98 0.102(3) 0.036(3) 0.034(2) 0.002(2) -0.007(3) 0.033(3)
C99 0.086(3) 0.032(2) 0.041(2) 0.005(2) 0.001(2) 0.029(2)
C100 0.123(5) 0.036(3) 0.040(3) 0.001(3) -0.013(3) 0.037(3)
C101 0.154(7) 0.066(5) 0.047(5) -0.006(4) 0.002(5) 0.049(6)
C102 0.130(6) 0.039(4) 0.066(5) -0.004(4) -0.031(5) 0.025(5)
C103 0.098(4) 0.035(3) 0.053(3) -0.003(3) -0.007(3) 0.036(3)
C104 0.161(8) 0.042(5) 0.074(6) -0.004(4) -0.033(6) 0.012(5)
C105 0.117(7) 0.091(6) 0.088(6) -0.027(5) 0.007(5) 0.040(6)

_geom_special_details            
;
 All esds (except the esd in the dihedral angle between two l.s. planes)
 are estimated using the full covariance matrix.  The cell esds are taken
 into account individually in the estimation of esds in distances, angles
 and torsion angles; correlations between esds in cell parameters are only
 used when they are defined by crystal symmetry.  An approximate (isotropic)
 treatment of cell esds is used for estimating esds involving l.s. planes.
;
loop_
_geom_bond_atom_site_label_1
_geom_bond_atom_site_label_2
_geom_bond_distance
_geom_bond_site_symmetry_2
_geom_bond_publ_flag
Au1A Au2A 3.3498(8) . ?
Au1A Au3A 3.3251(8) . ?
Au1A N1 2.001(6) . ?
Au1A N6 1.972(5) . ?
Au1B Au2B 3.311(11) . ?
Au1B Au3B 3.270(12) . ?
Au1B N1 1.977(11) . ?
Au1B N6 2.152(10) . ?
Au1C Au2C 3.379(16) . ?
Au1C Au3C 3.359(17) . ?
Au1C N1 2.127(11) . ?
Au1C N6 2.093(11) . ?
Au2A Au3A 3.3572(8) . ?
Au2A N2 1.985(6) . ?
Au2A N3 1.997(6) . ?
Au2B Au3B 3.296(12) . ?
Au2B N2 2.162(10) . ?
Au2B N3 2.067(10) . ?
Au2C N2 2.139(14) . ?
Au2C N3 2.026(14) . ?
Au3A N4 1.999(6) . ?
Au3A N5 2.000(6) . ?
Au3B N4 2.004(10) . ?
Au3B N5 2.230(10) . ?
Au3C N4 2.074(16) . ?
Au3C N5 2.076(16) . ?
Au4A Au5A 3.3613(7) . ?
Au4A Au6A 3.3554(8) . ?
Au4A N7 1.981(6) . ?
Au4A N12 1.993(6) . ?
Au4B Au5B 3.333(8) . ?
Au4B Au6B 3.362(8) . ?
Au4B N7 2.219(8) . ?
Au4B N12 1.976(9) . ?
Au4C Au5C 3.361(13) . ?
Au4C Au6C 3.376(16) . ?
Au4C N7 2.386(10) . ?
Au4C N12 1.822(11) . ?
Au5A Au6A 3.3052(9) . ?
Au5A N8 2.000(6) . ?
Au5A N9 2.003(6) . ?
Au5B Au6B 3.380(8) . ?
Au5B N8 2.080(8) . ?
Au5B N9 2.185(8) . ?
Au5C N8 2.382(10) . ?
Au5C N9 1.866(11) . ?
Au6A N10 1.994(6) . ?
Au6A N11 2.003(6) . ?
Au6B N10 2.284(7) . ?
Au6B N11 2.045(8) . ?
Au6C N10 2.008(19) . ?
Au6C N11 2.07(2) . ?
N1 N2 1.357(8) . ?
N1 C1 1.349(9) . ?
N2 C3 1.350(9) . ?
N3 N4 1.370(8) . ?
N3 C36 1.353(8) . ?
N4 C38 1.323(9) . ?
N5 N6 1.360(7) . ?
N5 C71 1.361(8) . ?
N6 C73 1.373(8) . ?
N7 N8 1.373(7) . ?
N7 C28 1.359(8) . ?
N8 C29 1.359(9) . ?
N9 N10 1.357(8) . ?
N9 C63 1.339(8) . ?
N10 C64 1.352(8) . ?
N11 N12 1.369(7) . ?
N11 C98 1.324(9) . ?
N12 C99 1.348(9) . ?
N13 C16 1.233(10) . ?
N13 C17 1.516(13) . ?
N14 C19 1.488(12) . ?
N14 C20 1.250(11) . ?
N15 C51 1.285(9) . ?
N15 C52 1.463(11) . ?
N16 C54 1.480(12) . ?
N16 C55 1.213(10) . ?
N17 C86 1.235(10) . ?
N17 C87 1.461(10) . ?
N18 C89 1.428(10) . ?
N18 C90 1.252(10) . ?
C1 C2 1.355(10) . ?
C1 C4 1.507(10) . ?
C2 C3 1.392(10) . ?
C2 C10 1.511(10) . ?
C3 C7 1.520(10) . ?
C4 H4 1.0000 . ?
C4 C5 1.502(13) . ?
C4 C6 1.516(12) . ?
C5 H5A 0.9800 . ?
C5 H5B 0.9800 . ?
C5 H5C 0.9800 . ?
C6 H6A 0.9800 . ?
C6 H6B 0.9800 . ?
C6 H6C 0.9800 . ?
C7 H7 1.0000 . ?
C7 C8 1.522(11) . ?
C7 C9 1.514(12) . ?
C8 H8A 0.9800 . ?
C8 H8B 0.9800 . ?
C8 H8C 0.9800 . ?
C9 H9A 0.9800 . ?
C9 H9B 0.9800 . ?
C9 H9C 0.9800 . ?
C10 C11 1.359(11) . ?
C10 C15 1.371(12) . ?
C11 H11 0.9500 . ?
C11 C12 1.382(10) . ?
C12 C13 1.327(13) . ?
C12 C16 1.506(13) . ?
C13 H13 0.9500 . ?
C13 C14 1.389(13) . ?
C14 H14 0.9500 . ?
C14 C15 1.414(11) . ?
C15 H15 0.9500 . ?
C16 H16 0.9500 . ?
C17 H17A 0.9900 . ?
C17 H17B 0.9900 . ?
C17 C18 1.561(14) . ?
C18 H18A 0.9900 . ?
C18 H18B 0.9900 . ?
C18 C19 1.488(13) . ?
C19 H19A 0.9900 . ?
C19 H19B 0.9900 . ?
C20 H20 0.9500 . ?
C20 C21 1.468(12) . ?
C21 C22 1.404(10) . ?
C21 C26 1.348(11) . ?
C22 H22 0.9500 . ?
C22 C23 1.368(11) . ?
C23 C24 1.371(11) . ?
C23 C27 1.513(9) . ?
C24 H24 0.9500 . ?
C24 C25 1.391(10) . ?
C25 H25 0.9500 . ?
C25 C26 1.362(12) . ?
C26 H26 0.9500 . ?
C27 C28 1.382(9) . ?
C27 C29 1.347(10) . ?
C28 C30 1.511(9) . ?
C29 C33 1.526(10) . ?
C30 H30 1.0000 . ?
C30 C31 1.497(12) . ?
C30 C32 1.516(12) . ?
C31 H31A 0.9800 . ?
C31 H31B 0.9800 . ?
C31 H31C 0.9800 . ?
C32 H32A 0.9800 . ?
C32 H32B 0.9800 . ?
C32 H32C 0.9800 . ?
C33 H33 1.0000 . ?
C33 C34 1.440(13) . ?
C33 C35 1.393(13) . ?
C34 H34A 0.9800 . ?
C34 H34B 0.9800 . ?
C34 H34C 0.9800 . ?
C35 H35A 0.9800 . ?
C35 H35B 0.9800 . ?
C35 H35C 0.9800 . ?
C36 C37 1.363(10) . ?
C36 C39 1.506(10) . ?
C37 C38 1.418(9) . ?
C37 C45 1.486(9) . ?
C38 C42 1.504(10) . ?
C39 H39 1.0000 . ?
C39 C40 1.493(13) . ?
C39 C41 1.541(12) . ?
C40 H40A 0.9800 . ?
C40 H40B 0.9800 . ?
C40 H40C 0.9800 . ?
C41 H41A 0.9800 . ?
C41 H41B 0.9800 . ?
C41 H41C 0.9800 . ?
C42 H42 1.0000 . ?
C42 C43 1.501(14) . ?
C42 C44 1.525(12) . ?
C43 H43A 0.9800 . ?
C43 H43B 0.9800 . ?
C43 H43C 0.9800 . ?
C44 H44A 0.9800 . ?
C44 H44B 0.9800 . ?
C44 H44C 0.9800 . ?
C45 C46 1.382(11) . ?
C45 C50 1.360(11) . ?
C46 H46 0.9500 . ?
C46 C47 1.404(9) . ?
C47 C48 1.372(11) . ?
C47 C51 1.473(12) . ?
C48 H48 0.9500 . ?
C48 C49 1.378(12) . ?
C49 H49 0.9500 . ?
C49 C50 1.393(10) . ?
C50 H50 0.9500 . ?
C51 H51 0.9500 . ?
C52 H52A 0.9900 . ?
C52 H52B 0.9900 . ?
C52 C53 1.497(12) . ?
C53 H53A 0.9900 . ?
C53 H53B 0.9900 . ?
C53 C54 1.534(11) . ?
C54 H54A 0.9900 . ?
C54 H54B 0.9900 . ?
C55 H55 0.9500 . ?
C55 C56 1.520(12) . ?
C56 C57 1.411(12) . ?
C56 C61 1.383(10) . ?
C57 H57 0.9500 . ?
C57 C58 1.354(12) . ?
C58 H58 0.9500 . ?
C58 C59 1.406(10) . ?
C59 H59 0.9500 . ?
C59 C60 1.392(11) . ?
C60 C61 1.381(11) . ?
C60 C62 1.494(9) . ?
C61 H61 0.9500 . ?
C62 C63 1.391(9) . ?
C62 C64 1.408(9) . ?
C63 C65 1.535(9) . ?
C64 C68 1.486(9) . ?
C65 H65 1.0000 . ?
C65 C66 1.516(11) . ?
C65 C67 1.486(12) . ?
C66 H66A 0.9800 . ?
C66 H66B 0.9800 . ?
C66 H66C 0.9800 . ?
C67 H67A 0.9800 . ?
C67 H67B 0.9800 . ?
C67 H67C 0.9800 . ?
C68 H68 1.0000 . ?
C68 C69 1.508(12) . ?
C68 C70 1.540(11) . ?
C69 H69A 0.9800 . ?
C69 H69B 0.9800 . ?
C69 H69C 0.9800 . ?
C70 H70A 0.9800 . ?
C70 H70B 0.9800 . ?
C70 H70C 0.9800 . ?
C71 C72 1.381(9) . ?
C71 C74 1.508(9) . ?
C72 C73 1.386(9) . ?
C72 C80 1.482(9) . ?
C73 C77 1.483(9) . ?
C74 H74 1.0000 . ?
C74 C75 1.526(11) . ?
C74 C76 1.481(13) . ?
C75 H75A 0.9800 . ?
C75 H75B 0.9800 . ?
C75 H75C 0.9800 . ?
C76 H76A 0.9800 . ?
C76 H76B 0.9800 . ?
C76 H76C 0.9800 . ?
C77 H77 1.0000 . ?
C77 C78 1.525(10) . ?
C77 C79 1.536(11) . ?
C78 H78A 0.9800 . ?
C78 H78B 0.9800 . ?
C78 H78C 0.9800 . ?
C79 H79A 0.9800 . ?
C79 H79B 0.9800 . ?
C79 H79C 0.9800 . ?
C80 C81 1.392(10) . ?
C80 C85 1.417(10) . ?
C81 H81 0.9500 . ?
C81 C82 1.392(9) . ?
C82 C83 1.381(10) . ?
C82 C86 1.447(11) . ?
C83 H83 0.9500 . ?
C83 C84 1.367(11) . ?
C84 H84 0.9500 . ?
C84 C85 1.389(9) . ?
C85 H85 0.9500 . ?
C86 H86 0.9500 . ?
C87 H87A 0.9900 . ?
C87 H87B 0.9900 . ?
C87 C88 1.536(11) . ?
C88 H88A 0.9900 . ?
C88 H88B 0.9900 . ?
C88 C89 1.531(11) . ?
C89 H89A 0.9900 . ?
C89 H89B 0.9900 . ?
C90 H90 0.9500 . ?
C90 C91 1.451(11) . ?
C91 C92 1.388(9) . ?
C91 C96 1.382(11) . ?
C92 H92 0.9500 . ?
C92 C93 1.375(10) . ?
C93 C94 1.405(11) . ?
C93 C97 1.499(9) . ?
C94 H94 0.9500 . ?
C94 C95 1.386(10) . ?
C95 H95 0.9500 . ?
C95 C96 1.376(11) . ?
C96 H96 0.9500 . ?
C97 C98 1.400(10) . ?
C97 C99 1.386(10) . ?
C98 C100 1.517(10) . ?
C99 C103 1.502(10) . ?
C100 H100 1.0000 . ?
C100 C101 1.521(14) . ?
C100 C102 1.520(13) . ?
C101 H10A 0.9800 . ?
C101 H10B 0.9800 . ?
C101 H10C 0.9800 . ?
C102 H10D 0.9800 . ?
C102 H10E 0.9800 . ?
C102 H10F 0.9800 . ?
C103 H103 1.0000 . ?
C103 C104 1.418(12) . ?
C103 C105 1.575(14) . ?
C104 H10G 0.9800 . ?
C104 H10H 0.9800 . ?
C104 H10I 0.9800 . ?
C105 H10J 0.9800 . ?
C105 H10K 0.9800 . ?
C105 H10L 0.9800 . ?

loop_
_geom_angle_atom_site_label_1
_geom_angle_atom_site_label_2
_geom_angle_atom_site_label_3
_geom_angle
_geom_angle_site_symmetry_1
_geom_angle_site_symmetry_3
_geom_angle_publ_flag
Au3A Au1A Au2A 60.390(17) . . ?
N1 Au1A Au2A 59.73(16) . . ?
N1 Au1A Au3A 120.09(16) . . ?
N6 Au1A Au2A 120.67(15) . . ?
N6 Au1A Au3A 60.35(15) . . ?
N6 Au1A N1 179.1(3) . . ?
Au3B Au1B Au2B 60.1(3) . . ?
N1 Au1B Au2B 67.2(3) . . ?
N1 Au1B Au3B 124.0(5) . . ?
N1 Au1B N6 148.4(5) . . ?
N6 Au1B Au2B 123.9(4) . . ?
N6 Au1B Au3B 65.2(3) . . ?
Au3C Au1C Au2C 60.5(4) . . ?
N1 Au1C Au2C 60.9(3) . . ?
N1 Au1C Au3C 118.2(5) . . ?
N6 Au1C Au2C 117.4(4) . . ?
N6 Au1C Au3C 61.4(4) . . ?
N6 Au1C N1 140.6(6) . . ?
Au1A Au2A Au3A 59.441(17) . . ?
N2 Au2A Au1A 60.07(16) . . ?
N2 Au2A Au3A 119.47(17) . . ?
N2 Au2A N3 179.2(3) . . ?
N3 Au2A Au1A 119.63(17) . . ?
N3 Au2A Au3A 60.26(17) . . ?
Au3B Au2B Au1B 59.3(3) . . ?
N2 Au2B Au1B 56.6(3) . . ?
N2 Au2B Au3B 113.9(3) . . ?
N3 Au2B Au1B 113.4(4) . . ?
N3 Au2B Au3B 59.6(3) . . ?
N3 Au2B N2 140.6(5) . . ?
N2 Au2C Au1C 62.3(4) . . ?
N3 Au2C Au1C 119.5(5) . . ?
N3 Au2C N2 146.0(7) . . ?
Au1A Au3A Au2A 60.170(17) . . ?
N4 Au3A Au1A 120.16(17) . . ?
N4 Au3A Au2A 60.09(17) . . ?
N4 Au3A N5 178.5(3) . . ?
N5 Au3A Au1A 60.32(15) . . ?
N5 Au3A Au2A 120.46(15) . . ?
Au1B Au3B Au2B 60.6(2) . . ?
N4 Au3B Au1B 118.3(4) . . ?
N4 Au3B Au2B 63.9(3) . . ?
N4 Au3B N5 141.5(5) . . ?
N5 Au3B Au1B 63.1(3) . . ?
N5 Au3B Au2B 121.8(4) . . ?
N4 Au3C Au1C 117.7(6) . . ?
N4 Au3C N5 148.9(7) . . ?
N5 Au3C Au1C 61.3(4) . . ?
Au6A Au4A Au5A 58.955(18) . . ?
N7 Au4A Au5A 60.43(16) . . ?
N7 Au4A Au6A 119.39(16) . . ?
N7 Au4A N12 177.5(3) . . ?
N12 Au4A Au5A 119.10(16) . . ?
N12 Au4A Au6A 60.21(16) . . ?
Au5B Au4B Au6B 60.64(16) . . ?
N7 Au4B Au5B 60.7(2) . . ?
N7 Au4B Au6B 118.4(3) . . ?
N12 Au4B Au5B 118.6(3) . . ?
N12 Au4B Au6B 62.2(2) . . ?
N12 Au4B N7 142.5(5) . . ?
Au5C Au4C Au6C 60.3(4) . . ?
N7 Au4C Au5C 65.2(3) . . ?
N7 Au4C Au6C 120.1(4) . . ?
N12 Au4C Au5C 123.8(4) . . ?
N12 Au4C Au6C 65.8(5) . . ?
N12 Au4C N7 141.1(7) . . ?
Au6A Au5A Au4A 60.433(18) . . ?
N8 Au5A Au4A 59.61(16) . . ?
N8 Au5A Au6A 120.02(16) . . ?
N8 Au5A N9 178.6(3) . . ?
N9 Au5A Au4A 121.01(17) . . ?
N9 Au5A Au6A 60.58(17) . . ?
Au4B Au5B Au6B 60.10(17) . . ?
N8 Au5B Au4B 65.1(2) . . ?
N8 Au5B Au6B 122.4(3) . . ?
N8 Au5B N9 139.6(4) . . ?
N9 Au5B Au4B 119.6(3) . . ?
N9 Au5B Au6B 64.8(2) . . ?
N8 Au5C Au4C 65.5(3) . . ?
N9 Au5C Au4C 122.0(5) . . ?
N9 Au5C N8 140.6(6) . . ?
Au5A Au6A Au4A 60.612(15) . . ?
N10 Au6A Au4A 121.55(16) . . ?
N10 Au6A Au5A 61.00(16) . . ?
N10 Au6A N11 177.6(3) . . ?
N11 Au6A Au4A 60.12(16) . . ?
N11 Au6A Au5A 120.54(16) . . ?
Au4B Au6B Au5B 59.26(16) . . ?
N10 Au6B Au4B 114.4(3) . . ?
N10 Au6B Au5B 61.3(2) . . ?
N11 Au6B Au4B 58.4(2) . . ?
N11 Au6B Au5B 113.9(3) . . ?
N11 Au6B N10 134.7(4) . . ?
N10 Au6C Au4C 111.7(6) . . ?
N10 Au6C N11 157.5(8) . . ?
N11 Au6C Au4C 52.3(4) . . ?
N2 N1 Au1A 119.6(4) . . ?
N2 N1 Au1B 111.9(5) . . ?
N2 N1 Au1C 120.4(5) . . ?
C1 N1 Au1A 131.0(5) . . ?
C1 N1 Au1B 132.6(6) . . ?
C1 N1 Au1C 129.1(6) . . ?
C1 N1 N2 108.7(6) . . ?
N1 N2 Au2A 119.9(4) . . ?
N1 N2 Au2B 124.0(5) . . ?
N1 N2 Au2C 116.0(6) . . ?
C3 N2 Au2A 132.4(5) . . ?
C3 N2 Au2B 124.9(5) . . ?
C3 N2 Au2C 132.0(6) . . ?
C3 N2 N1 107.7(6) . . ?
N4 N3 Au2A 119.7(4) . . ?
N4 N3 Au2B 121.1(5) . . ?
N4 N3 Au2C 118.1(6) . . ?
C36 N3 Au2A 133.2(5) . . ?
C36 N3 Au2B 128.0(6) . . ?
C36 N3 Au2C 129.8(7) . . ?
C36 N3 N4 107.1(6) . . ?
N3 N4 Au3A 120.0(4) . . ?
N3 N4 Au3B 115.4(5) . . ?
N3 N4 Au3C 121.1(6) . . ?
C38 N4 Au3A 130.4(5) . . ?
C38 N4 Au3B 130.0(6) . . ?
C38 N4 Au3C 126.5(6) . . ?
C38 N4 N3 109.6(6) . . ?
N6 N5 Au3A 118.7(4) . . ?
N6 N5 Au3B 115.4(5) . . ?
N6 N5 Au3C 119.3(6) . . ?
N6 N5 C71 109.1(5) . . ?
C71 N5 Au3A 132.3(4) . . ?
C71 N5 Au3B 131.6(5) . . ?
C71 N5 Au3C 128.5(6) . . ?
N5 N6 Au1A 120.6(4) . . ?
N5 N6 Au1B 116.2(5) . . ?
N5 N6 Au1C 117.8(5) . . ?
N5 N6 C73 107.6(5) . . ?
C73 N6 Au1A 131.8(4) . . ?
C73 N6 Au1B 133.7(5) . . ?
C73 N6 Au1C 129.2(6) . . ?
N8 N7 Au4A 119.6(4) . . ?
N8 N7 Au4B 117.2(5) . . ?
N8 N7 Au4C 114.8(5) . . ?
C28 N7 Au4A 132.7(5) . . ?
C28 N7 Au4B 128.5(5) . . ?
C28 N7 Au4C 136.3(5) . . ?
C28 N7 N8 107.5(5) . . ?
N7 N8 Au5A 120.2(4) . . ?
N7 N8 Au5B 116.9(5) . . ?
N7 N8 Au5C 114.3(5) . . ?
C29 N8 Au5A 131.7(5) . . ?
C29 N8 Au5B 127.9(5) . . ?
C29 N8 Au5C 135.4(5) . . ?
C29 N8 N7 108.1(5) . . ?
N10 N9 Au5A 119.3(4) . . ?
N10 N9 Au5B 116.1(5) . . ?
N10 N9 Au5C 111.5(5) . . ?
C63 N9 Au5A 131.7(5) . . ?
C63 N9 Au5B 128.7(5) . . ?
C63 N9 Au5C 135.3(6) . . ?
C63 N9 N10 108.9(5) . . ?
N9 N10 Au6A 118.9(4) . . ?
N9 N10 Au6B 117.3(5) . . ?
N9 N10 Au6C 129.5(5) . . ?
C64 N10 Au6A 131.2(5) . . ?
C64 N10 Au6B 122.6(5) . . ?
C64 N10 Au6C 121.4(6) . . ?
C64 N10 N9 109.0(6) . . ?
N12 N11 Au6A 119.5(4) . . ?
N12 N11 Au6B 121.8(5) . . ?
N12 N11 Au6C 128.7(6) . . ?
C98 N11 Au6A 131.3(5) . . ?
C98 N11 Au6B 123.3(6) . . ?
C98 N11 Au6C 121.3(6) . . ?
C98 N11 N12 109.2(6) . . ?
N11 N12 Au4A 120.0(4) . . ?
N11 N12 Au4B 117.6(5) . . ?
N11 N12 Au4C 112.8(5) . . ?
C99 N12 Au4A 132.1(5) . . ?
C99 N12 Au4B 127.3(5) . . ?
C99 N12 Au4C 135.6(6) . . ?
C99 N12 N11 107.8(6) . . ?
C16 N13 C17 114.3(10) . . ?
C20 N14 C19 115.3(8) . . ?
C51 N15 C52 118.6(8) . . ?
C55 N16 C54 111.9(9) . . ?
C86 N17 C87 119.0(7) . . ?
C90 N18 C89 117.7(8) . . ?
N1 C1 C2 108.8(6) . . ?
N1 C1 C4 119.0(6) . . ?
C2 C1 C4 132.2(7) . . ?
C1 C2 C3 106.5(6) . . ?
C1 C2 C10 129.6(7) . . ?
C3 C2 C10 123.9(7) . . ?
N2 C3 C2 108.2(6) . . ?
N2 C3 C7 118.4(6) . . ?
C2 C3 C7 133.4(7) . . ?
C1 C4 H4 107.1 . . ?
C1 C4 C6 111.7(8) . . ?
C5 C4 C1 112.1(8) . . ?
C5 C4 H4 107.1 . . ?
C5 C4 C6 111.3(8) . . ?
C6 C4 H4 107.1 . . ?
C4 C5 H5A 109.5 . . ?
C4 C5 H5B 109.5 . . ?
C4 C5 H5C 109.5 . . ?
H5A C5 H5B 109.5 . . ?
H5A C5 H5C 109.5 . . ?
H5B C5 H5C 109.5 . . ?
C4 C6 H6A 109.5 . . ?
C4 C6 H6B 109.5 . . ?
C4 C6 H6C 109.5 . . ?
H6A C6 H6B 109.5 . . ?
H6A C6 H6C 109.5 . . ?
H6B C6 H6C 109.5 . . ?
C3 C7 H7 107.9 . . ?
C3 C7 C8 112.8(7) . . ?
C8 C7 H7 107.9 . . ?
C9 C7 C3 109.4(7) . . ?
C9 C7 H7 107.9 . . ?
C9 C7 C8 110.8(8) . . ?
C7 C8 H8A 109.5 . . ?
C7 C8 H8B 109.5 . . ?
C7 C8 H8C 109.5 . . ?
H8A C8 H8B 109.5 . . ?
H8A C8 H8C 109.5 . . ?
H8B C8 H8C 109.5 . . ?
C7 C9 H9A 109.5 . . ?
C7 C9 H9B 109.5 . . ?
C7 C9 H9C 109.5 . . ?
H9A C9 H9B 109.5 . . ?
H9A C9 H9C 109.5 . . ?
H9B C9 H9C 109.5 . . ?
C11 C10 C2 118.4(8) . . ?
C11 C10 C15 119.2(8) . . ?
C15 C10 C2 122.1(8) . . ?
C10 C11 H11 118.8 . . ?
C10 C11 C12 122.4(9) . . ?
C12 C11 H11 118.8 . . ?
C11 C12 C16 118.9(9) . . ?
C13 C12 C11 118.1(10) . . ?
C13 C12 C16 122.5(8) . . ?
C12 C13 H13 118.5 . . ?
C12 C13 C14 123.1(9) . . ?
C14 C13 H13 118.5 . . ?
C13 C14 H14 121.3 . . ?
C13 C14 C15 117.3(10) . . ?
C15 C14 H14 121.3 . . ?
C10 C15 C14 119.8(9) . . ?
C10 C15 H15 120.1 . . ?
C14 C15 H15 120.1 . . ?
N13 C16 C12 123.1(10) . . ?
N13 C16 H16 118.4 . . ?
C12 C16 H16 118.4 . . ?
N13 C17 H17A 110.7 . . ?
N13 C17 H17B 110.7 . . ?
N13 C17 C18 105.2(9) . . ?
H17A C17 H17B 108.8 . . ?
C18 C17 H17A 110.7 . . ?
C18 C17 H17B 110.7 . . ?
C17 C18 H18A 109.7 . . ?
C17 C18 H18B 109.7 . . ?
H18A C18 H18B 108.2 . . ?
C19 C18 C17 109.7(9) . . ?
C19 C18 H18A 109.7 . . ?
C19 C18 H18B 109.7 . . ?
N14 C19 C18 107.2(8) . . ?
N14 C19 H19A 110.3 . . ?
N14 C19 H19B 110.3 . . ?
C18 C19 H19A 110.3 . . ?
C18 C19 H19B 110.3 . . ?
H19A C19 H19B 108.5 . . ?
N14 C20 H20 119.6 . . ?
N14 C20 C21 120.8(8) . . ?
C21 C20 H20 119.6 . . ?
C22 C21 C20 121.7(8) . . ?
C26 C21 C20 118.8(7) . . ?
C26 C21 C22 119.5(8) . . ?
C21 C22 H22 120.1 . . ?
C23 C22 C21 119.8(8) . . ?
C23 C22 H22 120.1 . . ?
C22 C23 C24 118.7(7) . . ?
C22 C23 C27 121.1(8) . . ?
C24 C23 C27 120.2(8) . . ?
C23 C24 H24 118.9 . . ?
C23 C24 C25 122.3(9) . . ?
C25 C24 H24 118.9 . . ?
C24 C25 H25 121.4 . . ?
C26 C25 C24 117.2(9) . . ?
C26 C25 H25 121.4 . . ?
C21 C26 C25 122.5(8) . . ?
C21 C26 H26 118.8 . . ?
C25 C26 H26 118.8 . . ?
C28 C27 C23 125.9(6) . . ?
C29 C27 C23 126.4(7) . . ?
C29 C27 C28 107.6(6) . . ?
N7 C28 C27 108.0(6) . . ?
N7 C28 C30 123.0(6) . . ?
C27 C28 C30 128.9(6) . . ?
N8 C29 C33 120.4(7) . . ?
C27 C29 N8 108.7(6) . . ?
C27 C29 C33 130.8(7) . . ?
C28 C30 H30 106.1 . . ?
C28 C30 C32 112.5(7) . . ?
C31 C30 C28 110.6(7) . . ?
C31 C30 H30 106.1 . . ?
C31 C30 C32 114.6(7) . . ?
C32 C30 H30 106.1 . . ?
C30 C31 H31A 109.5 . . ?
C30 C31 H31B 109.5 . . ?
C30 C31 H31C 109.5 . . ?
H31A C31 H31B 109.5 . . ?
H31A C31 H31C 109.5 . . ?
H31B C31 H31C 109.5 . . ?
C30 C32 H32A 109.5 . . ?
C30 C32 H32B 109.5 . . ?
C30 C32 H32C 109.5 . . ?
H32A C32 H32B 109.5 . . ?
H32A C32 H32C 109.5 . . ?
H32B C32 H32C 109.5 . . ?
C29 C33 H33 94.1 . . ?
C34 C33 C29 112.6(9) . . ?
C34 C33 H33 94.1 . . ?
C35 C33 C29 114.6(9) . . ?
C35 C33 H33 94.1 . . ?
C35 C33 C34 131.2(9) . . ?
C33 C34 H34A 109.5 . . ?
C33 C34 H34B 109.5 . . ?
C33 C34 H34C 109.5 . . ?
H34A C34 H34B 109.5 . . ?
H34A C34 H34C 109.5 . . ?
H34B C34 H34C 109.5 . . ?
C33 C35 H35A 109.5 . . ?
C33 C35 H35B 109.5 . . ?
C33 C35 H35C 109.5 . . ?
H35A C35 H35B 109.5 . . ?
H35A C35 H35C 109.5 . . ?
H35B C35 H35C 109.5 . . ?
N3 C36 C37 109.9(6) . . ?
N3 C36 C39 122.6(7) . . ?
C37 C36 C39 127.5(6) . . ?
C36 C37 C38 105.3(6) . . ?
C36 C37 C45 127.4(6) . . ?
C38 C37 C45 127.3(7) . . ?
N4 C38 C37 108.1(6) . . ?
N4 C38 C42 119.9(6) . . ?
C37 C38 C42 132.0(7) . . ?
C36 C39 H39 106.6 . . ?
C36 C39 C41 109.8(7) . . ?
C40 C39 C36 115.0(8) . . ?
C40 C39 H39 106.6 . . ?
C40 C39 C41 111.8(8) . . ?
C41 C39 H39 106.6 . . ?
C39 C40 H40A 109.5 . . ?
C39 C40 H40B 109.5 . . ?
C39 C40 H40C 109.5 . . ?
H40A C40 H40B 109.5 . . ?
H40A C40 H40C 109.5 . . ?
H40B C40 H40C 109.5 . . ?
C39 C41 H41A 109.5 . . ?
C39 C41 H41B 109.5 . . ?
C39 C41 H41C 109.5 . . ?
H41A C41 H41B 109.5 . . ?
H41A C41 H41C 109.5 . . ?
H41B C41 H41C 109.5 . . ?
C38 C42 H42 107.3 . . ?
C38 C42 C44 113.1(7) . . ?
C43 C42 C38 110.7(8) . . ?
C43 C42 H42 107.3 . . ?
C43 C42 C44 110.9(8) . . ?
C44 C42 H42 107.3 . . ?
C42 C43 H43A 109.5 . . ?
C42 C43 H43B 109.5 . . ?
C42 C43 H43C 109.5 . . ?
H43A C43 H43B 109.5 . . ?
H43A C43 H43C 109.5 . . ?
H43B C43 H43C 109.5 . . ?
C42 C44 H44A 109.5 . . ?
C42 C44 H44B 109.5 . . ?
C42 C44 H44C 109.5 . . ?
H44A C44 H44B 109.5 . . ?
H44A C44 H44C 109.5 . . ?
H44B C44 H44C 109.5 . . ?
C46 C45 C37 120.0(8) . . ?
C50 C45 C37 121.3(8) . . ?
C50 C45 C46 118.7(7) . . ?
C45 C46 H46 119.9 . . ?
C45 C46 C47 120.3(8) . . ?
C47 C46 H46 119.9 . . ?
C46 C47 C51 119.1(8) . . ?
C48 C47 C46 120.1(8) . . ?
C48 C47 C51 120.8(7) . . ?
C47 C48 H48 120.2 . . ?
C47 C48 C49 119.6(7) . . ?
C49 C48 H48 120.2 . . ?
C48 C49 H49 120.2 . . ?
C48 C49 C50 119.6(8) . . ?
C50 C49 H49 120.2 . . ?
C45 C50 C49 121.7(9) . . ?
C45 C50 H50 119.1 . . ?
C49 C50 H50 119.1 . . ?
N15 C51 C47 122.3(8) . . ?
N15 C51 H51 118.8 . . ?
C47 C51 H51 118.8 . . ?
N15 C52 H52A 109.1 . . ?
N15 C52 H52B 109.1 . . ?
N15 C52 C53 112.5(8) . . ?
H52A C52 H52B 107.8 . . ?
C53 C52 H52A 109.1 . . ?
C53 C52 H52B 109.1 . . ?
C52 C53 H53A 108.8 . . ?
C52 C53 H53B 108.8 . . ?
C52 C53 C54 114.0(8) . . ?
H53A C53 H53B 107.6 . . ?
C54 C53 H53A 108.8 . . ?
C54 C53 H53B 108.8 . . ?
N16 C54 C53 107.7(8) . . ?
N16 C54 H54A 110.2 . . ?
N16 C54 H54B 110.2 . . ?
C53 C54 H54A 110.2 . . ?
C53 C54 H54B 110.2 . . ?
H54A C54 H54B 108.5 . . ?
N16 C55 H55 119.6 . . ?
N16 C55 C56 120.8(10) . . ?
C56 C55 H55 119.6 . . ?
C57 C56 C55 125.3(7) . . ?
C61 C56 C55 118.5(9) . . ?
C61 C56 C57 116.3(8) . . ?
C56 C57 H57 118.7 . . ?
C58 C57 C56 122.5(8) . . ?
C58 C57 H57 118.7 . . ?
C57 C58 H58 120.2 . . ?
C57 C58 C59 119.5(9) . . ?
C59 C58 H58 120.2 . . ?
C58 C59 H59 120.1 . . ?
C60 C59 C58 119.9(8) . . ?
C60 C59 H59 120.1 . . ?
C59 C60 C62 120.3(7) . . ?
C61 C60 C59 118.6(7) . . ?
C61 C60 C62 121.1(8) . . ?
C56 C61 H61 118.4 . . ?
C60 C61 C56 123.2(9) . . ?
C60 C61 H61 118.4 . . ?
C63 C62 C60 128.2(6) . . ?
C63 C62 C64 105.7(6) . . ?
C64 C62 C60 125.9(6) . . ?
N9 C63 C62 108.8(6) . . ?
N9 C63 C65 119.3(6) . . ?
C62 C63 C65 131.8(6) . . ?
N10 C64 C62 107.6(6) . . ?
N10 C64 C68 125.0(6) . . ?
C62 C64 C68 127.4(6) . . ?
C63 C65 H65 107.0 . . ?
C66 C65 C63 111.4(7) . . ?
C66 C65 H65 107.0 . . ?
C67 C65 C63 113.1(8) . . ?
C67 C65 H65 107.0 . . ?
C67 C65 C66 110.8(7) . . ?
C65 C66 H66A 109.5 . . ?
C65 C66 H66B 109.5 . . ?
C65 C66 H66C 109.5 . . ?
H66A C66 H66B 109.5 . . ?
H66A C66 H66C 109.5 . . ?
H66B C66 H66C 109.5 . . ?
C65 C67 H67A 109.5 . . ?
C65 C67 H67B 109.5 . . ?
C65 C67 H67C 109.5 . . ?
H67A C67 H67B 109.5 . . ?
H67A C67 H67C 109.5 . . ?
H67B C67 H67C 109.5 . . ?
C64 C68 H68 106.6 . . ?
C64 C68 C69 110.9(7) . . ?
C64 C68 C70 112.5(7) . . ?
C69 C68 H68 106.6 . . ?
C69 C68 C70 113.1(7) . . ?
C70 C68 H68 106.6 . . ?
C68 C69 H69A 109.5 . . ?
C68 C69 H69B 109.5 . . ?
C68 C69 H69C 109.5 . . ?
H69A C69 H69B 109.5 . . ?
H69A C69 H69C 109.5 . . ?
H69B C69 H69C 109.5 . . ?
C68 C70 H70A 109.5 . . ?
C68 C70 H70B 109.5 . . ?
C68 C70 H70C 109.5 . . ?
H70A C70 H70B 109.5 . . ?
H70A C70 H70C 109.5 . . ?
H70B C70 H70C 109.5 . . ?
N5 C71 C72 108.2(6) . . ?
N5 C71 C74 122.9(6) . . ?
C72 C71 C74 128.7(6) . . ?
C71 C72 C73 106.7(6) . . ?
C71 C72 C80 126.5(6) . . ?
C73 C72 C80 126.8(6) . . ?
N6 C73 C72 108.4(5) . . ?
N6 C73 C77 121.4(6) . . ?
C72 C73 C77 130.1(6) . . ?
C71 C74 H74 106.8 . . ?
C71 C74 C75 112.0(7) . . ?
C75 C74 H74 106.8 . . ?
C76 C74 C71 112.0(7) . . ?
C76 C74 H74 106.8 . . ?
C76 C74 C75 111.9(7) . . ?
C74 C75 H75A 109.5 . . ?
C74 C75 H75B 109.5 . . ?
C74 C75 H75C 109.5 . . ?
H75A C75 H75B 109.5 . . ?
H75A C75 H75C 109.5 . . ?
H75B C75 H75C 109.5 . . ?
C74 C76 H76A 109.5 . . ?
C74 C76 H76B 109.5 . . ?
C74 C76 H76C 109.5 . . ?
H76A C76 H76B 109.5 . . ?
H76A C76 H76C 109.5 . . ?
H76B C76 H76C 109.5 . . ?
C73 C77 H77 106.3 . . ?
C73 C77 C78 113.4(7) . . ?
C73 C77 C79 112.9(7) . . ?
C78 C77 H77 106.3 . . ?
C78 C77 C79 111.1(6) . . ?
C79 C77 H77 106.3 . . ?
C77 C78 H78A 109.5 . . ?
C77 C78 H78B 109.5 . . ?
C77 C78 H78C 109.5 . . ?
H78A C78 H78B 109.5 . . ?
H78A C78 H78C 109.5 . . ?
H78B C78 H78C 109.5 . . ?
C77 C79 H79A 109.5 . . ?
C77 C79 H79B 109.5 . . ?
C77 C79 H79C 109.5 . . ?
H79A C79 H79B 109.5 . . ?
H79A C79 H79C 109.5 . . ?
H79B C79 H79C 109.5 . . ?
C81 C80 C72 120.7(7) . . ?
C81 C80 C85 119.2(6) . . ?
C85 C80 C72 120.1(7) . . ?
C80 C81 H81 119.4 . . ?
C80 C81 C82 121.3(7) . . ?
C82 C81 H81 119.4 . . ?
C81 C82 C86 120.1(8) . . ?
C83 C82 C81 118.1(7) . . ?
C83 C82 C86 121.8(7) . . ?
C82 C83 H83 118.9 . . ?
C84 C83 C82 122.2(7) . . ?
C84 C83 H83 118.9 . . ?
C83 C84 H84 119.8 . . ?
C83 C84 C85 120.4(8) . . ?
C85 C84 H84 119.8 . . ?
C80 C85 H85 120.6 . . ?
C84 C85 C80 118.9(7) . . ?
C84 C85 H85 120.6 . . ?
N17 C86 C82 123.6(7) . . ?
N17 C86 H86 118.2 . . ?
C82 C86 H86 118.2 . . ?
N17 C87 H87A 110.3 . . ?
N17 C87 H87B 110.3 . . ?
N17 C87 C88 107.3(7) . . ?
H87A C87 H87B 108.5 . . ?
C88 C87 H87A 110.3 . . ?
C88 C87 H87B 110.3 . . ?
C87 C88 H88A 109.0 . . ?
C87 C88 H88B 109.0 . . ?
H88A C88 H88B 107.8 . . ?
C89 C88 C87 112.9(8) . . ?
C89 C88 H88A 109.0 . . ?
C89 C88 H88B 109.0 . . ?
N18 C89 C88 111.5(8) . . ?
N18 C89 H89A 109.3 . . ?
N18 C89 H89B 109.3 . . ?
C88 C89 H89A 109.3 . . ?
C88 C89 H89B 109.3 . . ?
H89A C89 H89B 108.0 . . ?
N18 C90 H90 118.9 . . ?
N18 C90 C91 122.1(8) . . ?
C91 C90 H90 118.9 . . ?
C92 C91 C90 121.8(8) . . ?
C96 C91 C90 119.6(7) . . ?
C96 C91 C92 118.5(7) . . ?
C91 C92 H92 119.1 . . ?
C93 C92 C91 121.7(8) . . ?
C93 C92 H92 119.1 . . ?
C92 C93 C94 118.2(7) . . ?
C92 C93 C97 119.5(7) . . ?
C94 C93 C97 122.2(7) . . ?
C93 C94 H94 119.5 . . ?
C95 C94 C93 121.0(8) . . ?
C95 C94 H94 119.5 . . ?
C94 C95 H95 120.6 . . ?
C96 C95 C94 118.7(8) . . ?
C96 C95 H95 120.6 . . ?
C91 C96 H96 119.2 . . ?
C95 C96 C91 121.7(7) . . ?
C95 C96 H96 119.2 . . ?
C98 C97 C93 124.6(6) . . ?
C99 C97 C93 130.1(6) . . ?
C99 C97 C98 105.3(6) . . ?
N11 C98 C97 108.8(6) . . ?
N11 C98 C100 120.2(6) . . ?
C97 C98 C100 131.0(7) . . ?
N12 C99 C97 108.9(6) . . ?
N12 C99 C103 119.1(7) . . ?
C97 C99 C103 131.9(7) . . ?
C98 C100 H100 106.5 . . ?
C98 C100 C101 113.0(8) . . ?
C98 C100 C102 112.4(8) . . ?
C101 C100 H100 106.5 . . ?
C102 C100 H100 106.5 . . ?
C102 C100 C101 111.4(8) . . ?
C100 C101 H10A 109.5 . . ?
C100 C101 H10B 109.5 . . ?
C100 C101 H10C 109.5 . . ?
H10A C101 H10B 109.5 . . ?
H10A C101 H10C 109.5 . . ?
H10B C101 H10C 109.5 . . ?
C100 C102 H10D 109.5 . . ?
C100 C102 H10E 109.5 . . ?
C100 C102 H10F 109.5 . . ?
H10D C102 H10E 109.5 . . ?
H10D C102 H10F 109.5 . . ?
H10E C102 H10F 109.5 . . ?
C99 C103 H103 108.9 . . ?
C99 C103 C105 107.3(8) . . ?
C104 C103 C99 117.4(8) . . ?
C104 C103 H103 108.9 . . ?
C104 C103 C105 105.1(9) . . ?
C105 C103 H103 108.9 . . ?
C103 C104 H10G 109.5 . . ?
C103 C104 H10H 109.5 . . ?
C103 C104 H10I 109.5 . . ?
H10G C104 H10H 109.5 . . ?
H10G C104 H10I 109.5 . . ?
H10H C104 H10I 109.5 . . ?
C103 C105 H10J 109.5 . . ?
C103 C105 H10K 109.5 . . ?
C103 C105 H10L 109.5 . . ?
H10J C105 H10K 109.5 . . ?
H10J C105 H10L 109.5 . . ?
H10K C105 H10L 109.5 . . ?

loop_
_geom_torsion_atom_site_label_1
_geom_torsion_atom_site_label_2
_geom_torsion_atom_site_label_3
_geom_torsion_atom_site_label_4
_geom_torsion
_geom_torsion_site_symmetry_1
_geom_torsion_site_symmetry_2
_geom_torsion_site_symmetry_3
_geom_torsion_site_symmetry_4
_geom_torsion_publ_flag
Au1A N1 N2 Au2A 10.9(8) . . . . ?
Au1A N1 N2 C3 -170.9(5) . . . . ?
Au1A N1 C1 C2 169.4(6) . . . . ?
Au1A N1 C1 C4 -10.8(13) . . . . ?
Au1A N6 C73 C72 176.6(5) . . . . ?
Au1A N6 C73 C77 -2.0(12) . . . . ?
Au1B N1 N2 Au2B 5.8(8) . . . . ?
Au1B N1 N2 C3 -154.2(6) . . . . ?
Au1B N1 C1 C2 146.9(7) . . . . ?
Au1B N1 C1 C4 -33.3(13) . . . . ?
Au1B N6 C73 C72 -162.5(6) . . . . ?
Au1B N6 C73 C77 18.9(13) . . . . ?
Au1C N1 N2 Au2C 7.4(9) . . . . ?
Au1C N1 N2 C3 167.0(6) . . . . ?
Au1C N1 C1 C2 -165.6(7) . . . . ?
Au1C N1 C1 C4 14.2(13) . . . . ?
Au1C N6 C73 C72 151.1(6) . . . . ?
Au1C N6 C73 C77 -27.5(12) . . . . ?
Au2A N2 C3 C2 177.5(6) . . . . ?
Au2A N2 C3 C7 -4.2(13) . . . . ?
Au2A N3 N4 Au3A -1.1(9) . . . . ?
Au2A N3 N4 C38 179.9(6) . . . . ?
Au2A N3 C36 C37 -179.3(7) . . . . ?
Au2A N3 C36 C39 -0.6(15) . . . . ?
Au2B N2 C3 C2 -160.2(6) . . . . ?
Au2B N2 C3 C7 18.0(11) . . . . ?
Au2B N3 N4 Au3B 0.2(9) . . . . ?
Au2B N3 N4 C38 -157.2(6) . . . . ?
Au2B N3 C36 C37 155.5(7) . . . . ?
Au2B N3 C36 C39 -25.9(14) . . . . ?
Au2C N2 C3 C2 154.7(7) . . . . ?
Au2C N2 C3 C7 -27.1(13) . . . . ?
Au2C N3 N4 Au3C -2.5(10) . . . . ?
Au2C N3 N4 C38 159.6(7) . . . . ?
Au2C N3 C36 C37 -155.8(8) . . . . ?
Au2C N3 C36 C39 22.8(14) . . . . ?
Au3A N4 C38 C37 179.5(6) . . . . ?
Au3A N4 C38 C42 0.0(14) . . . . ?
Au3A N5 N6 Au1A 2.7(8) . . . . ?
Au3A N5 N6 C73 -178.7(5) . . . . ?
Au3A N5 C71 C72 180.0(6) . . . . ?
Au3A N5 C71 C74 -4.0(13) . . . . ?
Au3B N4 C38 C37 -154.7(7) . . . . ?
Au3B N4 C38 C42 25.7(14) . . . . ?
Au3B N5 N6 Au1B 5.1(7) . . . . ?
Au3B N5 N6 C73 -159.5(6) . . . . ?
Au3B N5 C71 C72 156.5(6) . . . . ?
Au3B N5 C71 C74 -27.6(12) . . . . ?
Au3C N4 C38 C37 159.3(7) . . . . ?
Au3C N4 C38 C42 -20.3(13) . . . . ?
Au3C N5 N6 Au1C 6.1(9) . . . . ?
Au3C N5 N6 C73 162.6(7) . . . . ?
Au3C N5 C71 C72 -159.1(7) . . . . ?
Au3C N5 C71 C74 16.9(13) . . . . ?
Au4A N7 N8 Au5A 5.2(8) . . . . ?
Au4A N7 N8 C29 -171.8(6) . . . . ?
Au4A N7 C28 C27 171.3(6) . . . . ?
Au4A N7 C28 C30 -7.8(13) . . . . ?
Au4A N12 C99 C97 -178.0(6) . . . . ?
Au4A N12 C99 C103 3.3(14) . . . . ?
Au4B N7 N8 Au5B 2.4(8) . . . . ?
Au4B N7 N8 C29 -150.5(6) . . . . ?
Au4B N7 C28 C27 147.1(7) . . . . ?
Au4B N7 C28 C30 -32.1(12) . . . . ?
Au4B N12 C99 C97 -151.2(7) . . . . ?
Au4B N12 C99 C103 30.1(13) . . . . ?
Au4C Au5C N9 N10 26.8(9) . . . . ?
Au4C Au5C N9 C63 -179.9(8) . . . . ?
Au4C N7 N8 Au5C 5.8(8) . . . . ?
Au4C N7 N8 C29 171.5(6) . . . . ?
Au4C N7 C28 C27 -167.3(7) . . . . ?
Au4C N7 C28 C30 13.5(14) . . . . ?
Au4C N12 C99 C97 153.1(9) . . . . ?
Au4C N12 C99 C103 -25.6(15) . . . . ?
Au5A N8 C29 C27 -178.8(6) . . . . ?
Au5A N8 C29 C33 0.9(13) . . . . ?
Au5A N9 N10 Au6A -5.9(9) . . . . ?
Au5A N9 N10 C64 -176.2(6) . . . . ?
Au5A N9 C63 C62 177.1(6) . . . . ?
Au5A N9 C63 C65 -5.8(13) . . . . ?
Au5B N8 C29 C27 -151.4(7) . . . . ?
Au5B N8 C29 C33 28.4(13) . . . . ?
Au5B N9 N10 Au6B -8.5(8) . . . . ?
Au5B N9 N10 C64 -153.6(6) . . . . ?
Au5B N9 C63 C62 150.8(6) . . . . ?
Au5B N9 C63 C65 -32.2(12) . . . . ?
Au5C Au4C N12 N11 -21.8(9) . . . . ?
Au5C Au4C N12 C99 -176.2(8) . . . . ?
Au5C N8 C29 C27 158.9(7) . . . . ?
Au5C N8 C29 C33 -21.4(14) . . . . ?
Au5C N9 N10 Au6C -22.3(13) . . . . ?
Au5C N9 N10 C64 161.5(7) . . . . ?
Au5C N9 C63 C62 -153.4(8) . . . . ?
Au5C N9 C63 C65 23.6(14) . . . . ?
Au6A N10 C64 C62 -170.7(6) . . . . ?
Au6A N10 C64 C68 10.9(14) . . . . ?
Au6A N11 N12 Au4A -5.3(9) . . . . ?
Au6A N11 N12 C99 178.4(6) . . . . ?
Au6A N11 C98 C97 -176.5(7) . . . . ?
Au6A N11 C98 C100 2.7(15) . . . . ?
Au6B N10 C64 C62 -144.8(6) . . . . ?
Au6B N10 C64 C68 36.8(12) . . . . ?
Au6B N11 N12 Au4B -0.2(9) . . . . ?
Au6B N11 N12 C99 -152.7(7) . . . . ?
Au6B N11 C98 C97 153.6(7) . . . . ?
Au6B N11 C98 C100 -27.2(13) . . . . ?
Au6C Au4C N12 N11 -4.6(6) . . . . ?
Au6C Au4C N12 C99 -159.0(11) . . . . ?
Au6C N10 C64 C62 -178.5(10) . . . . ?
Au6C N10 C64 C68 3.0(15) . . . . ?
Au6C N11 N12 Au4C 8.8(12) . . . . ?
Au6C N11 N12 C99 170.3(10) . . . . ?
Au6C N11 C98 C97 -169.9(10) . . . . ?
Au6C N11 C98 C100 9.3(15) . . . . ?
N1 N2 C3 C2 -0.5(10) . . . . ?
N1 N2 C3 C7 177.8(7) . . . . ?
N1 C1 C2 C3 0.8(11) . . . . ?
N1 C1 C2 C10 -178.9(8) . . . . ?
N1 C1 C4 C5 -113.5(9) . . . . ?
N1 C1 C4 C6 120.8(9) . . . . ?
N2 N1 C1 C2 -1.1(10) . . . . ?
N2 N1 C1 C4 178.6(8) . . . . ?
N2 C3 C7 C8 147.2(8) . . . . ?
N2 C3 C7 C9 -89.0(9) . . . . ?
N3 N4 C38 C37 -1.6(11) . . . . ?
N3 N4 C38 C42 178.9(8) . . . . ?
N3 C36 C37 C38 1.3(11) . . . . ?
N3 C36 C37 C45 -179.3(9) . . . . ?
N3 C36 C39 C40 -63.4(12) . . . . ?
N3 C36 C39 C41 63.6(12) . . . . ?
N4 N3 C36 C37 -2.3(11) . . . . ?
N4 N3 C36 C39 176.4(8) . . . . ?
N4 C38 C42 C43 -96.5(10) . . . . ?
N4 C38 C42 C44 138.4(9) . . . . ?
N5 N6 C73 C72 -1.8(9) . . . . ?
N5 N6 C73 C77 179.6(7) . . . . ?
N5 C71 C72 C73 -1.7(10) . . . . ?
N5 C71 C72 C80 -179.5(7) . . . . ?
N5 C71 C74 C75 -59.2(11) . . . . ?
N5 C71 C74 C76 67.5(11) . . . . ?
N6 N5 C71 C72 0.6(9) . . . . ?
N6 N5 C71 C74 176.6(8) . . . . ?
N6 C73 C77 C78 -56.2(10) . . . . ?
N6 C73 C77 C79 71.3(10) . . . . ?
N7 Au4C N12 N11 -113.2(8) . . . . ?
N7 Au4C N12 C99 92.3(12) . . . . ?
N7 N8 C29 C27 -2.4(10) . . . . ?
N7 N8 C29 C33 177.4(8) . . . . ?
N7 C28 C30 C31 -61.7(11) . . . . ?
N7 C28 C30 C32 67.9(11) . . . . ?
N8 Au5C N9 N10 116.2(9) . . . . ?
N8 Au5C N9 C63 -90.5(13) . . . . ?
N8 N7 C28 C27 -2.6(10) . . . . ?
N8 N7 C28 C30 178.2(8) . . . . ?
N8 C29 C33 C34 92.6(12) . . . . ?
N8 C29 C33 C35 -99.9(11) . . . . ?
N9 N10 C64 C62 -2.0(10) . . . . ?
N9 N10 C64 C68 179.6(8) . . . . ?
N9 C63 C65 C66 135.5(9) . . . . ?
N9 C63 C65 C67 -98.8(10) . . . . ?
N10 N9 C63 C62 0.3(10) . . . . ?
N10 N9 C63 C65 177.4(8) . . . . ?
N10 C64 C68 C69 -76.3(11) . . . . ?
N10 C64 C68 C70 51.5(12) . . . . ?
N11 N12 C99 C97 -2.2(11) . . . . ?
N11 N12 C99 C103 179.1(8) . . . . ?
N11 C98 C100 C101 -97.8(10) . . . . ?
N11 C98 C100 C102 135.1(10) . . . . ?
N12 N11 C98 C97 0.1(11) . . . . ?
N12 N11 C98 C100 179.3(9) . . . . ?
N12 C99 C103 C104 148.3(10) . . . . ?
N12 C99 C103 C105 -93.7(10) . . . . ?
N13 C17 C18 C19 175.2(8) . . . . ?
N14 C20 C21 C22 -9.3(13) . . . . ?
N14 C20 C21 C26 168.2(8) . . . . ?
N15 C52 C53 C54 73.0(11) . . . . ?
N16 C55 C56 C57 -2.7(13) . . . . ?
N16 C55 C56 C61 177.0(8) . . . . ?
N17 C87 C88 C89 65.5(9) . . . . ?
N18 C90 C91 C92 9.7(12) . . . . ?
N18 C90 C91 C96 -168.3(8) . . . . ?
C1 N1 N2 Au2A -177.3(6) . . . . ?
C1 N1 N2 Au2B 161.0(6) . . . . ?
C1 N1 N2 Au2C -158.7(6) . . . . ?
C1 N1 N2 C3 1.0(9) . . . . ?
C1 C2 C3 N2 -0.2(10) . . . . ?
C1 C2 C3 C7 -178.1(10) . . . . ?
C1 C2 C10 C11 104.0(11) . . . . ?
C1 C2 C10 C15 -82.6(13) . . . . ?
C2 C1 C4 C5 66.2(13) . . . . ?
C2 C1 C4 C6 -59.5(14) . . . . ?
C2 C3 C7 C8 -35.1(14) . . . . ?
C2 C3 C7 C9 88.8(12) . . . . ?
C2 C10 C11 C12 171.5(8) . . . . ?
C2 C10 C15 C14 -172.6(8) . . . . ?
C3 C2 C10 C11 -75.7(11) . . . . ?
C3 C2 C10 C15 97.7(11) . . . . ?
C4 C1 C2 C3 -178.9(10) . . . . ?
C4 C1 C2 C10 1.4(18) . . . . ?
C10 C2 C3 N2 179.5(8) . . . . ?
C10 C2 C3 C7 1.6(16) . . . . ?
C10 C11 C12 C13 0.2(14) . . . . ?
C10 C11 C12 C16 -172.0(8) . . . . ?
C11 C10 C15 C14 0.7(13) . . . . ?
C11 C12 C13 C14 3.3(15) . . . . ?
C11 C12 C16 N13 175.1(10) . . . . ?
[truncated: 5,995,028 more chars]
